# Supplementary material for: Dissecting human embryonic skeletal stem cell ontogeny by single-cell transcriptomic and functional analyses
Source: Cell Res. 2021 Jan 20;31(7):742–57. doi: 10.1038/s41422-021-00467-z (PMC8249634; doi:10.1038/s41422-021-00467-z)
Supplement: Supplementary file 7 — Supplementary information, Table S1 [file 41422_2021_467_MOESM7_ESM.xlsx]

## Sheet: legends
Table S1. DEGs in different datasets.
This table shows the DEGs among subsets in all datasets analyzed, including the integrated dataset of human limb buds (n = 3) and long bones (n = 3) in Fig. 1c, the human long bone dataset in Supplementary information, Fig. S3a, the human calvarial bone dataset (n = 2) in Fig. 6a, the E11.5 mouse hindlimb bud dataset in Supplementary information, Fig. S2a, and the E15.5 mouse hindlimb bone datase…

## Sheet: Degs human_limb&bone Fig. 1d
cluster	gene	logfoldchanges	pvals_adj
LBM1	H2AFZ	1.73419	0
LBM1	RANBP1	1.46813	0
LBM1	nan	1.09053	0
LBM1	DUSP6	2.4288	0
LBM1	HMGA1	1.81448	0
LBM1	HSPD1	1.22923	0
LBM1	CENPV	1.66241	0
LBM1	SNRPB	1.20734	0
LBM1	PMAIP1	2.70177	0
LBM1	SNRPD1	1.05888	0
LBM1	H2AFY	1.31498	0
LBM1	TMSB15A	1.57011	0
LBM1	HSPE1	1.06463	0
LBM1	HNRNPAB	1.49009	0
LBM1	HNRNPD	1.23001	0
LBM1	MCM7	1.62275	0
LBM1	H2AFY2	1.42076	0
LBM1	SNRPG	1.0437	0
LBM1	NME1	1.17798	0
LBM1	NASP	1.39632	0
LBM1	LSM4	1.15904	0
LBM1	SNRPF	0.888158	0
LBM1	IGDCC3	1.98016	0
LBM1	VEGFD	2.29942	0
LBM1	ACAT2	1.64813	0
LBM1	SRSF2	0.969726	0
LBM1	PA2G4	1.1866	0
LBM1	HNRNPM	1.08898	0
LBM1	HMGB3	1.36262	0
LBM1	CCT5	1.23181	0
LBM1	TYMS	1.50422	0
LBM1	PCNA	1.49491	0
LBM1	DEK	1.02753	0
LBM1	CENPF	1.74812	0
LBM1	CCT2	1.04663	0
LBM1	XRCC5	1.10257	0
LBM1	PAICS	1.33346	0
LBM1	SMARCC1	1.26828	0
LBM1	LHX2	3.07859	0
LBM1	SRSF7	0.910444	0
LBM1	NUCKS1	0.936276	0
LBM1	HNRNPU	1.0091	0
LBM1	PKM	1.03349	0
LBM1	HNRNPA3	0.865548	0
LBM1	BIRC5	1.59451	0
LBM1	SINHCAF	1.36785	0
LBM1	TMEM97	1.32638	0
LBM1	EIF5A	1.05467	0
LBM1	HNRNPR	0.980746	0
LBM1	HMGB2	1.32475	0
LBM1	RPA3	1.28794	0
LBM1	FDPS	1.18603	0
LBM1	CENPW	1.37292	0
LBM1	DNMT1	1.31964	0
LBM1	H2AFV	0.998699	0
LBM1	MAD2L1	1.53945	0
LBM1	PARP1	1.17483	0
LBM1	SFPQ	1.01101	0
LBM1	MCM3	1.36339	0
LBM1	L1TD1	2.16341	0
LBM1	SLIRP	0.907733	0
LBM1	HELLS	1.38454	0
LBM1	LMNB1	1.39383	0
LBM1	C1QBP	1.03562	0
LBM1	MYCN	2.34573	0
LBM1	CKS1B	1.17871	0
LBM1	NAE1	1.38064	0
LBM1	SUPT16H	1.24222	0
LBM1	FADS1	1.31814	0
LBM1	PCLAF	1.3155	0
LBM1	PSIP1	1.00659	0
LBM1	SMC3	1.1189	0
LBM1	TPM4	1.06874	0
LBM1	CENPU	1.51475	0
LBM1	FABP5	1.03506	0
LBM1	DHFR	1.49014	0
LBM1	LSM3	0.952128	0
LBM1	SMC4	1.34015	0
LBM1	CCT6A	0.953004	0
LBM1	COX5A	0.853462	0
LBM1	MGST1	1.45418	0
LBM1	FDFT1	1.16793	0
LBM1	CHD7	1.45167	0
LBM1	SSRP1	1.06642	0
LBM1	ILF2	0.807698	0
LBM1	HDAC2	0.924526	0
LBM1	LIN28B	1.67532	0
LBM1	SRSF9	0.765283	0
LBM1	CLSPN	1.56165	0
LBM1	CACYBP	1.02033	0
LBM1	SQLE	1.23685	0
LBM1	MSX1	2.37708	0
LBM1	ILF3	0.991356	0
LBM1	DCTPP1	1.25755	0
LBM1	LHX9	1.87983	0
LBM1	SRP9	0.775848	0
LBM1	ANP32E	1.18587	0
LBM1	CRABP2	1.18105	0
LBM1	KPNB1	1.0503	0
LBM1	FKBP3	0.938303	0
LBM1	TKT	0.989698	0
LBM1	CENPH	1.40698	0
LBM1	PRKDC	1.20467	0
LBM1	SAE1	1.15359	0
LBM1	ENY2	0.806188	0
LBM1	HMGN5	1.37523	0
LBM1	GINS2	1.31726	0
LBM1	BAZ1A	1.23727	0
LBM1	PRMT1	0.893095	0
LBM1	PTGES3	0.728533	0
LBM1	HACD3	1.06799	0
LBM1	CD24	1.11907	0
LBM1	PTTG1	1.32803	0
LBM1	GMNN	1.32612	0
LBM1	PSAT1	1.45537	0
LBM1	CNBP	0.710561	0
LBM1	SSBP1	0.837245	0
LBM1	KNOP1	1.11224	0
LBM1	SMARCA4	1.03604	0
LBM1	UBE2I	0.783752	0
LBM1	ZWINT	1.34554	0
LBM1	GGCT	1.15981	0
LBM1	PRRX1	1.14156	0
LBM1	ANP32B	0.719515	0
LBM1	BAZ1B	1.09443	0
LBM1	HNRNPF	0.895273	0
LBM1	EZH2	1.20631	0
LBM1	DTYMK	1.15012	0
LBM1	SSB	0.85115	0
LBM1	CHAF1A	1.44999	0
LBM1	AKR1B1	1.00377	0
LBM1	YWHAQ	0.689457	0
LBM1	APEX1	0.787417	0
LBM1	SYNCRIP	0.994841	0
LBM1	DNAJC9	1.21345	0
LBM1	MECOM	1.25381	0
LBM1	ORC6	1.38287	0
LBM1	SMARCA5	1.16171	0
LBM1	NDUFS6	0.756185	0
LBM1	HNRNPH3	0.803482	0
LBM1	RRM1	1.2593	0
LBM1	SRRM1	0.845034	0
LBM1	SRPK1	1.16761	0
LBM1	EIF3A	0.938863	0
LBM1	EIF1AX	0.736985	0
LBM1	TOMM40	1.09878	0
LBM1	SCD	1.39928	0
LBM1	POMP	0.702587	0
LBM1	ABRACL	1.35697	0
LBM1	PSMA4	0.752724	0
LBM1	SMC2	1.13385	0
LBM1	HOXA9	1.18154	0
LBM1	LIX1	1.2273	0
LBM1	ANP32A	0.866189	0
LBM1	CBX1	0.846977	0
LBM1	ATP5MF	0.643589	0
LBM1	CTNNAL1	1.20359	0
LBM1	RRM2	1.47129	0
LBM1	CCT8	0.763896	0
LBM1	HIST1H4C	1.37348	0
LBM1	CKS2	1.10736	0
LBM1	XRCC6	0.818138	0
LBM1	PRELID1	0.804061	0
LBM1	PSMG1	1.27495	0
LBM1	USP1	1.11358	0
LBM2	SNRPC	0.963417	7.06428e-86
LBM2	UQCR10	0.77756	2.69119e-84
LBM2	MIF	0.873663	1.11115e-83
LBM2	UBE2C	1.8729	1.50716e-83
LBM2	NUSAP1	1.598	8.95193e-75
LBM2	KPNA2	1.58917	2.44008e-72
LBM2	NDUFA6	0.835307	2.00622e-71
LBM2	CDK1	1.75268	4.1539e-71
LBM2	NOP10	0.801813	6.70068e-71
LBM2	RBM8A	0.781914	8.51475e-71
LBM2	PDCD5	0.995346	7.46862e-68
LBM2	JPT1	0.968265	5.58629e-66
LBM2	PSMB2	0.791883	1.20801e-61
LBM2	PSMC3	0.915759	5.43958e-61
LBM2	TIMM13	0.646329	4.75842e-59
LBM2	LSM7	0.64104	5.73591e-59
LBM2	HSBP1	0.642562	6.74445e-59
LBM2	NHP2	0.736014	1.6986e-58
LBM2	PSMA2	0.64228	2.03879e-57
LBM2	ANAPC11	0.666921	2.92372e-56
LBM2	MRPL51	0.653235	3.94222e-56
LBM2	SNRPD3	0.698833	1.92581e-54
LBM2	PSMB3	0.754431	2.67778e-54
LBM2	MINOS1	0.703512	2.66429e-53
LBM2	LSM5	0.688853	2.25556e-52
LBM2	NUDC	0.833267	3.35395e-52
LBM2	TUBB4B	1.10244	3.54794e-51
LBM2	PSMA3	0.869061	3.24705e-50
LBM2	TXNDC17	0.927145	3.64478e-49
LBM2	UBE2N	0.862143	2.63049e-48
LBM2	TIMM8B	0.701188	6.46045e-47
LBM2	CCNB1	1.60992	8.03503e-47
LBM2	SELENOH	0.56636	4.27709e-46
LBM2	CCT3	0.702327	1.0725e-45
LBM2	MRPS21	0.55781	2.70847e-45
LBM2	DNAJA1	0.702807	3.48068e-45
LBM2	CYCS	0.758763	2.71296e-44
LBM2	SMS	0.813642	1.2523e-43
LBM2	UQCC2	0.829762	3.39003e-43
LBM2	NDUFA12	0.774758	5.84714e-43
LBM2	CCNB2	1.31747	2.07923e-42
LBM2	EIF4EBP1	0.915335	3.62931e-42
LBM2	AURKB	1.38522	7.54236e-42
LBM2	RBX1	0.494411	2.65285e-40
LBM2	SUMO1	0.513454	6.02243e-40
LBM2	BUB3	1.03081	3.13431e-39
LBM2	PPP1CA	0.73938	2.28231e-38
LBM3	EMX2	4.04422	0
LBM3	NR2F1	3.06694	0
LBM3	MEIS2	2.04773	0
LBM3	SFRP1	2.12141	0
LBM3	ZFHX4	1.85355	0
LBM3	LINC02381	2.74128	3.44425e-300
LBM3	IRX3	2.4568	1.39393e-274
LBM3	PEG10	1.6291	5.63308e-252
LBM3	PBX1	1.39859	2.1495e-242
LBM3	ZNF503	1.52919	6.65081e-242
LBM3	HOXC6	2.28492	3.04505e-239
LBM3	NR2F2	1.65014	6.42279e-209
LBM3	ZFHX3	1.76699	2.56781e-197
LBM3	HOXB4	2.96944	4.29957e-187
LBM3	CRNDE	1.6475	1.00048e-143
LBM3	SEMA3A	1.58822	1.08119e-129
LBM3	PCOCPE	0.852158	3.75357e-129
LBM3	QPRT	1.15913	3.78046e-129
LBM3	DDIT4	0.990346	2.55757e-119
LBM3	EMX2OS	3.70938	8.09769e-116
LBM3	TCF12	1.08042	2.49068e-115
LBM3	FHL2	1.26712	1.87928e-103
LBM3	GPC6	1.14505	2.7619e-103
LBM3	ZNF292	0.872374	1.86762e-96
LBM3	GJA1	0.939224	4.34842e-96
LBM3	MYH10	0.846767	8.29852e-96
LBM3	EDN3	1.60986	5.49973e-94
LBM3	TWIST1	1.00464	2.53785e-86
LBM3	KHDRBS1	0.552502	2.85655e-86
LBM3	FIGN	1.35713	9.26171e-84
LBM3	HOXB2	1.4757	1.92748e-82
LBM3	FAP	1.24028	1.23617e-81
LBM3	PHF14	0.633196	1.77816e-81
LBM3	SOX11	0.791658	3.86781e-79
LBM3	SRSF10	0.586586	4.20483e-77
LBM3	CNN2	0.679071	1.76389e-76
LBM3	HMGA2	0.686784	1.67116e-75
LBM3	SLF1	1.14255	3.75439e-75
LBM3	LIMA1	0.844157	4.49177e-71
LBM3	BCLAF1	0.649738	1.11807e-69
LBM3	CHD4	0.691836	2.04807e-68
LBM3	TCF4	0.629161	1.16108e-67
LBM3	EDNRA	1.5677	2.35313e-66
LBM3	HOXC5	3.22163	5.07946e-66
LBM3	EFNB2	1.26518	5.78021e-65
LBM3	EPB41L2	0.740587	2.55133e-64
LBM3	SRSF11	0.476354	1.82582e-63
LBM3	REC8	1.06917	1.31266e-62
LBM3	RBM25	0.531062	5.01355e-62
LBM3	HGF	1.22316	9.75976e-61
LBM3	STRA6	1.59143	1.15215e-60
LBM3	CDH2	1.03398	1.22991e-60
LBM3	EML4	0.728982	1.53944e-59
LBM3	TMPO	0.689757	2.1107e-58
LBM3	THRAP3	0.573265	2.49519e-58
LBM3	PPP1R9A	1.69511	4.27594e-58
LBM3	ID2	0.846275	5.26347e-58
LBM3	PAFAH1B3	0.52079	2.89236e-57
LBM3	HMGCS1	0.838956	4.75849e-57
LBM3	TUT4	0.731125	4.85331e-57
LBM3	PHF6	0.820626	5.64869e-57
LBM3	RSRC2	0.50135	6.71535e-57
LBM3	PCM1	0.662593	2.19918e-56
LBM3	FUBP1	0.662463	1.23351e-55
LBM3	PAX1	4.53053	2.39402e-55
LBM3	GTF2I	0.584966	4.1917e-55
LBM3	FARP1	0.681369	1.21107e-54
LBM3	U2SURP	0.594938	1.54311e-54
LBM3	HOXB3	2.30169	5.21823e-54
LBM3	SMOC1	1.69986	6.09203e-54
LBM3	ZFHX4-AS1	1.92045	6.54719e-54
LBM3	ARGLU1	0.530023	6.96791e-54
LBM3	NONO	0.462657	1.14693e-53
LBM3	CCAR1	0.65043	3.56992e-52
LBM3	TPR	0.568001	4.26723e-52
LBM3	KLHL23	0.774738	6.67587e-52
LBM3	SYNE2	0.745438	2.36674e-51
LBM3	CBX5	0.53693	3.20876e-51
LBM3	NR2F2-AS1	2.27917	3.3495e-51
LBM3	ANKRD11	0.602464	4.60677e-51
LBM3	MEIS1	1.25752	1.34402e-50
LBM3	PRRX2	0.888666	4.75159e-50
LBM3	HOXB5	2.18581	1.69285e-49
LBM3	NR2F1-AS1	2.13492	3.4694e-49
LBM3	ATRX	0.569919	6.71942e-49
LBM3	TIA1	0.65393	1.39064e-48
LBM3	KCNQ2	0.742271	1.83421e-48
LBM3	HP1BP3	0.56979	1.92179e-48
LBM3	PRPF4B	0.644311	2.6483e-48
LBM3	MSMO1	0.730428	5.8744e-48
LBM3	TOP2B	0.699599	4.73688e-47
LBM3	XRN2	0.542775	8.43871e-47
LBM3	PHIP	0.551573	5.58211e-46
LBM3	DCXR	0.675348	6.2016e-46
LBM3	GLRB	2.87871	8.75501e-46
LBM3	XPO1	0.62068	8.9196e-46
OCP	PTN	1.9644	0
OCP	CXCL12	2.4711	0
OCP	COL3A1	1.7112	0
OCP	TSHZ2	1.70221	0
OCP	CRABP1	2.40617	0
OCP	PDGFRA	1.59847	0
OCP	COL1A2	1.50585	0
OCP	COL1A1	1.9743	0
OCP	COL5A2	1.49112	0
OCP	VIM	1.27866	0
OCP	GAS2	1.36768	0
OCP	NFIB	1.40993	0
OCP	LGALS1	1.49786	0
OCP	MFAP4	1.1168	0
OCP	KCTD12	1.77748	0
OCP	IL11RA	1.20427	0
OCP	ZFP36L1	0.716117	0
OCP	RUNX1T1	1.42795	0
OCP	OLFML3	1.25814	0
OCP	DCN	2.34329	0
OCP	TPM1	0.966159	0
OCP	IGFBP4	1.07486	0
OCP	MARCKS	0.673649	0
OCP	KCNQ1OT1	0.752294	0
OCP	BASP1	0.723815	0
OCP	MFAP2	0.616169	0
OCP	SERPINF1	1.10235	0
OCP	BOC	1.13068	0
OCP	EBF1	1.84326	0
OCP	SEPT6	0.713536	0
OCP	GPC3	0.600559	0
OCP	ISLR	1.39769	0
OCP	LDB2	1.07793	0
OCP	FSTL1	0.863045	0
OCP	OGN	1.72663	0
OCP	SPARC	1.06497	0
OCP	MIR99AHG	1.11791	0
OCP	NDN	0.681747	0
OCP	TCF7L2	1.04801	0
OCP	EBF2	2.76259	8.02375e-305
OCP	TUBB2B	0.855212	4.14992e-301
OCP	VCAN	0.694921	4.98509e-298
OCP	SHOX2	1.55225	1.60243e-281
OCP	PLD3	0.686165	2.30552e-280
OCP	JUN	0.722284	2.52313e-273
OCP	NFIA	1.27748	5.09213e-271
OCP	POSTN	1.96124	1.02781e-267
OCP	NREP	0.499475	9.10168e-257
OCP	AKAP12	1.1501	2.05937e-242
OCP	PLPP3	1.23724	3.29794e-238
OCP	COL5A1	1.2831	1.23718e-236
OCP	LIMCH1	1.02441	1.7017e-229
OCP	CALD1	0.470747	2.96204e-216
OCP	TXNIP	1.4732	4.58404e-213
OCP	LRRC17	1.02616	8.78382e-205
OCP	HIC1	2.50629	7.63444e-203
OCP	FN1	0.972758	1.38612e-200
OCP	EBF3	1.78757	2.35438e-200
OCP	PCDH18	0.953385	1.61067e-189
OCP	FLRT3	1.4007	2.11858e-187
OCP	WSB1	0.478851	1.56888e-184
OCP	RBFOX2	0.475045	7.61379e-180
OCP	OSR1	2.23431	1.48235e-177
OCP	RSPO3	1.25048	4.07643e-175
OCP	SVIL	0.971385	2.88972e-174
OCP	MEOX2	1.38729	4.39821e-174
OCP	KDELR1	0.385881	1.16182e-171
OCP	LTBP4	0.797194	8.6964e-170
OCP	SCUBE3	1.06893	1.43129e-168
OCP	TCEAL9	0.400666	2.02546e-168
OCP	ROR1	1.23989	2.79295e-165
OCP	NDFIP1	0.657509	1.37935e-164
OCP	EGFL6	3.20535	1.60265e-161
OCP	SAT2	0.614661	1.27764e-158
OCP	DDAH2	0.436385	2.25385e-158
OCP	DKK2	2.19601	1.69071e-152
OCP	MXRA8	0.788022	1.05303e-150
OCP	HOXA10	0.616108	6.185e-149
OCP	MAB21L2	0.872346	1.6935e-146
OCP	DAB2	0.884655	2.91671e-144
OCP	SSBP2	0.679564	1.27813e-142
OCP	MXRA5	1.278	6.24113e-142
OCP	CHD9	0.418803	2.97338e-141
OCP	SCX	1.34142	1.88591e-140
OCP	PNISR	0.346794	2.96716e-140
OCP	MAP1B	0.595296	3.65206e-140
OCP	NOVA1	0.760643	1.87589e-136
OCP	SELENOP	1.05173	1.59089e-135
OCP	TCEAL7	0.681003	6.34399e-133
OCP	AKAP9	0.449594	4.90417e-129
OCP	FBLN5	1.40519	1.41876e-127
OCP	RASL11B	0.945839	1.50141e-126
OCP	SERINC2	0.937072	1.54405e-122
OCP	CHD3	0.659686	1.9708e-119
OCP	SRGAP1	1.05447	3.06343e-118
OCP	RAB34	0.344542	7.79841e-118
OCP	TTC3	0.342347	1.32038e-117
OCP	HES1	0.762161	3.71881e-117
OCP	ARID5B	0.616687	6.37177e-114
OCP	ZNF428	0.284595	9.70106e-112
OCP	ADD3	0.672704	6.93671e-110
OCP	INHBA	1.5867	1.92363e-109
OCP	EPHX1	1.28025	2.7546e-108
OCP	CDC42EP5	0.566109	1.96581e-107
OCP	EFEMP2	0.69045	2.45855e-107
OCP	CELF2	1.13586	1.46078e-106
OCP	NTRK2	1.84763	1.41049e-104
OCP	SOSTDC1	0.913526	4.52411e-103
OCP	SRGAP3	1.15187	6.88567e-103
OCP	CD248	1.08686	7.24286e-103
OCP	NUPR1	2.00206	1.38666e-102
OCP	NPC2	0.501154	1.39979e-102
OCP	CSAD	1.09504	1.05225e-101
OCP	RBMS3	1.07094	5.12825e-99
OCP	MAP1LC3A	0.940585	5.52292e-99
OCP	SEC62	0.303244	1.68407e-98
OCP	RND3	0.847842	2.14647e-97
OCP	CLU	1.28054	1.03387e-96
OCP	TMEM59L	1.53811	6.51112e-96
OCP	MLLT11	0.461194	4.07027e-95
OCP	CXCL14	1.97054	7.76996e-95
OCP	SVBP	0.440672	1.13681e-94
OCP	AXL	1.04225	4.56513e-94
OCP	C1orf54	1.03365	1.02611e-93
OCP	CNTFR	1.28156	1.48249e-93
OCP	PTPRD	1.08855	1.48361e-93
OCP	MAGED1	0.413451	3.76906e-93
OCP	C1QTNF4	0.54342	4.00902e-93
OCP	HIST1H2AC	1.04748	6.85838e-93
OCP	CAMLG	0.35777	1.41084e-92
PMSC	S100A10	4.29328	0
PMSC	PLAC9	4.42101	0
PMSC	S100A6	3.67074	0
PMSC	LMNA	3.21784	0
PMSC	CREB5	3.7943	0
PMSC	SFRP2	3.63656	0
PMSC	COL6A2	2.43371	0
PMSC	GAS1	2.77112	0
PMSC	FOS	2.34546	0
PMSC	DSTN	1.70592	0
PMSC	ANXA2	2.53433	0
PMSC	MEG3	2.62104	0
PMSC	PMP22	2.58783	0
PMSC	OSR2	3.60458	0
PMSC	ELN	2.97378	0
PMSC	DUSP1	2.30406	0
PMSC	TSC22D1	1.62292	0
PMSC	NLRP1	2.38541	0
PMSC	C2orf40	2.916	0
PMSC	FHL1	2.7754	0
PMSC	KLF4	2.86919	6.83268e-285
PMSC	TGFBI	2.26237	8.40815e-283
PMSC	LOXL1	2.72474	2.2331e-279
PMSC	HTRA1	2.99539	3.80916e-272
PMSC	MYADM	2.01825	5.61735e-266
PMSC	NOV	3.79328	8.13145e-262
PMSC	RTL8C	1.67205	8.79482e-246
PMSC	B2M	1.36333	2.60567e-244
PMSC	ARL6IP5	1.80755	9.21472e-240
PMSC	LHFPL6	2.60666	1.09943e-239
PMSC	TAGLN2	2.72837	3.0778e-239
PMSC	COL6A1	1.9223	2.0698e-227
PMSC	NDUFA4L2	4.93658	2.59966e-223
PMSC	BGN	2.42102	7.01674e-223
PMSC	RHOC	1.47909	1.12463e-217
PMSC	TIMP1	1.48736	4.0979e-214
PMSC	IER2	1.40323	1.68949e-209
PMSC	CCDC80	1.84265	2.58793e-203
PMSC	TPPP3	5.02904	7.69686e-198
PMSC	IGFBP2	1.45078	3.89187e-192
PMSC	SULF2	1.99477	3.41016e-183
PMSC	ANXA1	3.64772	7.6331e-177
PMSC	ZNF385A	3.58332	1.70483e-169
PMSC	GDF5	3.99175	5.44712e-165
PMSC	PLP2	3.12372	1.11027e-156
PMSC	H1F0	1.28955	4.87153e-153
PMSC	CD9	3.68203	5.81444e-149
PMSC	VWA1	2.77467	1.84526e-144
PMSC	S100A4	2.71132	3.2832e-137
PMSC	PRSS35	2.70574	1.06508e-132
PMSC	VKORC1	1.18053	1.00654e-131
PMSC	GLIPR2	1.88649	8.31043e-128
PMSC	CRIP2	2.15062	8.95187e-127
PMSC	BTG2	2.13482	6.30376e-126
PMSC	S100A11	0.892843	9.03881e-124
PMSC	AC245595.1	2.16139	1.28261e-123
PMSC	GLI3	1.66747	4.74807e-122
PMSC	FOXP1	1.50999	2.49236e-119
PMSC	NBL1	2.35856	4.5279e-118
PMSC	SULF1	2.45293	5.0767e-110
PMSC	PPP1R14A	2.58574	4.77838e-109
PMSC	PITX1	1.71136	3.50367e-108
PMSC	PHLDA1	2.30558	2.42408e-106
PMSC	SERTAD1	1.73694	4.82969e-106
PMSC	FBN2	1.53881	1.80201e-104
PMSC	LINC00632	1.94312	8.5896e-102
PMSC	CSRNP1	2.34521	7.73716e-97
PMSC	FABP3	4.24245	7.75919e-97
PMSC	CAVIN1	1.75832	3.04088e-95
PMSC	EMP1	2.58474	1.54954e-90
PMSC	GUK1	0.810884	2.25252e-90
PMSC	PRNP	2.62247	1.382e-86
PMSC	YBX3	1.14076	3.84239e-84
PMSC	ARF1	0.620001	1.31828e-83
PMSC	TNFAIP8	1.69201	2.7875e-82
PMSC	ATP6V0E1	0.894919	2.6338e-81
PMSC	GNB2	0.815665	5.14243e-78
PMSC	EHD2	2.54613	8.45281e-78
PMSC	MYL12B	0.584053	5.39774e-76
PMSC	ANGPTL1	2.67847	1.1393e-74
PMSC	GPM6B	1.391	2.16178e-72
PMSC	P4HA2	2.39581	8.98131e-72
PMSC	SSR4	0.524182	3.57552e-70
PMSC	RGS2	1.24882	8.6742e-70
PMSC	PCSK1N	3.4274	3.31324e-69
PMSC	C1orf122	0.895715	3.8449e-68
PMSC	NET1	1.32296	8.56995e-68
PMSC	SOCS1	1.90342	6.54556e-66
PMSC	TGFB1I1	1.66353	2.98898e-65
Osteoprogenitor	LUM	3.92368	0
Osteoprogenitor	DLX5	4.78402	3.44207e-283
Osteoprogenitor	GSN	2.99486	3.73685e-228
Osteoprogenitor	ASPN	3.88771	3.90185e-199
Osteoprogenitor	RUNX2	4.79028	6.16309e-172
Osteoprogenitor	COL12A1	2.95794	6.61157e-156
Osteoprogenitor	MMP2	1.55209	5.94029e-152
Osteoprogenitor	THBS2	4.24439	1.21379e-151
Osteoprogenitor	CDH11	1.76711	6.04479e-143
Osteoprogenitor	LTBP1	2.12032	8.48369e-128
Osteoprogenitor	COL14A1	3.00331	1.65095e-123
Osteoprogenitor	MAF	3.42321	1.91232e-112
Osteoprogenitor	MAFB	2.73618	1.62784e-110
Osteoprogenitor	TMEM119	1.99006	2.8777e-109
Osteoprogenitor	NPNT	6.34345	2.60203e-106
Osteoprogenitor	OMD	6.65897	1.79366e-105
Osteoprogenitor	MDFI	1.17585	1.89674e-105
Osteoprogenitor	DKK3	2.59393	2.06381e-102
Osteoprogenitor	LY6E	1.25398	2.90283e-101
Osteoprogenitor	COL8A2	3.20003	4.29591e-97
Osteoprogenitor	CTSK	1.56841	2.73049e-94
Osteoprogenitor	MYL9	1.93041	2.67531e-86
Osteoprogenitor	BICC1	2.67051	7.83835e-84
Osteoprogenitor	CLEC11A	1.92665	5.469e-78
Osteoprogenitor	LOX	2.68995	6.97141e-77
Osteoprogenitor	ARF4	0.872947	3.86437e-75
Osteoprogenitor	TPBG	1.51705	2.25633e-74
Osteoprogenitor	CREB3L1	2.89023	1.59151e-72
Osteoprogenitor	PTCH1	2.66295	4.79476e-71
Osteoprogenitor	COLEC12	2.17952	1.96669e-69
Osteoprogenitor	ANGPTL2	2.00675	6.33491e-68
Osteoprogenitor	THSD4	2.73727	3.66977e-65
Osteoprogenitor	NR3C1	2.10229	5.33958e-64
Osteoprogenitor	MMP11	2.09858	2.86729e-60
Osteoprogenitor	PAPPA2	4.439	7.36148e-59
Osteoprogenitor	RTN4	0.80795	1.20498e-58
Osteoprogenitor	PRSS23	1.85663	8.28546e-56
Osteoprogenitor	FOXC2	2.85169	2.21491e-54
Osteoprogenitor	C1QTNF2	2.49256	6.68231e-54
Osteoprogenitor	STAT3	1.11191	1.02539e-53
Osteoprogenitor	AHNAK	1.54691	1.38326e-52
Osteoprogenitor	KCNJ15	6.4177	5.52036e-52
Osteoprogenitor	ANXA6	0.949419	1.08216e-50
Osteoprogenitor	VASN	1.68544	1.65466e-50
Osteoprogenitor	AES	1.16438	1.28951e-49
Osteoprogenitor	EMILIN1	1.09107	9.82964e-48
Osteoprogenitor	FNDC1	3.5453	3.01107e-45
Osteoprogenitor	FGF18	2.27018	4.10069e-45
Osteoprogenitor	COL16A1	2.5949	2.47096e-44
Osteoprogenitor	SRPX	2.29491	3.4216e-44
Chondrocyteblast	COL9A3	5.4416	0
Chondrocyteblast	COL9A2	5.1778	0
Chondrocyteblast	COL2A1	4.33023	0
Chondrocyteblast	MIA	5.82027	0
Chondrocyteblast	CNMD	5.60637	0
Chondrocyteblast	COL9A1	4.95957	0
Chondrocyteblast	DLK1	4.74942	0
Chondrocyteblast	MEST	2.49399	0
Chondrocyteblast	HAPLN1	4.84496	0
Chondrocyteblast	MATN4	5.01261	0
Chondrocyteblast	FIBIN	3.90842	0
Chondrocyteblast	CTHRC1	3.35342	0
Chondrocyteblast	COL11A1	3.65003	0
Chondrocyteblast	CPE	2.7161	0
Chondrocyteblast	PRELP	4.46268	0
Chondrocyteblast	TSPO	2.82457	0
Chondrocyteblast	C1QTNF3	4.67528	0
Chondrocyteblast	SNHG8	1.90612	0
Chondrocyteblast	COL11A2	4.79254	0
Chondrocyteblast	ITM2A	2.9735	0
Chondrocyteblast	KLF2	3.35103	0
Chondrocyteblast	EPYC	5.61618	0
Chondrocyteblast	SCRG1	3.87465	0
Chondrocyteblast	ACAN	4.27733	0
Chondrocyteblast	SOX9	2.65578	0
Chondrocyteblast	C6orf48	1.55914	0
Chondrocyteblast	MGP	3.17246	0
Chondrocyteblast	ITM2C	1.29117	0
Chondrocyteblast	FGFBP2	4.16946	0
Chondrocyteblast	S100B	4.47134	0
Chondrocyteblast	SPINT2	2.55048	0
Chondrocyteblast	IGFBP5	2.31091	0
Chondrocyteblast	SORBS2	5.08389	0
Chondrocyteblast	TM4SF1	3.06562	0
Chondrocyteblast	WWP2	3.51825	0
Chondrocyteblast	SPATS2L	2.14887	0
Chondrocyteblast	NDRG2	2.51427	0
Chondrocyteblast	CYTL1	2.9105	0
Chondrocyteblast	MATN3	4.52279	0
Chondrocyteblast	UCMA	7.02796	0
Chondrocyteblast	LGALS3	2.91239	0
Chondrocyteblast	EMP3	1.75833	0
Chondrocyteblast	LITAF	1.92733	0
Chondrocyteblast	SNORC	4.66864	0
Chondrocyteblast	MATN1	4.98358	0
Chondrocyteblast	PEG3	2.31725	0
Chondrocyteblast	JUNB	2.08804	0
Chondrocyteblast	C5orf15	2.01834	0
Chondrocyteblast	FZD9	4.6999	0
Chondrocyteblast	FRZB	1.71538	0
Chondrocyteblast	COL27A1	2.56759	0
Chondrocyteblast	ID4	2.12406	3.11978e-305
Chondrocyteblast	RARG	1.68866	1.74892e-302
Chondrocyteblast	CAPN6	1.836	5.94803e-302
Chondrocyteblast	SDC2	1.43404	1.95447e-290
Chondrocyteblast	SELENOM	1.99211	1.62081e-289
Chondrocyteblast	CRTAP	1.42585	1.04012e-280
Chondrocyteblast	FGFR1	1.18366	3.0726e-271
Chondrocyteblast	C9orf3	2.16183	8.41108e-271
Chondrocyteblast	NR4A1	2.69023	1.70811e-268
Chondrocyteblast	ZFP36	1.87545	7.79533e-268
Chondrocyteblast	EGR1	1.53216	2.49292e-265
Chondrocyteblast	BNIP3	1.77121	2.01941e-264
Chondrocyteblast	ITGA10	4.0888	1.82171e-260
Chondrocyteblast	FMOD	2.74289	2.25841e-246
Chondrocyteblast	LMCD1	2.3182	4.39623e-246
Chondrocyteblast	SOCS3	1.96835	7.53745e-246
Chondrocyteblast	UGP2	1.48318	1.29191e-245
Chondrocyteblast	SOX6	2.31257	6.03133e-245
Chondrocyteblast	FCGRT	1.48883	6.52672e-244
Chondrocyteblast	FOXC1	2.47265	3.88928e-239
Chondrocyteblast	P4HB	0.909192	3.30165e-236
Chondrocyteblast	CALU	0.935522	1.31816e-230
Chondrocyteblast	DHRS3	2.22663	2.62174e-227
Chondrocyteblast	SH3BGRL3	0.878744	4.84977e-226
Chondrocyteblast	ANXA5	1.17233	1.25534e-224
Chondrocyteblast	CSPG4	3.22087	2.45628e-220
Chondrocyteblast	COL15A1	3.2242	6.89768e-218
Chondrocyteblast	P4HA1	1.5695	1.54134e-216
Chondrocyteblast	SERPINH1	0.829593	7.97762e-215
Chondrocyteblast	RPL22L1	0.961583	4.69217e-211
Chondrocyteblast	FXYD5	2.52533	8.0931e-210
Chondrocyteblast	CHPF	2.32131	6.09246e-205
Chondrocyteblast	GADD45B	1.7141	4.40806e-203
Chondrocyteblast	RABAC1	0.915051	8.06812e-203
Chondrocyteblast	RFLNA	2.80943	8.10251e-203
Chondrocyteblast	RRBP1	1.06513	1.06412e-199
Chondrocyteblast	KRT10	0.759407	2.74095e-199
Chondrocyteblast	FOSB	1.26039	6.66581e-197
Chondrocyteblast	ENHO	3.05166	1.22992e-193
Chondrocyteblast	PNRC1	0.975024	1.70228e-192
Chondrocyteblast	TSPAN4	1.42962	3.41861e-189
Chondrocyteblast	FXYD1	2.10003	1.94692e-188
Chondrocyteblast	TNS2	2.85467	3.77041e-185
Chondrocyteblast	RGS3	1.46957	2.28544e-184
Chondrocyteblast	TMEM45A	1.7642	3.1429e-182
Chondrocyteblast	AC020916.1	2.18571	4.99137e-178
Chondrocyteblast	FBLN7	2.82284	5.60087e-173
Chondrocyteblast	KDELR2	0.805707	4.39576e-172
Chondrocyteblast	CDC42EP3	2.05474	5.75116e-171
Chondrocyteblast	RHOBTB3	0.921608	2.16025e-168
Chondrocyteblast	SMOC2	2.17579	1.44709e-167
Chondrocyteblast	NR4A2	2.91967	6.90598e-166
Chondrocyteblast	GABARAP	0.747007	2.60857e-163
Chondrocyteblast	WFDC2	2.26942	1.28255e-162
Chondrocyteblast	CYR61	0.969131	7.80503e-161
Chondrocyteblast	CDKN1C	1.38599	1.78141e-160
Chondrocyteblast	ID1	0.85446	3.70658e-160
Chondrocyteblast	SLC16A3	2.09284	1.07722e-158
Chondrocyteblast	SNAI2	1.53314	1.96603e-155
Chondrocyteblast	C1orf21	1.45851	1.14401e-154
Chondrocyte	CTGF	4.21156	6.34761e-265
Chondrocyte	THBS1	4.31572	1.17401e-189
Chondrocyte	MEF2C	3.28253	9.16993e-179
Chondrocyte	CD99	1.83242	1.30536e-174
Chondrocyte	CST3	1.84552	1.41846e-158
Chondrocyte	PPIC	2.95563	2.67135e-154
Chondrocyte	PDPN	3.38345	3.18814e-151
Chondrocyte	S100A1	6.2427	1.7297e-148
Chondrocyte	STK26	2.71006	1.31094e-144
Chondrocyte	CHAD	6.49432	8.69578e-142
Chondrocyte	BAMBI	2.34419	3.35765e-131
Chondrocyte	S100A13	1.89976	2.03807e-128
Chondrocyte	OSTF1	3.67001	5.02311e-128
Chondrocyte	RCN2	1.14106	1.05426e-118
Chondrocyte	ZNF385B	6.29005	1.75468e-118
Chondrocyte	BTG1	1.14898	4.04478e-112
Chondrocyte	RBM3	1.01672	9.20247e-112
Chondrocyte	LAMA4	2.5273	2.42009e-107
Chondrocyte	PDCD6	1.35236	3.0912e-105
Chondrocyte	FGFR3	5.20393	8.13928e-104
Chondrocyte	CEBPD	2.92869	9.85926e-103
Chondrocyte	ANKH	3.6972	2.82703e-102
Chondrocyte	RUNX3	5.06972	7.88312e-101
Chondrocyte	LMO4	1.64883	6.32275e-100
Chondrocyte	ENPP1	3.53441	1.88894e-98
Chondrocyte	SSR3	1.21579	6.88245e-97
Chondrocyte	KLF5	3.64956	7.47408e-96
Chondrocyte	PCOCPE2	2.70243	7.63993e-94
Chondrocyte	COPZ2	2.96303	7.13221e-93
Chondrocyte	CNPY2	1.28729	7.3519e-93
Chondrocyte	EFEMP1	2.57103	2.23256e-90
Chondrocyte	DMKN	1.98496	1.17281e-88
Chondrocyte	CHADL	3.91986	3.50331e-88
Chondrocyte	RAMP1	5.18354	7.44587e-87
Chondrocyte	UXS1	1.95967	1.42568e-86
Chondrocyte	IFI27L2	1.6191	2.80804e-83
Chondrocyte	MYDGF	1.20941	6.32321e-83
Chondrocyte	SCIN	6.09844	6.95438e-82
Chondrocyte	LGMN	2.62716	9.71151e-82
Chondrocyte	PDE4DIP	2.54348	2.41258e-80
Chondrocyte	ZNF385C	4.98016	3.08911e-79
Chondrocyte	KLHDC8B	2.16907	5.08461e-79
Chondrocyte	TMED9	1.1114	1.11178e-77
Chondrocyte	NKX3-2	4.02879	4.28157e-77
Chondrocyte	PAPSS2	3.33546	3.68111e-75
Chondrocyte	C4orf3	0.925145	1.22016e-74
Chondrocyte	PLOD2	2.10865	2.28011e-74
Chondrocyte	LPAR4	2.14799	1.58985e-73
Chondrocyte	EDIL3	3.1004	6.15604e-73
Chondrocyte	TINAGL1	4.25562	2.31411e-72
Chondrocyte	GPC1	2.08102	1.52646e-69
Chondrocyte	COMP	5.15872	7.24914e-69
Chondrocyte	BMP2	4.00927	7.67569e-68
Chondrocyte	IHH	8.47178	5.79196e-67
Chondrocyte	TNFRSF11B	4.39767	1.75074e-66
Chondrocyte	FOXA3	4.47148	3.24982e-66
Chondrocyte	YIF1A	1.3503	8.77022e-66
Chondrocyte	TMED3	1.34434	1.29825e-65
Myoprogenitor	PITX2	5.10522	0
Myoprogenitor	SIX1	2.78392	0
Myoprogenitor	NNAT	2.13825	0
Myoprogenitor	LBX1	7.50486	0
Myoprogenitor	PDGFC	2.66427	2.18559e-245
Myoprogenitor	PAX3	7.58022	8.90724e-205
Myoprogenitor	MSC	5.04855	2.43963e-200
Myoprogenitor	TPM2	1.05871	5.33799e-196
Myoprogenitor	MET	5.53439	6.80951e-194
Myoprogenitor	MYF5	5.96691	3.30498e-193
Myoprogenitor	PDLIM3	4.17637	5.22508e-186
Myoprogenitor	NGFR	3.16691	5.99952e-179
Myoprogenitor	MYC	2.09718	2.62667e-178
Myoprogenitor	FGFR4	4.40375	3.70729e-176
Myoprogenitor	KCNE5	3.00317	5.83792e-163
Myoprogenitor	RBP1	1.32458	2.98127e-161
Myoprogenitor	SGCA	4.86886	8.02163e-161
Myoprogenitor	CDH15	4.77844	8.31044e-161
Myoprogenitor	ODC1	1.05894	1.67515e-160
Myoprogenitor	PPP1R14B	1.40962	3.68418e-160
Myoprogenitor	RAPSN	5.29449	1.1762e-155
Myoprogenitor	PDGFA	3.79528	3.99595e-150
Myoprogenitor	ZEB2	2.38766	2.08026e-143
Myoprogenitor	NKAIN4	2.84612	3.14221e-119
Myoprogenitor	MYF6	5.09487	3.63869e-106
Myoprogenitor	CXCR4	4.27593	5.19291e-106
Myoprogenitor	NAV3	4.68859	2.98808e-102
Myoprogenitor	OLFML2B	2.81902	4.53883e-101
Myoprogenitor	NEB	4.8777	7.58847e-101
Myoprogenitor	SNHG19	1.25684	1.36687e-98
Myoprogenitor	PCDH17	1.921	4.6566e-93
Myoprogenitor	HES6	1.81375	1.02166e-91
Myoprogenitor	PPA1	0.812773	8.12617e-90
Myoprogenitor	EYA1	3.9366	1.21255e-88
Myoprogenitor	PITX3	4.9978	5.41419e-86
Myoprogenitor	CFL2	1.13895	7.83499e-85
Myoprogenitor	CITED1	2.47118	2.16263e-84
Myoprogenitor	SPRY1	1.17952	2.57342e-81
Myoprogenitor	2020-09-11	0.953461	5.7442e-80
Myoprogenitor	OLA1	0.799178	2.34787e-78
Myoprogenitor	PARM1	3.70764	1.47689e-74
Myoprogenitor	RSL1D1	0.627025	2.0935e-74
Myoprogenitor	PCBD1	1.13897	8.94068e-73
Myoprogenitor	TSPAN12	2.2402	8.52984e-71
Myoprogenitor	VMO1	5.95278	4.96867e-68
Myoprogenitor	CCND2	0.765427	7.48625e-66
Myoprogenitor	TNNT1	2.71214	9.40905e-66
Myoprogenitor	CCDC140	8.7215	7.42234e-65
Myoprogenitor	JSRP1	4.93615	5.51588e-63
Myoprogenitor	CAPZA2	0.839907	9.61535e-63
Myoprogenitor	PAX7	5.4079	4.89385e-62
Myoprogenitor	APRT	0.67193	2.27758e-61
Myoprogenitor	AKR1C2	3.41454	3.25793e-58
Myoprogenitor	C19orf48	0.71453	2.04854e-57
Myoprogenitor	ACVR2A	1.89498	3.99373e-53
Myoprogenitor	EYA2	2.46497	2.63744e-52
Myoprogenitor	SKP2	1.1609	5.58885e-52
Myoprogenitor	SEMA6A	0.951673	4.33086e-49
Myoprogenitor	NECTIN1	3.00787	1.6227e-48
Myoprogenitor	RGS16	2.04459	2.45483e-48
Myoprogenitor	RTN2	2.3536	1.35604e-47
Myoprogenitor	HIGD2A	0.524809	1.85914e-47
Myoprogenitor	IMPDH2	0.545481	3.97012e-47
Myoprogenitor	AHCY	0.683385	1.86946e-45
Myoprogenitor	NEDD4L	1.32325	3.02579e-44
Myoprogenitor	RGS4	5.1426	1.31776e-43
Myoprogenitor	NOB1	0.709363	3.19603e-43
Myoprogenitor	FGF9	1.89114	4.72113e-43
Myoprogenitor	NPM3	0.597223	8.98685e-43
Myoprogenitor	COA4	0.624553	3.02407e-42
Myoprogenitor	CDK6	0.761384	3.4692e-42
Myoprogenitor	EIF3D	0.52025	3.26533e-41
Myoprogenitor	NRK	2.03787	2.54787e-40
Myoprogenitor	DMRT2	2.96491	7.28364e-40
Myoprogenitor	SNHG25	0.910601	7.99462e-40
Myoprogenitor	SLF2	1.17993	9.37674e-40
Myoprogenitor	EIF3M	0.452664	1.12525e-38
Myoprogenitor	HOXA11-AS	1.60589	2.33838e-38
Myoprogenitor	THG1L	0.954766	4.76567e-38
Myoprogenitor	TOMM20	0.507036	1.15183e-37
Myocyte	TNNI1	8.22812	9.32757e-109
Myocyte	ACTC1	10.5099	9.32757e-109
Myocyte	MYOG	9.65362	1.31752e-108
Myocyte	CKB	6.02013	1.5924e-108
Myocyte	MYLPF	10.1229	1.28427e-107
Myocyte	DES	7.18801	1.17957e-102
Myocyte	TNNT2	8.32335	2.69917e-102
Myocyte	MRLN	8.39483	4.31481e-101
Myocyte	ENO3	6.06604	1.6986e-100
Myocyte	KLHL41	8.72386	8.45444e-98
Myocyte	USP18	8.35908	2.19517e-96
Myocyte	CHRNA1	7.3061	1.28009e-95
Myocyte	RASSF4	6.38004	2.9605e-95
Myocyte	UBE2E3	2.30126	3.59859e-95
Myocyte	MYOD1	7.39922	2.54744e-94
Myocyte	SHD	7.74796	6.95349e-94
Myocyte	SELENOW	2.6764	1.2e-93
Myocyte	KREMEN2	8.2959	5.90788e-93
Myocyte	HSPB2	5.67142	3.12356e-92
Myocyte	VGLL2	6.73639	3.12356e-92
Myocyte	NES	3.71539	1.18578e-91
Myocyte	STAC3	8.08323	1.0422e-90
Myocyte	ZNF106	3.30532	1.23532e-90
Myocyte	MYMX	8.4433	1.0663e-89
Myocyte	PDLIM4	2.90178	8.44106e-89
Myocyte	FITM1	8.15252	1.92749e-88
Myocyte	AC020909.2	9.34441	1.06464e-87
Myocyte	BLCAP	3.86452	2.49554e-86
Myocyte	CHRND	8.5095	2.49554e-86
Myocyte	2020-09-04	7.70908	7.8808e-86
Myocyte	SIRT2	3.98883	6.62611e-83
Myocyte	AL589740.1	6.73952	1.39516e-82
Myocyte	RBM24	7.19024	4.96623e-82
Myocyte	SCRIB	5.41586	7.44235e-82
Myocyte	AC009041.2	3.95393	1.01368e-81
Myocyte	CAP2	4.58175	1.05635e-81
Myocyte	EFHD2	4.45542	2.43105e-80
Myocyte	ARPP21	7.95165	3.43745e-76
Myocyte	FNDC5	5.79459	1.30185e-74
Myocyte	ACTN2	7.44584	9.09406e-74
Myocyte	TTN	9.19786	2.4449e-73
Myocyte	SNRPN	1.82966	2.38987e-72
Myocyte	SPG21	2.66023	1.482e-70
Myocyte	NEXN	3.77837	7.07853e-68
Myocyte	CYB5R1	4.04093	6.33561e-67
Myocyte	WRNIP1	3.92454	1.06203e-66
Myocyte	MYH3	9.25815	3.08909e-66
Myocyte	EMC10	2.28452	3.749e-65
Myocyte	MYL6B	1.78104	4.67461e-63
Myocyte	FLNC	3.92253	2.72506e-62
Myocyte	MYL1	8.75426	7.72218e-62
Myocyte	BIN1	2.53159	1.39984e-60
Myocyte	TSPAN33	6.67401	2.30492e-58
Myocyte	NCOA1	3.65279	7.12457e-58
Myocyte	COBL	8.98152	8.24517e-57
Myocyte	PDLIM7	1.96286	4.36146e-56
Myocyte	ERBB3	5.24513	1.01188e-55
Myocyte	MEGF10	5.10055	2.70992e-55
Myocyte	TNNC2	8.5269	3.39167e-55
Myocyte	PALMD	4.47691	8.2907e-52
Myocyte	CHRNB1	3.99543	3.27652e-51
Myocyte	CNN3	1.34314	3.80692e-48
Myocyte	COX7A1	3.32189	4.78025e-48
Myocyte	MSTN	6.36954	1.11928e-46
Myocyte	JAM3	2.63013	1.61018e-46
Myocyte	SOX8	3.85998	4.75979e-46
Myocyte	TEAD4	3.55524	7.11405e-45
Myocyte	CD82	4.39504	1.47789e-44
Myocyte	CDC25B	3.36064	3.28702e-44
Myocyte	PLS3	2.18916	7.46375e-43
Myocyte	TNNI2	7.64874	1.72178e-42
Myocyte	FBXL22	6.26892	9.79068e-42
Myocyte	BCAT1	2.02188	1.76484e-41
Myocyte	POPDC3	5.34364	1.1256e-40
Myocyte	RXRG	5.74499	4.99424e-39
Myocyte	TRAF4	2.04001	6.95543e-39
Myocyte	DMPK	4.61542	1.2091e-38
Myocyte	POLA2	2.82097	1.85505e-38
Myocyte	LMOD3	6.50558	3.36632e-38
Myocyte	ATP2B1-AS1	2.66148	8.52362e-37
Myocyte	CCDC90B	1.65025	1.24397e-36
Myocyte	TMEM38A	6.32583	6.95624e-36
Myocyte	DOK7	7.54176	7.37598e-36
Myocyte	ATP2A1	7.40397	8.48259e-36
Myocyte	DBN1	1.53762	1.45701e-35
Myocyte	CCNG2	2.05208	1.5191e-35
Endothelium	RAMP2	5.44859	3.4121e-252
Endothelium	GNG11	5.15014	7.51274e-251
Endothelium	CALM1	2.86387	1.44135e-236
Endothelium	ECSCR	10.7539	8.38765e-229
Endothelium	ESAM	10.135	1.29503e-228
Endothelium	S100A16	5.87089	7.0331e-226
Endothelium	PLVAP	8.91481	7.0331e-226
Endothelium	VAMP5	5.65636	9.6539e-223
Endothelium	PRCP	4.61133	8.46903e-218
Endothelium	EGFL7	4.61269	1.06668e-217
Endothelium	CLDN5	8.58133	2.82486e-205
Endothelium	CD34	5.84899	7.42295e-205
Endothelium	ARHGAP29	3.96871	3.7183e-203
Endothelium	FKBP1A	2.19508	2.75976e-199
Endothelium	MYL12A	2.25486	6.55358e-198
Endothelium	KDR	10.4711	4.90187e-193
Endothelium	PECAM1	9.54233	1.54436e-192
Endothelium	COL4A1	4.77025	1.91332e-186
Endothelium	CDH5	10.804	1.85487e-185
Endothelium	TM4SF18	11.077	2.72457e-182
Endothelium	CCDC85B	2.90927	2.34222e-177
Endothelium	TFPI	5.50295	2.01718e-174
Endothelium	SPTBN1	3.49488	5.95924e-173
Endothelium	TCIM	9.02149	1.11735e-172
Endothelium	A2M	7.26326	5.10568e-172
Endothelium	PLXND1	5.97803	5.65115e-167
Endothelium	CLIC1	1.81744	9.36317e-166
Endothelium	GMFG	7.02905	1.52389e-165
Endothelium	FLT1	9.09365	9.0138e-164
Endothelium	TMEM88	4.87723	6.31497e-163
Endothelium	CD93	9.48768	5.50897e-162
Endothelium	SLC9A3R2	3.5132	9.20968e-161
Endothelium	IFI16	5.73274	9.86326e-161
Endothelium	ICAM2	7.48784	5.07406e-160
Endothelium	MSN	3.45091	5.61082e-159
Endothelium	TPM3	2.07209	2.10199e-156
Endothelium	PLK2	3.66398	4.09737e-155
Endothelium	HSPG2	4.69436	4.35647e-155
Endothelium	EMCN	8.64347	1.44221e-154
Endothelium	RNASE1	6.80088	2.14083e-154
Endothelium	TIE1	8.47069	1.30881e-150
Endothelium	COL4A2	2.94071	8.09986e-149
Endothelium	ITM2B	1.99585	1.94285e-147
Endothelium	CYBA	2.25122	3.79332e-145
Endothelium	SNX3	1.75317	3.00689e-141
Endothelium	IFITM3	1.87109	2.61554e-139
Endothelium	APLNR	10.3309	6.08976e-139
Endothelium	SOX18	8.88587	1.9887e-137
Endothelium	ELK3	3.18224	5.00794e-136
Endothelium	SOX17	11.2311	2.18996e-135
Endothelium	GNAI2	2.17453	6.11805e-135
Endothelium	ADAM15	4.34276	2.70221e-134
Endothelium	RAB13	1.95558	9.2626e-131
Endothelium	MGST2	3.20137	1.97178e-129
Endothelium	KLF6	2.67415	7.5691e-127
Endothelium	CXorf36	11.7413	2.36083e-126
Endothelium	PODXL	7.56259	2.01542e-124
Endothelium	SOX7	7.67482	9.03955e-123
Endothelium	TIMP3	2.898	1.47076e-122
Endothelium	ENG	5.57926	6.09913e-121
Endothelium	SMAGP	4.65453	7.34271e-120
Endothelium	ADGRL4	8.5132	2.38377e-119
Endothelium	MYCT1	9.39978	6.56053e-119
Endothelium	RASGRP3	7.50764	1.49234e-117
Endothelium	CALCRL	5.57329	3.07269e-117
Endothelium	TSPAN18	4.7227	6.48042e-117
Endothelium	CAVIN3	3.74865	9.70169e-117
Endothelium	GIMAP4	7.35888	1.45216e-115
Endothelium	EFNA1	4.07096	1.09416e-114
Endothelium	NRP2	3.0761	1.24327e-114
Endothelium	HSPB1	1.5694	8.18893e-114
Endothelium	HLA-E	2.97421	8.66424e-114
Endothelium	CAV1	5.10194	9.20195e-114
Endothelium	TMEM255B	6.84675	2.78616e-113
Endothelium	AFAP1L1	8.29399	2.79954e-113
Endothelium	FAM107B	2.97643	1.88409e-110
Endothelium	COTL1	2.12609	1.0575e-108
Endothelium	ARPC2	1.32444	5.52926e-108
Endothelium	FILIP1	5.89943	4.57412e-107
Endothelium	IPO11	4.40453	4.38855e-105
Endothelium	ADGRF5	9.92151	8.16441e-105
Endothelium	RDX	1.68102	2.02884e-104
Endothelium	SEC14L1	3.17085	2.73902e-104
Endothelium	MTSS1	3.75854	1.66991e-102
Endothelium	THY1	2.6529	6.4401e-102
Endothelium	WWTR1	3.16886	1.5598e-101
Endothelium	LIMS1	2.23307	6.29124e-101
Endothelium	TJP1	2.63232	9.6185e-98
Endothelium	MYH9	3.37272	1.35334e-97
Endothelium	SNRK	4.05336	2.22149e-96
Endothelium	HYAL2	2.13251	7.03601e-96
Endothelium	NOTCH4	5.50966	9.13467e-96
Endothelium	MYO6	3.6921	1.10633e-94
Endothelium	ETS1	3.87416	1.38576e-93
Endothelium	MADCAM1	4.27612	1.08512e-92
Endothelium	CD81	2.13581	2.52326e-92
Endothelium	BRI3	1.72549	2.0098e-91
Endothelium	ATOX1	1.31605	3.63689e-91
Endothelium	SLC2A3	3.33268	9.60495e-91
Endothelium	PLEKHA1	2.92524	2.45208e-90
Endothelium	UTRN	2.92502	4.27329e-90
Endothelium	MMRN2	8.17578	4.31454e-90
Endothelium	TSPAN13	2.95585	3.8104e-88
Endothelium	CD40	7.34104	9.98497e-86
Endothelium	CSTB	1.42357	2.84714e-84
Endothelium	YWHAH	1.39304	9.18563e-84
Endothelium	CAVIN2	7.3768	1.16824e-83
Endothelium	ARHGAP18	4.88235	3.06956e-83
Endothelium	PCAT19	10.894	1.0693e-82
Endothelium	APLP2	1.93456	1.79429e-82
Endothelium	RALA	1.94267	1.27777e-81
Endothelium	LBH	2.80609	2.57108e-81
Endothelium	PEA15	2.59341	1.11147e-80
Endothelium	AP2S1	1.20061	4.38426e-80
Endothelium	CDC37	1.40132	1.31853e-79
Endothelium	FAM69B	2.97114	4.82858e-79
Endothelium	RASIP1	4.94023	8.59377e-79
Endothelium	IL32	6.82207	1.19599e-78
Endothelium	FRMD4B	2.84275	1.24388e-78
Endothelium	JAK1	2.31373	2.8354e-78
Endothelium	ADM	4.33438	2.3318e-77
Endothelium	HHEX	6.30973	9.52209e-77
Endothelium	KANK3	8.27656	9.32468e-76
Endothelium	ITGB1	1.41397	1.74701e-75
Endothelium	NOSTRIN	8.04453	5.96033e-75
Endothelium	LPAR6	3.1949	6.43156e-75
Endothelium	IGFBP3	4.56795	2.46383e-74
Endothelium	F2R	2.46381	5.62559e-74
Endothelium	ITGA5	2.96152	1.67279e-73
Endothelium	IL3RA	7.76714	2.00218e-73
Endothelium	MAST4	3.56689	3.38678e-73
Endothelium	PCDH12	8.31629	4.45506e-73
Endothelium	ROBO4	9.39946	1.03006e-72
Endothelium	JUP	3.39869	1.5947e-72
Endothelium	DYSF	5.90094	4.09308e-71
Endothelium	CMTM3	1.73943	3.31709e-70
Endothelium	CPNE2	2.85201	4.97249e-70
Endothelium	EPAS1	7.26171	6.26472e-69
Endothelium	RGS5	5.54425	2.75278e-68
Endothelium	AFDN	2.68501	3.39233e-68
Endothelium	TAX1BP3	1.55176	4.08836e-68
Endothelium	PIM3	2.77665	7.48661e-68
Endothelium	NPDC1	2.67642	8.76779e-68
Endothelium	JCAD	4.51416	9.78952e-68
Endothelium	CAV2	4.52753	1.08245e-67
Endothelium	CSRP1	2.46338	2.73309e-67
Endothelium	NRP1	3.06519	4.4779e-67
Endothelium	ABHD17A	2.6098	1.03656e-66
Endothelium	HPGD	6.59973	1.04874e-66
Endothelium	IFITM2	1.66306	1.10082e-65
Endothelium	UACA	2.74117	1.15919e-65
Marophage	FCER1G	9.91846	4.30515e-163
Marophage	ARHGDIB	7.1812	1.36443e-162
Marophage	LAPTM5	8.80924	5.59291e-152
Marophage	VAMP8	6.18699	6.93505e-145
Marophage	TYROBP	10.6836	1.44312e-144
Marophage	SRGN	10.3288	2.59014e-142
Marophage	AIF1	6.16125	5.19215e-142
Marophage	ARPC1B	3.60046	3.8902e-139
Marophage	ARPC3	2.29838	1.06242e-132
Marophage	HCST	8.25668	1.73768e-130
Marophage	LST1	9.96145	3.15616e-129
Marophage	HLA-B	6.26287	2.72434e-114
Marophage	CORO1A	4.67965	6.20644e-111
Marophage	HLA-C	5.15023	2.48998e-105
Marophage	SAT1	3.37613	5.26987e-105
Marophage	CD68	8.86915	2.00074e-98
Marophage	RNASET2	4.23434	1.17811e-97
Marophage	PLEK	10.799	1.89525e-93
Marophage	CSF1R	11.1777	1.17858e-92
Marophage	SPI1	9.47868	2.11898e-92
Marophage	CD74	5.13394	2.13352e-92
Marophage	PSAP	2.27696	2.13352e-92
Marophage	CYBB	11.1335	7.47802e-91
Marophage	ITGB2	7.73096	1.58886e-90
Marophage	PYCARD	4.39038	1.62283e-89
Marophage	CAPZB	1.69603	1.95726e-87
Marophage	CTSS	7.36624	9.01559e-86
Marophage	FYB1	9.57392	1.77002e-84
Marophage	CD53	12.1631	6.54616e-84
Marophage	C1QC	12.2462	7.28782e-84
Marophage	CAP1	2.10518	5.34841e-83
Marophage	LY86	10.2642	4.59334e-82
Marophage	C1QA	11.5145	3.19154e-81
Marophage	GPSM3	3.91924	3.88575e-78
Marophage	CTSB	3.41004	4.68879e-78
Marophage	AGR2	9.85984	1.09654e-76
Marophage	CTSC	2.63789	2.67014e-76
Marophage	ASAH1	2.7578	4.94066e-76
Marophage	NEAT1	3.05415	1.65348e-75
Marophage	ARPC5	1.84163	1.93913e-75
Marophage	SPP1	8.15128	2.45764e-75
Marophage	C1QB	11.928	1.22072e-74
Marophage	PLD4	9.2151	2.25123e-74
Marophage	VSIR	5.28635	1.99236e-72
Marophage	FCGR2A	7.21054	3.39576e-72
Marophage	RNASE6	9.00495	7.68054e-72
Marophage	CTSZ	2.96801	1.9676e-69
Marophage	ACTR2	2.09904	9.86855e-69
Marophage	ALOX5AP	8.36062	2.77674e-68
Marophage	MS4A7	11.8213	2.80081e-68
Marophage	RAB32	2.74167	2.98532e-68
Marophage	PPP1R18	3.29043	5.58475e-68
Marophage	HPGDS	10.7591	1.93204e-67
Marophage	CD14	10.6985	1.39162e-66
Marophage	ARRB2	3.2768	4.13137e-66
Marophage	GPR183	7.11634	5.58664e-66
Marophage	LCP1	9.05669	1.12531e-65
Marophage	GLIPR1	5.13845	4.63444e-65
Marophage	HSPA1A	2.64423	1.83656e-63
Marophage	CALHM6	4.10466	2.13459e-63
Marophage	RHOG	2.7095	5.0766e-63
Marophage	CKLF	2.60119	2.18204e-62
Marophage	MRC1	9.82161	5.23528e-62
Marophage	MFSD1	3.81766	5.92816e-62
Marophage	SUSD3	6.45938	9.13079e-62
Marophage	GRN	2.32782	1.72791e-59
Marophage	SAMHD1	5.66577	2.06675e-59
Marophage	ADAP2	8.76373	7.53841e-59
Marophage	NCKAP1L	10.2602	9.04635e-58
Marophage	GLRX	3.40182	3.02686e-57
Marophage	FERMT3	9.22114	8.34397e-57
Marophage	PTPRC	11.5986	2.05481e-56
Marophage	ATP6V0B	1.68916	2.22923e-56
Marophage	CTSD	2.39122	2.43908e-56
Marophage	WAS	8.31525	5.75683e-56
Marophage	IGSF6	10.094	1.35129e-55
Marophage	ELF1	3.78635	1.62008e-54
Marophage	LYVE1	11.4709	2.95871e-54
Marophage	LYN	5.08236	4.47868e-54
Marophage	LY96	10.5288	1.47078e-53
Marophage	PRR13	1.94986	4.79701e-53
Marophage	BST2	4.31017	2.39702e-52
Marophage	GPR34	11.2615	3.2562e-52
Marophage	HLA-A	1.88194	3.57998e-52
Marophage	CNPY3	1.73286	6.36112e-52
Marophage	APBB1IP	6.38534	9.00855e-52
Marophage	RPL36AL	0.977436	1.34108e-51
Marophage	CHCHD10	1.77122	1.52087e-51
Marophage	HSPA1B	2.46095	2.23048e-50
Marophage	FOLR2	11.3061	3.48573e-50
Marophage	TGFB1	4.87944	4.12642e-50
Marophage	NCF4	11.8162	6.62182e-49
Marophage	CCL3	10.7407	9.58574e-49
Marophage	RB1	3.71368	2.23758e-48
Marophage	NINJ1	2.73471	3.59164e-48
Marophage	RILPL2	3.17155	4.7533e-48
Marophage	HMOX1	5.96025	8.71231e-48
Marophage	RETN	11.4118	1.45724e-47
Marophage	ATP6V1F	1.20452	9.01938e-47
Marophage	HCK	8.24409	1.41095e-46
Marophage	TACC1	2.89596	2.71936e-46
Marophage	SYK	6.88484	5.52242e-46
Marophage	BIN2	8.65211	5.59783e-46
Marophage	ABCG2	6.09715	7.58244e-46
Marophage	GRB2	1.89329	7.688e-46
Marophage	TPP1	3.15487	1.34213e-45
Marophage	TNFRSF1B	6.56756	6.69024e-45
Marophage	OGFRL1	4.67122	1.25039e-44
Marophage	TYMP	4.56917	1.25039e-44
Marophage	DPP7	2.74177	1.7382e-44
Marophage	SERPINB1	3.59855	1.85387e-44
Marophage	MS4A4A	11.8622	2.1218e-44
Marophage	EVI2A	10.1596	2.43701e-44
Marophage	LSP1	6.37605	3.39149e-44
Marophage	CD300A	8.11961	4.98647e-44
Marophage	RAC2	3.73642	5.21612e-44
Marophage	LAMTOR2	1.4788	8.18063e-44
Marophage	ACTR3	1.68789	1.05052e-43
Marophage	RGS19	2.92481	1.4895e-43
Marophage	GATM	6.11057	5.86635e-43
Marophage	MYO1F	6.07957	4.56379e-42
Marophage	PRKCB	6.59223	6.11236e-42
Marophage	LAT2	9.27569	8.77715e-42
Marophage	FAM49B	1.68768	4.20923e-41
Marophage	CD37	8.20852	6.88868e-41
Marophage	VSIG4	11.8768	1.04134e-40
Marophage	FCGR1A	10.9036	1.09413e-40
Marophage	IER5	2.70006	1.53704e-40
Marophage	PTPN6	5.15144	1.7974e-40
Marophage	DAZAP2	1.89748	2.09103e-40
Marophage	GPX4	0.940159	2.78636e-40
Marophage	PTAFR	9.92994	4.85323e-40
Marophage	CTSA	2.44585	1.82512e-39
Marophage	M6PR	2.0421	3.47534e-39
Marophage	BID	1.82463	4.33883e-39
Marophage	CD163	12.2937	5.89765e-39
Marophage	GLUL	1.60166	7.84293e-39
Marophage	SERPINB6	1.9043	1.16653e-38
Marophage	STAB1	8.07533	1.57508e-38
Erythrocyte	HBA1	10.5129	0
Erythrocyte	HBA2	10.4216	0
Erythrocyte	HBZ	11.2607	0
Erythrocyte	HBG2	10.3929	0
Erythrocyte	HBG1	10.7024	0
Erythrocyte	BLVRB	6.53107	0
Erythrocyte	GYPC	3.84723	0
Erythrocyte	SLC25A37	4.73959	0
Erythrocyte	HBE1	11.1341	0
Erythrocyte	ALAS2	10.2445	0
Erythrocyte	GYPA	10.8719	0
Erythrocyte	AHSP	10.7791	0
Erythrocyte	GYPB	10.926	0
Erythrocyte	HMBS	4.80702	0
Erythrocyte	HBM	10.8059	0
Erythrocyte	HEMGN	9.80764	0
Erythrocyte	MT2A	6.03052	0
Erythrocyte	SLC4A1	9.30963	0
Erythrocyte	SLC25A39	3.2425	0
Erythrocyte	FAM210B	3.80172	0
Erythrocyte	MT1E	8.36523	0
Erythrocyte	MYL4	6.92166	0
Erythrocyte	SMIM1	4.9243	0
Erythrocyte	SNCA	5.37329	0
Erythrocyte	FECH	5.18043	0
Erythrocyte	HBQ1	8.40869	0
Erythrocyte	MT1F	8.8987	0
Erythrocyte	MT1G	10.0935	0
Erythrocyte	SLC39A8	5.09601	0
Erythrocyte	UCP2	4.62309	0
Erythrocyte	RHAG	9.18722	0
Erythrocyte	CTSE	9.95351	0
Erythrocyte	KLF1	9.60936	0
Erythrocyte	UROD	3.00209	0
Erythrocyte	AC073349.1	10.0361	0
Erythrocyte	TMEM56	6.29194	0
Erythrocyte	GYPE	8.83101	0
Erythrocyte	MT1X	4.14374	0
Erythrocyte	C17orf99	9.56117	0
Erythrocyte	TESC	6.23909	0
Erythrocyte	UROS	3.01989	0
Erythrocyte	TUBB6	3.44773	0
Erythrocyte	EPB42	10.0568	0
Erythrocyte	TMEM14B	2.25357	0
Erythrocyte	RGS10	3.22017	0
Erythrocyte	PCGF5	5.0515	0
Erythrocyte	BPGM	3.34033	0
Erythrocyte	TMEM14C	1.76456	0
Erythrocyte	PKLR	9.33387	0
Erythrocyte	UBAC1	3.15895	0
Erythrocyte	MGST3	2.16732	0
Erythrocyte	MT1H	9.94817	0
Erythrocyte	GLRX5	2.06588	0
Erythrocyte	SELENBP1	2.77565	0
Erythrocyte	AC104389.5	11.1257	0
Erythrocyte	AC104389.4	7.52695	0
Erythrocyte	STRADB	3.28881	0
Erythrocyte	SLC30A10	9.26883	0
Erythrocyte	CPOX	3.77598	0
Erythrocyte	SPTA1	10.2469	0
Erythrocyte	CD36	5.85433	0
Erythrocyte	SLC2A1	2.7129	0
Erythrocyte	FAM213A	1.88727	0
Erythrocyte	CYTOR	3.88481	0
Erythrocyte	LXN	3.74898	0
Erythrocyte	RFESD	4.79542	0
Erythrocyte	TUBB1	7.32559	1.80489e-282
Erythrocyte	TMOD1	8.11878	3.21111e-278
Erythrocyte	LMO2	3.40879	3.33879e-274
Erythrocyte	CCND3	2.88128	1.34064e-271
Erythrocyte	ICAM4	7.67222	1.82162e-270
Erythrocyte	CA2	4.87312	6.96917e-268
Erythrocyte	ALAD	3.47819	2.7845e-266
Erythrocyte	GATA1	8.19969	1.7696e-264
Erythrocyte	TF	6.50035	4.71532e-264
Erythrocyte	RHCE	8.38672	1.92082e-263
Erythrocyte	TAL1	6.96376	1.53694e-251
Erythrocyte	CCNDBP1	2.89364	9.22805e-248
Erythrocyte	CHPT1	2.48001	5.15822e-246
Erythrocyte	SLC38A5	4.52579	1.19856e-236
Erythrocyte	MYT1	9.76769	3.86797e-236
Erythrocyte	ANK1	6.34757	2.81839e-226
Erythrocyte	ATP5IF1	1.27585	5.06629e-219
Erythrocyte	SMIM5	5.23803	5.29389e-218
Erythrocyte	APOBEC3C	3.39464	1.6915e-216
Erythrocyte	EPOR	4.49214	4.86421e-212
Erythrocyte	CR1L	8.53007	2.02786e-209
Erythrocyte	RGCC	2.04128	6.97278e-209
Erythrocyte	HK1	2.21241	4.16946e-200
Erythrocyte	LYL1	4.36888	4.99828e-200
Erythrocyte	NFE2	6.13126	2.10123e-198
Erythrocyte	ADIPOR1	1.93918	7.19796e-198
Erythrocyte	RHD	8.90796	2.55693e-197
Erythrocyte	ST6GALNAC1	9.99274	8.02576e-195
Erythrocyte	UXT	1.23181	8.3008e-190
Erythrocyte	TSPAN5	2.09972	8.12714e-189
Erythrocyte	GSTO1	1.47872	1.92187e-188
Erythrocyte	ARL4A	1.93159	1.9285e-183
Erythrocyte	SLC29A1	2.2525	1.01665e-179
Erythrocyte	GFI1B	7.19481	2.43972e-179
Erythrocyte	TSPAN32	6.30249	5.90187e-176
Erythrocyte	NT5DC4	10.13	3.66769e-167
Erythrocyte	COX17	1.52328	1.01573e-166
Erythrocyte	HSF1	1.65759	1.1508e-166
Erythrocyte	USP15	2.0253	9.4999e-166
Erythrocyte	ERMAP	4.7715	2.18966e-165
Erythrocyte	BEX1	1.8284	9.38775e-164
Erythrocyte	HTRA2	1.96551	2.1493e-163
Erythrocyte	ABCB10	3.97047	1.55899e-158
Erythrocyte	CRYM	3.90317	1.74016e-158
Erythrocyte	CMAS	1.81621	3.75507e-158
Erythrocyte	DMTN	6.36139	2.13679e-157
Erythrocyte	GADD45A	1.73812	6.13463e-157
Erythrocyte	MPC2	1.45637	2.49035e-156
Erythrocyte	HAGH	1.98636	2.01658e-152
Erythrocyte	IQGAP2	1.69598	1.57099e-143
Erythrocyte	C2orf88	5.7629	8.2424e-142
Erythrocyte	NCOA4	1.74832	7.11322e-141
Erythrocyte	CREG1	2.07419	1.31938e-138
Erythrocyte	NARF	1.33595	2.11133e-136
Erythrocyte	KEL	7.63795	3.17221e-136
Erythrocyte	CTSL	1.71255	3.28673e-134
Erythrocyte	MPP1	2.41282	6.39148e-130
Erythrocyte	SOD3	2.34078	2.83814e-128
Erythrocyte	NUDT4	1.6042	4.57561e-127
Erythrocyte	EIF2AK1	1.33274	2.52925e-126
Erythrocyte	TRAK2	3.43306	7.78087e-126
Erythrocyte	MIR4435-2HG	3.63688	7.45937e-124
Erythrocyte	GCLM	2.79707	4.71511e-123
Erythrocyte	PIM2	3.88998	1.02173e-121
Erythrocyte	CAT	1.60397	1.84257e-120
Erythrocyte	MTURN	2.82089	2.51718e-117
Erythrocyte	SLC22A4	5.78656	3.84646e-117
Erythrocyte	GTF3A	1.13099	1.11348e-113
Erythrocyte	HLTF	1.5973	7.88323e-112
Erythrocyte	SSX2IP	2.2718	1.89242e-111
Erythrocyte	ASIC4	5.91446	1.91963e-110
Erythrocyte	NR1H2	2.01268	2.56566e-109
Erythrocyte	PSMD9	1.28358	4.37821e-109
Erythrocyte	UCA1	7.92787	3.63118e-108
Erythrocyte	RAD23A	1.06785	4.12498e-106
Erythrocyte	NPL	3.93921	1.26463e-105
Erythrocyte	SMIM27	1.81921	1.76614e-104
Erythrocyte	MAP1A	1.70514	8.70836e-104
Erythrocyte	PPP1R14C	3.08181	4.64636e-102
Erythrocyte	2020-03-02	3.0281	6.17241e-102
Erythrocyte	ACKR1	8.77118	8.7976e-101
Erythrocyte	ASH2L	1.42664	2.95177e-99
Erythrocyte	GMPR	2.60648	2.51644e-93
Erythrocyte	OSBP2	5.33385	2.74282e-93
Erythrocyte	EPSTI1	4.65284	3.58594e-93
Erythrocyte	FAM104A	1.305	1.10642e-92
Erythrocyte	TSPAN17	1.80613	1.20183e-92
Erythrocyte	SYNGR2	2.65592	8.86685e-91
Erythrocyte	HPS1	1.86624	9.67875e-91
Erythrocyte	AL353693.1	10.3642	4.76896e-90
Erythrocyte	DNM2	1.68293	6.63972e-87
Erythrocyte	BLVRA	1.40199	7.25996e-87
Erythrocyte	TGM2	4.63359	4.33969e-86
Erythrocyte	C1orf61	6.31711	1.46146e-84
Erythrocyte	C11orf21	7.27542	2.02746e-84
Erythrocyte	STXBP2	3.76292	4.86061e-84
Erythrocyte	ESPN	5.8726	3.17344e-83
Erythrocyte	EIF1AY	1.65151	4.79525e-83
Erythrocyte	TFRC	2.16456	5.31791e-83
Erythrocyte	ATP1B2	3.0393	7.45652e-83
Erythrocyte	REEP6	3.4617	8.8271e-83
Erythrocyte	TENT5C	5.25613	6.24384e-82
Erythrocyte	SNX22	4.50603	1.11765e-81
Erythrocyte	TANGO2	3.59685	2.83036e-81
Erythrocyte	ST8SIA1	2.66003	3.52981e-80
Erythrocyte	CAST	1.1141	5.12626e-80
Erythrocyte	2020-03-03	2.32624	5.1646e-77
Erythrocyte	ACSM3	4.12516	6.45095e-77
Erythrocyte	CYB5A	1.16929	9.60544e-77
Erythrocyte	PDCD10	1.09725	1.8609e-76
Erythrocyte	TLN1	1.0647	1.23594e-74
Erythrocyte	ELL2	3.70703	1.85381e-74
Erythrocyte	STK17A	2.27955	1.4492e-73
Erythrocyte	ANKRD9	2.25089	1.5745e-73
Erythrocyte	HTATIP2	4.00472	1.67395e-72
Erythrocyte	VPS29	0.916586	3.33895e-71
Erythrocyte	PSTPIP2	2.66222	4.42719e-71
Erythrocyte	FLOT2	1.78444	1.67098e-70
Erythrocyte	FAIM2	4.01943	6.70483e-70
Erythrocyte	PLEK2	9.01864	2.58761e-69
Erythrocyte	SLC25A21	4.04457	3.22451e-68
Erythrocyte	RORA	1.81957	5.80469e-68
Erythrocyte	PIM1	1.48309	1.86441e-67
Erythrocyte	DCAF11	1.28502	1.66953e-66
Erythrocyte	PCCB	1.44054	3.03136e-66
Epithelium1	APOE	4.85419	1.49296e-105
Epithelium1	KRT18	5.85242	1.49296e-105
Epithelium1	BCAM	5.01772	3.51756e-105
Epithelium1	CLDN6	9.77711	3.51756e-105
Epithelium1	KRT19	5.84353	1.69153e-103
Epithelium1	EPCAM	6.87289	2.54895e-102
Epithelium1	KRT8	4.83705	7.32344e-99
Epithelium1	PERP	4.45857	9.86542e-97
Epithelium1	ATP2B1	3.04258	2.09958e-91
Epithelium1	ADAMTS19	4.95255	1.34083e-88
Epithelium1	DSP	3.37796	1.2772e-80
Epithelium1	CLDN7	8.12891	1.2772e-80
Epithelium1	CLDN4	7.76892	2.47588e-80
Epithelium1	IGFBP6	4.40657	6.30039e-77
Epithelium1	TSTD1	3.50818	1.6019e-73
Epithelium1	TACSTD2	9.34734	1.07772e-70
Epithelium1	WNT6	9.18166	1.07772e-70
Epithelium1	FREM2	6.5207	4.35181e-67
Epithelium1	FERMT1	6.94822	1.05631e-66
Epithelium1	TFAP2A	3.6205	7.17832e-66
Epithelium1	CDH3	5.53505	2.56047e-61
Epithelium1	CADM1	2.44635	3.46471e-60
Epithelium1	SH3YL1	3.42289	2.31772e-57
Epithelium1	LRPAP1	1.99411	2.35744e-55
Epithelium1	CXADR	3.16339	6.41514e-55
Epithelium1	ARL4C	3.30858	3.00397e-54
Epithelium1	ISYNA1	1.92074	9.79025e-54
Epithelium1	SPINT1	5.58831	2.27502e-50
Epithelium1	PRSS8	6.7516	3.28891e-50
Epithelium1	SNCG	3.95871	3.26747e-49
Epithelium1	PTPRF	2.60275	2.26912e-47
Epithelium1	HSP90B1	1.4658	1.02739e-45
Epithelium1	BSG	1.2641	9.56694e-45
Epithelium1	TMEM123	1.88573	1.27504e-44
Epithelium1	DSC2	2.80057	3.0216e-43
Epithelium1	CNKSR2	4.35153	1.07159e-42
Epithelium1	HOXC8	3.46944	3.57433e-41
Epithelium1	CRYBG1	8.24188	4.1795e-39
Epithelium1	PDE4D	3.48	1.88477e-38
Epithelium1	RAB25	7.75733	2.87106e-38
Epithelium1	RAB38	4.91717	1.22995e-37
Epithelium1	TM7SF2	3.51835	1.58149e-37
Epithelium1	FAM84A	4.74717	3.15491e-37
Epithelium1	MAP3K20	2.20813	5.609e-37
Epithelium1	WLS	1.68056	8.38917e-37
Epithelium1	LYPD6B	4.27972	1.51153e-36
Epithelium1	SLC39A10	1.76839	1.8288e-36
Epithelium1	ACSL3	1.89039	4.56766e-36
Epithelium1	PRTG	2.3944	1.39223e-35
Epithelium1	AP1M2	7.8872	1.02458e-34
Epithelium1	PAWR	2.39232	1.23214e-34
Epithelium1	AGRN	3.19222	1.95342e-33
Epithelium1	LSR	3.7627	3.21883e-32
Epithelium1	CDH1	7.95774	5.27316e-32
Epithelium1	TFAP2B	5.41215	6.02039e-32
Epithelium1	C16orf74	3.9706	7.18671e-32
Epithelium1	TPD52L1	2.31158	9.72713e-32
Epithelium1	KTN1	1.30084	1.63877e-31
Epithelium1	PDIA3	1.22444	6.5058e-31
Epithelium1	NTF4	4.69699	8.4787e-31
Epithelium1	SERINC5	3.52342	1.13449e-30
Epithelium1	PDIA6	1.03879	6.84958e-30
Epithelium1	SP6	6.54333	1.37148e-29
Epithelium1	FJX1	2.75174	1.41775e-29
Epithelium1	LMO7	3.73708	1.65469e-29
Epithelium1	HIST1H1D	1.97343	2.19613e-29
Epithelium1	S100A3	7.66314	1.16728e-28
Epithelium1	BCAP31	1.35573	2.82248e-28
Epithelium1	TLN2	2.02971	2.03511e-27
Epithelium1	ANKRD65	4.20628	1.01196e-26
Epithelium1	FGF8	8.01844	1.15051e-26
Epithelium1	BMP7	1.9536	1.59864e-26
Epithelium1	LBR	1.56151	2.79271e-26
Epithelium1	APP	1.28239	3.73219e-26
Epithelium1	DAG1	2.76397	6.37479e-26
Epithelium1	NUDT14	1.94177	1.05783e-25
Epithelium1	DST	1.80614	1.11644e-25
Epithelium1	MAPK10	3.08859	1.7999e-25
Epithelium1	DLX2	6.39073	3.30246e-25
Epithelium1	ITGA6	4.24641	3.43621e-25
Epithelium1	LAPTM4B	1.22613	5.80871e-25
Epithelium1	ERP29	1.06657	6.14913e-25
Epithelium1	SFN	6.18574	6.14913e-25
Epithelium1	TBX3	1.62648	7.24783e-25
Epithelium1	LAMB1	2.12417	7.92906e-25
Epithelium1	SLC38A1	1.48756	8.69669e-25
Epithelium1	TP63	8.12315	1.57616e-24
Epithelium1	CFAP57	7.55355	2.00812e-24
Epithelium1	CANX	1.2918	2.07639e-24
Epithelium1	MAP7	6.6011	3.47931e-24
Epithelium1	TMEM54	3.97026	6.28121e-24
Epithelium1	ADGRG1	4.64442	1.01358e-23
Epithelium1	LAMC1	2.18147	1.89393e-23
Epithelium1	SERPING1	1.60496	2.23753e-23
Epithelium1	SH2D4A	2.84915	2.62837e-23
Epithelium1	TRAPPC6A	1.68206	3.02781e-23
Epithelium1	DLX1	6.71804	4.28373e-23
Epithelium1	KCNG1	3.30592	4.49142e-23
Epithelium1	SCG5	2.70748	6.33908e-23
Epithelium1	NECTIN2	1.74461	6.40166e-23
Epithelium1	LEF1	1.93815	7.43069e-23
Epithelium1	ESRP1	8.08723	8.31554e-23
Epithelium1	SOST	7.24869	1.46657e-22
Epithelium1	HOOK2	1.71531	1.54299e-22
Epithelium1	ERP27	6.67391	1.54516e-22
Epithelium1	DSG2	2.02005	2.27708e-22
Epithelium1	RNF43	6.2969	2.48932e-22
Epithelium1	GOLGB1	1.37126	3.08655e-22
Epithelium1	GGH	1.48291	4.16759e-22
Epithelium1	GALNT7	2.34379	7.44583e-22
Epithelium1	BEX2	1.3637	6.53903e-21
Epithelium1	SPINT1-AS1	5.85595	1.42257e-20
Epithelium1	LAMA5	4.06167	1.50902e-20
Epithelium1	NEDD9	2.55095	1.9629e-20
Epithelium1	MAL2	5.79121	5.10902e-20
Epithelium1	RETREG1	4.967	5.90111e-20
Epithelium1	ADAMTS18	7.21595	6.54684e-20
Epithelium2	SLC25A5	0.748859	1.77379e-12
Epithelium2	DBI	0.835536	7.74079e-12
Epithelium2	TUBA4A	3.64796	1.51844e-10
Epithelium2	HIST1H1A	1.80124	4.10525e-10
Epithelium2	DPY30	0.834031	5.8183e-10
Epithelium2	PHGDH	0.77973	1.5837e-09
Epithelium2	HRAS	1.40855	3.47663e-09
Epithelium2	PART1	5.6623	7.17366e-09
Epithelium2	PPP2R2B	5.78287	1.50917e-08
Epithelium2	CCNG1	0.927963	2.06172e-08
Epithelium2	ANXA3	4.59937	2.39496e-08
Epithelium2	LYPLA2	1.19274	3.52719e-08
Epithelium2	HIST1H1C	1.46845	2.23234e-07
Epithelium2	FKBP4	0.938289	5.06028e-07
Epithelium2	BEX4	0.666483	1.02262e-06
Epithelium2	TK1	1.33154	1.82605e-06
Schwann	MPZ	9.05023	1.41652e-44
Schwann	EDNRB	7.32703	2.15747e-39
Schwann	MOXD1	5.81749	3.46369e-37
Schwann	SOX10	12.5311	1.26749e-35
Schwann	CDH19	9.99715	2.65391e-32
Schwann	CDH6	7.77013	5.50926e-32
Schwann	PLP1	5.41886	5.50926e-32
Schwann	CNP	3.27548	3.44475e-31
Schwann	FOXD3-AS1	10.9784	2.30267e-30
Schwann	LGI4	6.31072	2.30267e-30
Schwann	METRN	3.64278	9.02505e-28
Schwann	PHACTR3	4.68177	1.26773e-27
Schwann	BCHE	5.31375	1.69264e-27
Schwann	PTPRZ1	6.45945	1.55521e-26
Schwann	INSC	9.07763	2.37371e-26
Schwann	FOXD3	12.095	1.61837e-25
Schwann	PHACTR1	5.92283	2.60887e-24
Schwann	PLAT	4.87563	1.2887e-23
Schwann	SLC15A3	7.06124	3.45666e-23
Schwann	SLC35F1	8.16912	1.27406e-22
Schwann	HOXB9	5.97177	1.31071e-22
Schwann	SOX2	8.90583	7.58206e-22
Schwann	TTYH1	4.65761	1.09428e-21
Schwann	RHOB	2.32401	1.11946e-21
Schwann	ADAM12	5.55299	1.49369e-21
Schwann	COL20A1	10.4302	4.12754e-21
Schwann	MMP17	7.41471	8.96485e-21
Schwann	CUEDC2	1.93664	7.28471e-20
Schwann	GFRA3	8.72994	2.6016e-19
Schwann	MMP15	5.26737	8.22159e-19
Schwann	CTNNB1	2.28505	2.60294e-18
Schwann	CRYAB	4.12781	8.47788e-17
Schwann	SOCS2	4.27218	1.27785e-16
Schwann	MCAM	4.10581	1.98363e-16
Schwann	PLEKHA4	3.79103	4.14558e-16
Schwann	COL18A1	3.46452	5.1142e-16
Schwann	GAS7	4.48661	7.00847e-16
Schwann	SLITRK6	4.95199	1.03357e-14
Schwann	MAP3K1	3.33716	1.09069e-14
Schwann	FEZ1	4.20142	1.20259e-14
Schwann	ARPC1A	1.60299	1.67475e-14
Schwann	AP1S2	1.8614	3.00485e-14
Schwann	ABCA8	6.21604	3.05306e-14
Schwann	ARHGAP15	7.04088	7.48035e-14
Schwann	CD200	2.78511	9.38725e-14
Schwann	DNAJC1	2.29103	1.05686e-13
Schwann	EGFLAM	6.2544	1.24215e-13
Schwann	ALCAM	3.27464	1.27946e-13
Schwann	UBL3	2.81517	1.40102e-13
Schwann	SCARB2	2.33906	7.67878e-13
Schwann	SASH1	3.08756	1.14528e-12
Schwann	PDLIM1	3.95133	2.5529e-12
Schwann	C1orf198	2.78581	3.75126e-12
Schwann	PAG1	3.30908	3.84466e-12
Schwann	AFAP1L2	5.57748	5.22478e-12
Schwann	KHDRBS3	2.98939	7.7721e-12
Schwann	TNIK	3.88467	9.77931e-12
Schwann	BZW2	1.36869	1.05202e-11
Schwann	SCCPDH	2.0796	1.60983e-11
Schwann	ST3GAL1	2.98144	1.69716e-11
Schwann	LINC01198	10.8232	1.76582e-11
Schwann	SSFA2	3.12787	2.39487e-11
Schwann	PCBP4	2.03352	3.86734e-11
Schwann	FAM3C	1.92128	5.7746e-11
Schwann	ATP1B1	2.60265	1.1124e-10
Schwann	GNG2	2.59534	2.03106e-10
Schwann	FHDC1	6.98676	5.04484e-10
Schwann	PUF60	1.32046	1.18745e-09
Schwann	L1CAM	7.77468	1.51334e-09
Schwann	TLE4	1.74641	2.30947e-09
Schwann	APOD	5.84714	3.35269e-09
Schwann	XKR4	7.84599	5.65102e-09
Schwann	ADGRG6	3.81394	7.23315e-09
Schwann	TENT5A	2.64777	8.01318e-09
Schwann	PPFIBP1	2.26365	8.67328e-09
Schwann	ALDH1A3	6.25379	9.08423e-09
Schwann	FLNA	1.59002	1.22522e-08
Schwann	QKI	1.56623	3.15408e-08
Schwann	STARD13	3.99748	3.15408e-08
Schwann	CADM4	2.81818	3.53771e-08
Schwann	OLFML2A	5.53492	5.05424e-08
Schwann	SLITRK2	7.52689	6.86205e-08
Schwann	NKAIN3	3.36191	1.03336e-07
Schwann	ARL2BP	1.37205	1.10881e-07
Schwann	PRMT2	1.56432	1.17688e-07
Schwann	SERPINE2	1.6243	1.18822e-07
Schwann	CFAP20	1.33319	1.39582e-07
Schwann	CTNNA1	1.28952	1.6784e-07
Schwann	RNF130	1.75957	1.98606e-07
Schwann	ARMCX3	1.33605	2.8762e-07
Schwann	LSAMP	1.87279	3.80954e-07
Schwann	TMEM167A	1.11584	4.50837e-07
Schwann	GRID2	3.60412	5.7776e-07
Schwann	HOXB7	2.54026	5.91161e-07
Schwann	CMTM5	3.85458	1.00029e-06
Schwann	FAM198B	4.03006	1.04661e-06
Schwann	CDK18	3.92548	1.17235e-06
Schwann	RCAN1	2.9388	1.29395e-06
Schwann	PCDH7	1.86856	1.64908e-06
Schwann	EPS8	2.07183	1.78348e-06
Schwann	SH3KBP1	2.4319	1.8783e-06
Schwann	SH3PXD2A	1.55984	1.9062e-06
Schwann	ANKRD50	2.52899	2.63857e-06

## Sheet: Degs human long bone Fig. S3b
cluster	gene	logfoldchanges	pvals_adj
BMSC	DCN	2.75566	0
BMSC	TSHZ2	2.32097	0
BMSC	CXCL12	2.35075	0
BMSC	AKAP12	2.35582	0
BMSC	MAP1B	1.79166	0
BMSC	CRABP2	1.54452	0
BMSC	HIC1	2.85846	0
BMSC	OGN	1.76657	0
BMSC	MARCKS	1.17672	0
BMSC	NUPR1	2.59958	0
BMSC	CRABP1	2.10203	0
BMSC	ISLR	1.37366	0
BMSC	SERPINF1	1.81044	0
BMSC	POSTN	2.02939	0
BMSC	COL3A1	1.26913	1.60849e-294
BMSC	SPRY1	1.63243	5.8104e-292
BMSC	RGS10	1.67465	6.28161e-292
BMSC	PGRMC1	1.07313	5.2672e-286
BMSC	EBF2	2.77764	1.00997e-281
BMSC	ITM2A	1.49767	3.40247e-276
BMSC	EGFL6	2.9286	1.25645e-272
BMSC	TXNIP	1.69411	2.50548e-266
BMSC	2020-09-06	1.20029	1.26627e-261
BMSC	TCF7L2	1.45719	2.01671e-252
BMSC	MEOX2	1.74331	1.26902e-250
BMSC	NDN	0.87208	2.97354e-234
BMSC	ASPN	1.90651	2.88914e-233
BMSC	THY1	1.69325	3.5984e-230
BMSC	PDGFRA	1.42616	9.63822e-227
BMSC	SPARCL1	2.69934	5.66383e-219
BMSC	PLP1	2.5248	3.54833e-213
BMSC	SFRP1	1.84666	1.88885e-210
BMSC	THBS4	3.87352	1.72367e-208
BMSC	EBF1	1.44482	7.2417e-207
BMSC	MEOX1	2.78425	2.86026e-197
BMSC	IGFBP4	1.05604	1.35479e-192
BMSC	COL5A2	1.112	1.46491e-191
BMSC	KCTD12	1.38878	1.68483e-186
BMSC	CD99	0.73719	3.67111e-183
BMSC	ZFHX4	1.19104	6.55534e-179
BMSC	EBF3	1.59432	1.80869e-178
BMSC	IGFBP6	1.7889	1.42343e-170
BMSC	2020-09-11	1.08442	4.75698e-163
BMSC	DKK2	2.07035	3.35348e-155
BMSC	SELENOP	1.39975	5.14157e-155
BMSC	ITM2C	0.687191	1.15279e-152
BMSC	IFITM3	0.809555	5.39923e-152
BMSC	TUBB2B	0.980895	1.58832e-147
BMSC	INHBA	1.54932	1.06802e-145
BMSC	LRRC17	1.43511	4.46937e-142
BMSC	FN1	0.991516	1.67679e-133
BMSC	CKS1B	0.910727	1.74089e-132
BMSC	HLA-E	1.25356	2.48952e-130
BMSC	EPHX1	1.69637	1.03837e-129
BMSC	TSC22D3	0.953926	1.6312e-120
BMSC	SYCE1L	2.19579	1.84048e-120
BMSC	NENF	0.656443	5.74539e-118
BMSC	ENPP6	2.65658	6.98607e-118
BMSC	JPT1	0.86298	1.16636e-117
BMSC	BASP1	0.725094	3.46168e-117
BMSC	TP53I3	1.19338	3.00964e-116
BMSC	COL6A3	1.17634	8.1494e-116
BMSC	HES1	1.03661	1.54527e-114
BMSC	FAM43A	1.77051	6.20327e-114
BMSC	LAMA4	1.32225	7.61429e-114
BMSC	OSR1	1.83226	5.10997e-110
BMSC	PHPT1	0.602991	1.485e-108
BMSC	ANTXR1	1.36939	3.50125e-108
BMSC	FST	2.0904	4.01808e-107
BMSC	TNFAIP6	2.93424	5.59747e-105
BMSC	C1orf54	1.29255	3.01603e-104
BMSC	PLAT	2.79972	1.91074e-103
BMSC	TNMD	2.69307	8.64076e-103
BMSC	SAT1	0.866048	1.64233e-102
BMSC	CHODL	2.24781	9.86213e-102
BMSC	RBP1	1.08341	3.14092e-101
BMSC	COL4A2	0.903191	1.2599e-100
BMSC	TMEM59L	1.49728	3.7122e-98
BMSC	NDFIP1	0.761704	4.52042e-98
BMSC	CUTA	0.528211	2.94396e-96
BMSC	TCF4	0.707665	1.23218e-94
BMSC	CSAD	1.18305	1.69302e-94
BMSC	CNRIP1	1.52049	4.87236e-92
BMSC	LY6E	0.7124	1.32247e-91
BMSC	CALM1	0.64665	5.06038e-91
BMSC	ADAMTS9	2.04391	1.41021e-89
BMSC	TAX1BP3	0.784707	1.41021e-89
BMSC	IGF1	2.5664	1.17329e-88
BMSC	BCL7C	0.880305	1.69071e-87
BMSC	MTCH1	0.587234	8.18016e-87
BMSC	IRF1	1.13026	8.40855e-87
BMSC	GLIPR2	0.940704	1.17702e-85
BMSC	ANGPTL1	1.31525	2.23058e-84
BMSC	TUBA1B	0.646964	3.30544e-84
BMSC	MAB21L1	1.63113	1.28913e-83
BMSC	PLEKHJ1	0.736832	6.88426e-79
BMSC	PSENEN	0.83178	7.77906e-79
BMSC	PHB	0.592755	1.18061e-78
BMSC	ASS1	1.43239	1.45603e-78
BMSC	COX7A1	0.975328	5.53219e-78
BMSC	FCGRT	0.57769	8.57441e-78
BMSC	COL5A1	0.743694	8.63499e-78
BMSC	PLPP3	1.02469	1.15983e-77
BMSC	SHOX2	1.67695	1.40922e-77
BMSC	NR2F2	1.56398	2.06488e-77
BMSC	CALM3	0.557873	4.79907e-77
BMSC	PRDX5	0.437747	3.85668e-76
BMSC	COTL1	0.957637	7.57223e-75
BMSC	CHD9	0.620177	5.49985e-74
BMSC	CMTM3	0.746085	4.07258e-73
BMSC	LAMB1	1.46368	6.69488e-72
BMSC	NTM	2.54235	4.56184e-71
BMSC	CD248	1.17496	2.15423e-69
BMSC	RND3	1.09525	2.74196e-69
BMSC	ZFP36	0.77382	4.17291e-69
BMSC	BIN1	0.834434	1.39491e-68
BMSC	ATP6V0E1	0.551507	1.41792e-68
BMSC	CALR	0.457107	2.05772e-68
BMSC	NOVA1	0.872844	2.2622e-68
BMSC	HSPA5	0.539735	1.60774e-67
BMSC	CEBPD	1.25227	2.56313e-67
BMSC	CA11	1.51761	1.72837e-65
BMSC	WLS	0.768518	2.01028e-64
BMSC	EVA1B	0.697996	3.97334e-64
BMSC	FAM129A	2.83625	7.33163e-64
BMSC	FSCN1	0.503111	2.01613e-63
BMSC	SCG5	1.76826	2.79685e-63
BMSC	DYNLT1	0.587223	2.13069e-62
BMSC	PDLIM7	0.638313	3.14977e-62
BMSC	FGF7	1.69078	1.34306e-61
BMSC	PCDH18	0.838809	1.60378e-61
BMSC	GPX4	0.447003	1.77517e-61
BMSC	MYL12B	0.386425	8.89293e-61
BMSC	EFNB1	0.957346	9.62359e-61
BMSC	FAP	1.3637	1.33068e-60
BMSC	FLRT3	1.20944	1.37045e-60
BMSC	GFRA1	2.05304	3.98531e-60
BMSC	TMTC2	1.74832	6.34868e-60
BMSC	TMEFF2	2.67046	1.28446e-59
BMSC	SIX1	0.738263	1.41468e-58
BMSC	NME3	0.876846	1.99893e-57
BMSC	EDNRA	1.89172	2.80948e-57
BMSC	GSTM3	0.740027	4.6164e-57
BMSC	MAP1A	1.19873	1.49797e-56
BMSC	LHFPL2	2.07457	4.31128e-56
LBDMC	TWIST2	2.59993	2.38258e-293
LBDMC	CD24	1.9052	3.34307e-274
LBDMC	MDK	1.18742	2.59405e-261
LBDMC	PRRX1	1.52132	1.06719e-219
LBDMC	NFIB	1.03831	7.69273e-204
LBDMC	OLFML3	1.21448	2.75418e-163
LBDMC	MLLT11	1.01659	1.51142e-129
LBDMC	HOXA10	1.13754	5.36593e-129
LBDMC	ID2	1.15521	1.265e-112
LBDMC	IER2	0.830742	3.16987e-111
LBDMC	TWIST1	2.10457	5.46446e-110
LBDMC	LDB2	1.30014	5.61381e-99
LBDMC	DDAH2	0.745477	7.25923e-97
LBDMC	CXCL14	1.97042	1.89897e-91
LBDMC	MMP11	1.93288	3.6843e-87
LBDMC	ZFP36L1	0.585058	5.01513e-82
LBDMC	EGR1	0.76716	8.66854e-80
LBDMC	CTSC	1.99794	3.31337e-79
LBDMC	SSBP2	0.976835	1.02374e-71
LBDMC	ZFHX3	1.31697	2.61833e-70
LBDMC	PNRC1	0.548816	2.33743e-61
LBDMC	SOX11	0.963858	1.91322e-60
LBDMC	ZNF503	1.25099	4.28175e-56
LBDMC	ID3	0.600896	1.47782e-54
LBDMC	CHD3	0.921452	2.11417e-54
LBDMC	ARRDC3	0.773609	1.7326e-49
LBDMC	EPB41L2	0.828398	3.76976e-49
LBDMC	CYR61	0.632426	6.29898e-49
LBDMC	ZNF428	0.410509	7.03281e-47
LBDMC	EFNA5	0.999272	8.30705e-47
LBDMC	SVBP	0.570064	2.37028e-44
LBDMC	PPP1R15A	0.566799	2.37857e-44
LBDMC	MAP1LC3A	0.761058	1.60581e-43
LBDMC	NELL2	1.83765	7.51066e-42
LBDMC	PNISR	0.395999	1.15306e-41
LBDMC	BCL11A	1.05553	2.06985e-39
LBDMC	ARID5B	0.758883	5.07127e-39
LBDMC	RHOB	0.635673	6.36533e-39
LBDMC	HIST2H2BE	1.06204	2.25284e-37
LBDMC	CDC42EP4	1.10229	3.15427e-35
LBDMC	HIST1H2AC	0.914016	4.34869e-35
LBDMC	PFN2	0.393838	7.38476e-34
LBDMC	EPB41L4A-AS1	0.485189	7.75809e-34
LBDMC	FRMD4A	0.912729	1.94004e-32
LBDMC	RBBP4	0.521604	6.4647e-32
LBDMC	H2AFY2	0.639882	1.96139e-31
LBDMC	COL26A1	1.16625	6.73836e-31
LBDMC	NEFM	1.41101	2.05243e-30
LBDMC	OLFML1	1.03528	8.13827e-30
LBDMC	PTH1R	1.18544	1.30216e-28
LBDMC	MEX3B	1.1238	2.98997e-28
LBDMC	CITED2	0.584529	1.75746e-27
LBDMC	ST13	0.270619	7.5615e-27
LBDMC	MADCAM1	1.60528	8.72462e-27
LBDMC	PRRX2	1.15352	6.99183e-26
LBDMC	HDAC2	0.40336	3.0312e-25
LBDMC	ARL4D	0.912781	1.11818e-24
LBDMC	TAF7	0.406773	1.26673e-24
LBDMC	SMARCB1	0.420602	1.81737e-24
LBDMC	RBBP7	0.54821	5.62997e-24
LBDMC	BTG1	0.290718	1.22123e-23
LBDMC	TXNL1	0.371948	5.35178e-23
LBDMC	MME	1.73943	9.67771e-23
LBDMC	VAMP2	0.361617	1.31911e-22
LBDMC	SIGIRR	0.844797	1.50409e-21
LBDMC	MEX3A	0.630531	2.65235e-21
LBDMC	CAMLG	0.302971	3.67419e-21
LBDMC	ARHGEF26	1.69244	4.58532e-21
LBDMC	IGBP1	0.462475	5.76239e-21
LBDMC	TRA2B	0.288282	1.49741e-20
LBDMC	ZFP36L2	0.359202	2.1905e-20
LBDMC	UBXN1	0.295794	3.16729e-20
LBDMC	EIF4G2	0.332328	1.87125e-19
LBDMC	PCDH9	0.959618	5.79197e-19
LBDMC	PAFAH1B3	0.361396	6.13218e-19
LBDMC	BLOC1S1	0.316211	1.47424e-18
LBDMC	NEFL	1.58743	1.5265e-18
LBDMC	FHL3	0.620394	3.11612e-18
LBDMC	PHF14	0.342986	3.74072e-18
LBDMC	PTPRD	0.861914	6.52639e-18
LBDMC	METTL9	0.297834	1.41658e-17
LBDMC	RCBTB2	0.895013	1.85634e-17
LBDMC	IRF2BPL	0.891776	2.42806e-17
LBDMC	ESD	0.240407	3.33939e-17
LBDMC	DHX36	0.417119	3.38748e-17
LBDMC	HNRNPA1P48	0.234678	5.56889e-17
LBDMC	NONO	0.272806	8.383e-17
LBDMC	RBM39	0.209696	1.29676e-16
LBDMC	EPHB3	0.803295	2.43121e-16
LBDMC	GLT8D2	0.486363	2.85479e-16
eSSPC	GAS2	1.93327	0
eSSPC	PTN	1.87566	0
eSSPC	SFRP2	2.46245	0
eSSPC	GAS1	2.01964	0
eSSPC	FBLN1	1.28109	3.14725e-306
eSSPC	TGFBI	1.57532	6.44661e-299
eSSPC	ELN	1.43593	4.72076e-290
eSSPC	FOXP1	1.33365	2.21362e-276
eSSPC	NET1	1.35147	1.32215e-245
eSSPC	PRSS35	1.89576	4.25584e-232
eSSPC	BGN	1.45612	2.62636e-216
eSSPC	FSTL1	0.991951	3.11892e-203
eSSPC	LHFPL6	1.21017	4.44794e-180
eSSPC	HTRA1	1.46451	2.00198e-173
eSSPC	LOXL1	1.26197	7.37309e-162
eSSPC	GLI3	1.43619	1.58595e-153
eSSPC	PITX1	1.22885	1.31697e-149
eSSPC	SVIP	1.68193	1.96009e-148
eSSPC	OCIAD2	1.41713	4.23846e-147
eSSPC	CCDC80	1.10154	1.25019e-146
eSSPC	TSC22D1	0.702633	8.63133e-138
eSSPC	RUNX1T1	1.02362	7.21832e-137
eSSPC	MFAP4	0.801671	8.27707e-136
eSSPC	H1F0	0.805479	5.51431e-132
eSSPC	MIR99AHG	1.02242	1.11113e-131
eSSPC	FBN2	1.02102	2.28879e-125
eSSPC	TNFAIP8	1.43438	7.39954e-125
eSSPC	MFAP2	0.669142	2.35117e-120
eSSPC	SULF1	1.68127	1.28392e-114
eSSPC	NFIA	0.82076	5.26772e-112
eSSPC	PHGDH	0.781406	1.27576e-107
eSSPC	SULF2	1.07244	2.04705e-105
eSSPC	CADM1	1.16366	2.84138e-104
eSSPC	BOC	0.835387	3.19573e-101
eSSPC	GDF5	2.10871	2.55416e-94
eSSPC	TRPS1	1.13513	4.52709e-91
eSSPC	SVIL	0.830003	1.11479e-81
eSSPC	SPOCK3	1.32169	1.10227e-70
eSSPC	RNF175	1.26672	8.66161e-69
eSSPC	MAB21L2	0.89067	1.67242e-60
eSSPC	GNG3	2.78598	5.15079e-58
eSSPC	PTX3	1.16853	2.59584e-56
eSSPC	HSPA1B	0.903694	3.5167e-54
eSSPC	IL11RA	0.500193	1.05069e-53
eSSPC	LINC00632	0.908219	1.40753e-53
eSSPC	PRDX2	0.323285	6.99808e-53
eSSPC	TCEAL2	1.24919	8.36669e-53
eSSPC	TMSB15A	0.785068	1.71014e-52
eSSPC	SHISA2	1.17195	2.23031e-51
eSSPC	GABARAP	0.377727	1.11654e-50
eSSPC	HOXA9	0.948194	2.19097e-49
eSSPC	GPM6B	0.64328	1.91272e-47
eSSPC	PLD3	0.361925	8.82294e-47
eSSPC	CBX1	0.436116	9.82741e-47
eSSPC	PCSK1N	2.10597	1.48142e-45
eSSPC	RCAN1	1.94672	2.48759e-42
eSSPC	SCX	0.936647	4.90374e-42
eSSPC	NTRK2	0.984949	3.0337e-41
eSSPC	BEX4	0.424942	3.14499e-41
eSSPC	RGS3	0.548198	5.64888e-41
eSSPC	PRR16	1.29751	9.63246e-41
eSSPC	RAI14	0.796972	5.50655e-39
eSSPC	TPM1	0.496929	5.1627e-38
eSSPC	TCEAL3	0.814935	5.29301e-38
eSSPC	EIF1B	0.348556	2.63921e-37
eSSPC	FOXP2	0.928952	8.13273e-37
eSSPC	PXMP2	0.681943	1.80531e-36
eSSPC	TENT5A	1.07271	6.63087e-35
eSSPC	SOCS1	0.745419	8.25619e-35
eSSPC	NFIC	0.589304	8.44716e-35
eSSPC	GJA1	0.727462	2.23191e-34
eSSPC	HAPLN3	1.09328	1.09591e-33
eSSPC	CPED1	1.34635	5.93187e-33
eSSPC	RGS2	0.512739	7.16841e-33
eSSPC	NAT14	0.711873	1.94593e-32
eSSPC	LHX9	1.04215	5.67931e-32
eSSPC	FGF18	0.872675	1.62854e-31
eSSPC	DAB2	0.49471	1.91075e-31
eSSPC	CCDC88A	0.542584	1.44803e-29
eSSPC	NREP	0.305323	1.84897e-29
eSSPC	FBLN5	0.623911	2.04771e-29
eSSPC	TCEAL7	0.439752	4.01257e-29
eSSPC	BEX2	0.664276	1.27053e-28
eSSPC	HSPB6	1.229	2.56991e-28
eSSPC	SYF2	0.334104	2.35477e-27
eSSPC	SMOC2	0.637374	8.24979e-27
eSSPC	RAB34	0.283071	1.62719e-26
eSSPC	TCEAL5	0.624329	2.51801e-26
eSSPC	KAZN	1.06275	5.32894e-26
eSSPC	ZBED3	0.8604	6.63059e-26
eSSPC	LINC01503	1.33805	7.56115e-26
eSSPC	SSR4	0.230104	4.69189e-25
eSSPC	LTBP3	0.770123	1.65182e-24
eSSPC	C5orf66-AS1	1.31182	5.32611e-24
eSSPC	FZD2	0.552759	6.10254e-24
eSSPC	ZNF703	0.745345	6.78562e-24
eSSPC	HIF1A	0.72438	1.20193e-23
eSSPC	RERG	1.29174	3.47468e-23
eSSPC	PGM1	0.533046	3.67338e-23
eSSPC	FKBP8	0.260667	4.78973e-23
eSSPC	TCEAL4	0.297698	9.60741e-23
eSSPC	OAZ2	0.323583	1.17037e-22
eSSPC	FOSB	0.345333	2.91767e-22
eSSPC	SEMA3A	0.817808	4.17805e-22
Osteoprogenitor	DLX5	4.23498	0
Osteoprogenitor	COL1A1	2.20224	0
Osteoprogenitor	LUM	2.51307	1.43271e-219
Osteoprogenitor	THBS2	3.40899	1.28786e-205
Osteoprogenitor	RUNX2	4.04588	1.17957e-194
Osteoprogenitor	SDC2	1.65926	5.1475e-189
Osteoprogenitor	CALD1	1.25304	3.15175e-188
Osteoprogenitor	GSN	1.77305	3.41278e-180
Osteoprogenitor	CDH11	1.77685	9.0409e-170
Osteoprogenitor	LTBP1	1.89951	2.47296e-158
Osteoprogenitor	COL12A1	1.94029	4.75014e-156
Osteoprogenitor	TMEM119	1.95368	9.37264e-148
Osteoprogenitor	RSPO3	2.56209	5.82991e-141
Osteoprogenitor	NRP2	2.53933	1.01714e-134
Osteoprogenitor	COL14A1	1.99882	2.48417e-128
Osteoprogenitor	MAFB	2.15283	1.56786e-117
Osteoprogenitor	CNN2	1.26997	4.71961e-113
Osteoprogenitor	CLEC11A	2.01974	5.1172e-102
Osteoprogenitor	OMD	5.69456	7.13272e-101
Osteoprogenitor	COL8A2	2.08282	4.232e-95
Osteoprogenitor	AIF1	1.94856	7.23129e-95
Osteoprogenitor	MAF	2.29205	3.96481e-94
Osteoprogenitor	VCAN	1.02256	2.56824e-91
Osteoprogenitor	NPNT	5.32725	7.38661e-89
Osteoprogenitor	MMP2	0.952508	1.88945e-82
Osteoprogenitor	SOSTDC1	1.41128	3.04083e-79
Osteoprogenitor	ASAP1	1.73233	1.33342e-78
Osteoprogenitor	DKK3	1.51255	7.52553e-76
Osteoprogenitor	PCOLCE	0.990774	7.48928e-74
Osteoprogenitor	DDIT4	1.13067	4.43056e-73
Osteoprogenitor	CTSK	1.14992	1.85725e-72
Osteoprogenitor	PAPPA2	3.74725	2.18482e-72
Osteoprogenitor	TIMP3	1.16872	1.2303e-70
Osteoprogenitor	TPBG	1.20418	4.5606e-70
Osteoprogenitor	PTCH1	2.44852	7.2531e-70
Osteoprogenitor	BICC1	1.63919	5.03453e-67
Osteoprogenitor	SERTAD4	1.33468	9.57034e-67
Osteoprogenitor	FHL2	1.75755	2.1915e-65
Osteoprogenitor	CREB3L1	1.7253	5.46432e-58
Osteoprogenitor	THSD4	1.91571	3.35467e-57
Osteoprogenitor	KCNJ15	6.05845	1.03582e-55
Osteoprogenitor	RTN4	0.748168	1.38019e-52
Osteoprogenitor	MDFI	0.679493	8.36134e-52
Osteoprogenitor	LOX	1.50076	1.08448e-51
Osteoprogenitor	FOXC2	1.94142	1.41011e-50
Osteoprogenitor	PLK2	1.49394	4.2737e-48
Osteoprogenitor	HMGA2	0.862212	4.35582e-48
Osteoprogenitor	UNC5B	2.5092	4.94164e-48
Osteoprogenitor	MYL9	1.03772	5.56132e-47
Osteoprogenitor	MXRA5	1.19841	1.12022e-46
Osteoprogenitor	BNC2	1.51039	3.17004e-46
Osteoprogenitor	DYNC1I1	2.59952	4.93431e-46
Osteoprogenitor	ADAMTS6	1.35009	1.82414e-45
Osteoprogenitor	SRPX	1.45876	2.3639e-44
Osteoprogenitor	TPM4	0.822874	9.02482e-43
Osteoprogenitor	FNDC1	2.31601	3.1586e-42
Osteoprogenitor	SHOX	1.79448	4.3502e-42
Osteoprogenitor	PYCR1	0.77622	7.37567e-40
Osteoprogenitor	STXBP6	2.21869	1.20522e-39
Osteoprogenitor	SESN3	1.38107	1.31184e-39
Osteoprogenitor	PODNL1	3.2818	2.42246e-39
Osteoprogenitor	TXN	0.506532	2.83831e-39
Osteoprogenitor	ALCAM	1.7954	4.1511e-38
Osteoprogenitor	SLC40A1	1.66273	2.47424e-37
Osteoprogenitor	TNC	1.78329	2.38539e-35
Osteoprogenitor	RBP4	1.67158	1.42533e-34
Osteoprogenitor	ANGPTL2	1.03163	2.82695e-33
Osteoprogenitor	SNX2	0.923623	3.87544e-33
Osteoprogenitor	COL16A1	1.46941	2.80532e-32
Osteoprogenitor	C1QTNF2	1.24346	6.01551e-32
Osteoprogenitor	MXRA8	0.84031	1.24764e-31
Osteoprogenitor	TRIB2	1.17895	5.0899e-31
Osteoprogenitor	CALU	0.497604	9.64684e-30
Osteoprogenitor	CRISPLD1	0.949241	1.80501e-29
Osteoprogenitor	ST3GAL4	1.09568	4.88521e-29
Osteoprogenitor	SEM1	0.397832	1.68692e-27
Osteoprogenitor	BMP7	1.96562	8.01124e-27
Osteoprogenitor	PALLD	0.963682	1.99013e-26
Osteoprogenitor	SKIL	1.24515	2.46708e-26
Osteoprogenitor	VCAM1	1.93419	2.46859e-26
Osteoprogenitor	PARVA	0.958914	3.33043e-26
Osteoprogenitor	KIFAP3	1.20933	3.42657e-26
Osteoprogenitor	RHOA	0.378556	2.34717e-25
Osteoprogenitor	AES	0.663052	2.5499e-25
Osteoprogenitor	TBX3	1.29124	3.56503e-25
Osteoprogenitor	SDC1	0.995279	3.75958e-25
Osteoprogenitor	CLMP	0.800915	5.63431e-25
Osteoprogenitor	BMP5	1.24061	6.75284e-25
Osteoprogenitor	VASN	0.872029	6.95697e-25
Osteoprogenitor	NR3C1	0.926766	2.04436e-24
Osteoprogenitor	APP	0.632279	2.81137e-24
Osteoprogenitor	ARF4	0.425736	1.70866e-23
Osteoprogenitor	GPX8	0.616739	2.2312e-23
Osteoprogenitor	ALDH2	0.835681	3.07401e-23
Osteoprogenitor	EPHA4	1.20786	3.45383e-23
Osteoprogenitor	RBMS1	0.621817	3.49597e-23
Osteoprogenitor	NKD2	2.38188	7.28574e-23
Osteoprogenitor	COL8A1	1.87343	1.54777e-22
Osteoprogenitor	SMIM3	1.19304	4.83922e-22
Osteoprogenitor	ITGBL1	2.45629	9.23198e-21
Osteoprogenitor	PKIG	0.864718	1.26459e-20
Osteoprogenitor	EML4	0.76565	1.3663e-20
Osteoprogenitor	ERRFI1	1.93069	2.345e-20
Osteoprogenitor	EFEMP2	0.523497	2.71576e-20
Osteoprogenitor	MMP14	0.996111	3.00366e-20
Osteoprogenitor	MSRB3	1.23113	5.94386e-20
Osteoprogenitor	ROBO2	1.38232	6.98403e-20
Osteoprogenitor	TBX2	2.66074	6.98647e-20
Osteoprogenitor	ARF1	0.31019	6.99688e-20
Osteoprogenitor	CBLB	1.57276	1.65681e-19
Osteoprogenitor	PPHLN1	0.712341	2.07744e-19
Osteoprogenitor	TLE2	1.6089	2.8341e-19
PMSC	S100A6	4.00084	0
PMSC	S100A10	3.47659	0
PMSC	PLAC9	3.69918	0
PMSC	LMNA	2.55102	0
PMSC	TPPP3	5.58872	1.38051e-289
PMSC	CREB5	3.09027	1.08696e-282
PMSC	TAGLN2	3.13511	1.25302e-255
PMSC	ANXA1	3.88482	3.9823e-254
PMSC	COL6A2	1.72694	1.1369e-196
PMSC	ZNF385A	4.09414	1.19697e-195
PMSC	CD9	3.72131	2.93283e-194
PMSC	OSR2	3.01989	8.16427e-194
PMSC	ANXA2	1.59711	8.31961e-193
PMSC	IGFBP2	2.13187	1.93735e-189
PMSC	FHL1	2.3897	1.1436e-181
PMSC	S100A4	3.34781	8.6104e-178
PMSC	SH3BGRL3	1.68322	1.96136e-177
PMSC	NOV	3.11844	6.55761e-172
PMSC	CRIP2	2.73673	4.87173e-168
PMSC	NDUFA4L2	4.33822	1.55539e-164
PMSC	KLF4	2.19625	1.73834e-161
PMSC	PLP2	2.83387	8.61729e-157
PMSC	S100A11	1.4291	8.4695e-150
PMSC	YBX3	1.88916	6.9918e-146
PMSC	MYADM	1.72562	2.96222e-144
PMSC	COL6A1	1.78289	8.04544e-142
PMSC	RHOC	1.3089	4.28165e-129
PMSC	DUSP1	1.62613	2.76747e-126
PMSC	CAV1	3.44131	9.84451e-118
PMSC	NBL1	2.13722	1.21063e-112
PMSC	ARL6IP5	1.4046	5.02312e-110
PMSC	AC245595.1	2.13947	1.0946e-106
PMSC	PDLIM4	1.7287	5.28106e-105
PMSC	RGCC	2.29935	7.36271e-104
PMSC	RTL8C	1.18828	1.34367e-97
PMSC	FABP3	3.91618	1.91677e-97
PMSC	VKORC1	1.38338	1.72252e-96
PMSC	CLIC1	1.13965	1.12502e-94
PMSC	CRIP1	3.24756	2.52235e-94
PMSC	B2M	1.15461	1.45716e-89
PMSC	EMP1	2.19377	4.90206e-88
PMSC	C11orf96	3.36886	1.28016e-87
PMSC	VWA1	2.12011	7.75629e-87
PMSC	PPP1R14A	2.27009	8.23319e-85
PMSC	EMP2	1.8136	1.56686e-84
PMSC	BMP4	2.36826	1.09479e-83
PMSC	LTBP4	1.38495	1.61878e-79
PMSC	CD151	1.79547	2.22078e-74
PMSC	CAPG	1.84518	1.96736e-70
PMSC	IFI27L2	1.67964	8.32078e-69
PMSC	CDKN1A	3.30594	1.36746e-68
PMSC	AQP1	4.09478	6.08543e-68
PMSC	CXXC5	1.71704	4.9465e-63
PMSC	UCHL1	1.40694	1.40423e-62
PMSC	KRT17	4.10204	8.11128e-60
PMSC	GUK1	0.903217	9.49747e-59
PMSC	COLEC12	1.76346	3.08606e-53
PMSC	BTG2	1.5046	6.03224e-53
PMSC	TUBB4B	1.31464	6.7173e-50
PMSC	HCFC1R1	1.30325	3.89842e-48
PMSC	PRNP	1.89418	3.12303e-46
PMSC	VSIR	4.07688	4.68107e-46
PMSC	EPS8L2	3.08119	2.40095e-43
PMSC	AHNAK	1.26894	1.68001e-41
PMSC	ITM2B	0.719325	6.78535e-41
PMSC	GNB2	0.771177	8.81115e-41
PMSC	PNKD	0.986123	4.17642e-40
PMSC	PHLDA1	1.54099	5.28125e-39
PMSC	CHMP1B	1.24618	8.08875e-39
PMSC	CLEC3B	4.23004	2.98881e-37
PMSC	TIMP1	0.687688	4.62924e-36
PMSC	P4HA2	1.73031	1.2439e-35
PMSC	PTPN14	1.76134	3.87243e-35
PMSC	CD44	1.59241	4.85418e-35
PMSC	CAMK1D	1.76839	9.23888e-34
PMSC	AXL	1.40592	1.19247e-33
PMSC	ZNF385D	1.98561	1.23571e-33
PMSC	CDON	2.13782	2.14051e-32
PMSC	TUBB6	1.56335	7.94156e-32
PMSC	DNAJC1	1.17835	9.95784e-31
PMSC	ABI3BP	2.41194	3.77786e-30
PMSC	GAL	4.94848	4.65223e-30
PMSC	GPSM2	1.84035	4.98226e-30
PMSC	FAM89B	1.04695	1.74417e-29
PMSC	TNNT3	2.79587	1.9198e-29
PMSC	PFKP	2.68156	8.51885e-29
PMSC	BTC	6.01138	1.80039e-28
PMSC	MAP4	1.27464	2.89161e-28
PMSC	DST	1.77025	4.94779e-27
PMSC	H1FX	0.615309	9.13536e-27
PMSC	MYLIP	1.14393	3.25785e-26
PMSC	KRT5	4.49974	4.12039e-26
PMSC	CAPS	4.30941	6.48151e-26
PMSC	EHD2	1.40683	1.21353e-25
PMSC	CDH13	2.26985	1.78674e-25
PMSC	RAB32	1.35242	5.66845e-25
PMSC	AK1	1.68085	1.13714e-24
PMSC	CYB5R3	0.76769	2.72822e-24
PMSC	NDUFB4	0.526717	3.03248e-24
Chondroblast	MIA	3.80805	0
Chondroblast	COL2A1	3.55621	0
Chondroblast	COL9A3	2.96467	0
Chondroblast	CNMD	3.2658	0
Chondroblast	COL9A2	2.97121	0
Chondroblast	COL9A1	3.02697	0
Chondroblast	MATN4	3.02199	0
Chondroblast	HAPLN1	2.78927	0
Chondroblast	DLK1	2.39783	0
Chondroblast	CTHRC1	2.14721	0
Chondroblast	PMP22	1.43936	0
Chondroblast	FRZB	1.94851	1.00195e-230
Chondroblast	NDRG2	1.84507	8.06317e-219
Chondroblast	FGFR1	1.23839	5.52707e-209
Chondroblast	TSPO	1.3941	8.63397e-208
Chondroblast	TM4SF1	1.5983	3.3645e-152
Chondroblast	PEG3	1.33836	4.77734e-115
Chondroblast	LMCD1	1.46929	2.22127e-107
Chondroblast	IGFBP5	1.08247	1.90974e-102
Chondroblast	FBLN7	2.47875	9.17019e-96
Chondroblast	C9orf3	1.30361	1.55367e-95
Chondroblast	RARG	0.971546	4.60481e-88
Chondroblast	FOXC1	1.35998	2.3321e-83
Chondroblast	BAALC	2.52151	5.62907e-82
Chondroblast	GDF10	1.66936	3.15139e-64
Chondroblast	LIMCH1	1.0113	1.65023e-62
Chondroblast	CDC42EP3	1.22387	3.27026e-62
Chondroblast	PRDX6	0.498355	4.09377e-59
Chondroblast	CRTAP	0.61816	7.23751e-51
Chondroblast	TTYH1	2.07292	2.54219e-50
Chondroblast	GMDS	1.03198	3.74829e-48
Chondroblast	DDAH1	1.73477	5.29712e-47
Chondroblast	SLC25A33	1.39907	8.4727e-47
Chondroblast	PTHLH	1.71292	5.50174e-44
Chondroblast	DHRS3	0.893483	5.60298e-44
Chondroblast	SERTAD4-AS1	1.2164	7.76915e-44
Chondroblast	LIX1	1.72351	1.29931e-37
Chondroblast	HS3ST1	1.53259	4.16895e-37
Chondroblast	BEX1	1.18929	3.32335e-34
Chondroblast	PRSS33	2.2912	5.52862e-33
Chondroblast	EBPL	0.483081	1.47253e-29
Chondroblast	ETV5	1.59153	9.73398e-29
Chondroblast	PRSS23	0.840065	1.02577e-28
Chondroblast	POMC	2.14673	3.66346e-25
Chondroblast	SERP1	0.330564	1.21632e-24
Chondrocyte	MATN1	6.97759	0
Chondrocyte	COL11A1	3.96902	0
Chondrocyte	SNORC	6.96954	0
Chondrocyte	COL11A2	4.76515	0
Chondrocyte	EPYC	6.12226	0
Chondrocyte	MATN3	5.24309	0
Chondrocyte	S100B	4.94807	0
Chondrocyte	ACAN	4.32883	0
Chondrocyte	FGFBP2	4.96218	0
Chondrocyte	LGALS3	3.15558	0
Chondrocyte	nan	1.19478	0
Chondrocyte	C1QTNF3	3.61747	0
Chondrocyte	CPE	2.35649	0
Chondrocyte	C2orf40	2.58496	0
Chondrocyte	PRELP	3.13202	0
Chondrocyte	SORBS2	3.96444	0
Chondrocyte	WWP2	3.19986	0
Chondrocyte	S100A1	6.80757	0
Chondrocyte	SOX9	2.68723	0
Chondrocyte	FIBIN	2.14223	0
Chondrocyte	CYTL1	2.65859	0
Chondrocyte	GPC3	1.66179	0
Chondrocyte	COL27A1	2.64313	0
Chondrocyte	BNIP3	2.30289	0
Chondrocyte	RCN2	1.28827	4.40623e-302
Chondrocyte	RHOBTB3	1.68785	2.86548e-294
Chondrocyte	SPINT2	2.08603	4.39707e-292
Chondrocyte	ITGA10	3.28815	2.17345e-281
Chondrocyte	CSPG4	2.88226	1.22147e-270
Chondrocyte	C5orf15	1.83957	2.51183e-261
Chondrocyte	FZD9	3.14474	2.53839e-253
Chondrocyte	KLF2	2.0078	1.95558e-243
Chondrocyte	SLC16A3	2.40979	5.58506e-238
Chondrocyte	STK26	2.48237	4.62626e-235
Chondrocyte	ID4	1.97065	1.14533e-221
Chondrocyte	UGP2	1.65766	4.24548e-221
Chondrocyte	BAMBI	2.40198	1.47981e-206
Chondrocyte	THBS1	2.8658	1.4581e-201
Chondrocyte	SCRG1	2.22512	5.07756e-201
Chondrocyte	PEG10	1.60943	3.49932e-199
Chondrocyte	S100A13	1.58919	1.35357e-197
Chondrocyte	RFLNA	2.27812	1.761e-197
Chondrocyte	UCMA	4.46571	1.61295e-196
Chondrocyte	FABP7	4.03187	6.81074e-196
Chondrocyte	ENO1	1.24778	8.55632e-196
Chondrocyte	PGK1	1.37827	1.43104e-195
Chondrocyte	NLRP1	1.5833	1.46973e-193
Chondrocyte	PAPSS2	3.45898	1.09298e-186
Chondrocyte	CHADL	3.62263	1.76178e-184
Chondrocyte	LDHA	1.12926	1.80176e-183
Chondrocyte	CTGF	2.35202	2.75078e-183
Chondrocyte	CNPY2	1.34223	1.16762e-177
Chondrocyte	COL15A1	2.30284	1.2199e-173
Chondrocyte	ENHO	3.06031	1.13337e-171
Chondrocyte	TSPAN6	1.54132	2.20733e-166
Chondrocyte	EDIL3	3.07501	3.79365e-162
Chondrocyte	MGP	2.01775	6.58659e-161
Chondrocyte	SLC2A1	1.9119	2.25032e-159
Chondrocyte	SOX6	1.81863	3.74025e-154
Chondrocyte	CHAD	5.64742	9.53629e-153
Chondrocyte	RPL22L1	1.07681	1.45733e-150
Chondrocyte	CHPF	1.68851	5.52144e-147
Chondrocyte	OSTF1	3.14434	1.94217e-146
Chondrocyte	P4HA1	1.44625	1.77303e-145
Chondrocyte	LITAF	1.13028	2.47236e-144
Chondrocyte	PDCD6	1.1078	2.0041e-143
Chondrocyte	SERPINH1	0.868249	9.82252e-142
Chondrocyte	SNHG8	0.960058	5.05765e-141
Chondrocyte	CDKN1C	1.33036	1.0101e-140
Chondrocyte	FMOD	1.71107	1.45633e-139
Chondrocyte	LPAR4	1.92529	4.55064e-139
Chondrocyte	CMTM5	4.41554	3.69929e-137
Chondrocyte	TNS2	2.03469	6.5936e-134
Chondrocyte	PGAM1	0.908695	1.50075e-130
Chondrocyte	RRBP1	1.00934	7.98214e-126
Chondrocyte	NR4A1	1.69639	6.44005e-125
Chondrocyte	ANXA5	0.964014	6.72706e-125
Chondrocyte	TSPAN4	1.22786	2.5272e-120
Chondrocyte	PKM	0.970155	6.2985e-119
Chondrocyte	PCOLCE2	2.71112	2.6698e-118
Chondrocyte	YWHAQ	0.786525	2.99396e-118
Chondrocyte	FOXA3	4.27177	1.01451e-117
Chondrocyte	ID1	1.00596	3.0043e-117
Chondrocyte	FXYD5	1.65519	1.14046e-116
Chondrocyte	TMEM45A	1.36124	1.45643e-116
Chondrocyte	PLOD2	1.86814	1.64455e-113
Chondrocyte	CAPN6	1.23204	2.21668e-113
Chondrocyte	LMO4	1.20982	1.34917e-112
Chondrocyte	GALE	2.39208	1.81786e-112
Chondrocyte	WFDC1	3.06834	2.22912e-111
Chondrocyte	RBM3	0.721203	1.72579e-110
Chondrocyte	ISYNA1	1.34396	1.45326e-107
Chondrocyte	KRT19	3.97965	1.6898e-107
Chondrocyte	ENPP1	2.45915	3.50431e-103
Chondrocyte	SOX8	2.42836	9.34929e-102
Chondrocyte	EMP3	0.788982	5.08026e-100
Chondrocyte	ZNF385B	5.92817	1.18874e-99
Chondrocyte	PDPN	1.63676	7.03433e-99
Chondrocyte	PIM3	1.95386	5.86644e-97
Chondrocyte	TPD52L1	1.91518	6.88799e-95
Chondrocyte	COMP	4.35047	6.88799e-95
Chondrocyte	KLF5	2.41821	1.41939e-94
Chondrocyte	GPC6	1.54404	5.34185e-93
Chondrocyte	RABAC1	0.754476	5.97185e-93
Chondrocyte	TNFRSF11B	3.78127	6.17914e-93
Chondrocyte	FGFR3	4.21141	2.79856e-92
Chondrocyte	MIF	0.744424	3.68544e-92
Chondrocyte	CAVIN3	1.58986	7.70411e-92
Chondrocyte	FAM162A	1.21044	1.00749e-91
Chondrocyte	NR4A2	1.81218	8.94571e-88
Chondrocyte	SOCS3	1.14722	2.08965e-85
Chondrocyte	POLR2L	0.641995	5.80087e-85
Chondrocyte	KDELR2	0.712694	1.89719e-84
Chondrocyte	OAF	1.02809	1.46966e-82
Chondrocyte	MEF2C	1.38067	7.95937e-82
Chondrocyte	IDI1	1.46313	3.03804e-81
Chondrocyte	GPC1	1.50671	1.0756e-80
Chondrocyte	FGFRL1	2.24296	8.22614e-80
Chondrocyte	TMED9	0.743424	2.97815e-79
Chondrocyte	ACSF2	2.0768	1.09181e-78
Chondrocyte	AVPI1	2.07187	1.16891e-78
Chondrocyte	SOX5	1.9655	3.66388e-77
Chondrocyte	KLHDC8B	1.51728	4.17724e-76
Chondrocyte	CCND1	0.952161	1.78936e-75
Chondrocyte	COPZ2	1.60088	2.01161e-75
Chondrocyte	PPIC	1.20155	5.44198e-75
Chondrocyte	SRSF9	0.621082	6.41026e-74
Chondrocyte	SSR3	0.763408	1.46947e-73
Chondrocyte	ALDOC	2.05995	4.00368e-73
Chondrocyte	SOD1	0.584641	1.14502e-72
Chondrocyte	CST3	0.886694	1.44717e-72
Chondrocyte	CCDC34	1.08245	2.28425e-72
Chondrocyte	IER3IP1	0.928519	3.14015e-72
Chondrocyte	DBI	0.836778	4.16597e-72
Chondrocyte	DMKN	1.17587	4.0736e-71
Chondrocyte	GADD45B	1.03105	5.65601e-71
Chondrocyte	SEC11A	0.579557	6.75269e-70
Chondrocyte	CKAP4	0.861313	2.84325e-69
Chondrocyte	WFDC2	1.35016	2.75208e-67
Chondrocyte	TP53TG1	1.43825	9.09893e-67
Chondrocyte	FXYD6	0.87347	1.68532e-66
Chondrocyte	KRT10	0.625208	4.30882e-66
Chondrocyte	TINAGL1	3.10156	3.28534e-65
Chondrocyte	UXS1	1.20535	9.49843e-64
Chondrocyte	UBTD1	2.12553	1.68332e-63
Chondrocyte	PYGL	2.63155	3.04619e-63
Chondrocyte	P4HB	0.582024	3.13718e-63
Chondrocyte	ZNF385C	4.1487	3.27576e-63
Chondrocyte	PLOD3	1.41211	6.06716e-63
Chondrocyte	SORBS1	2.5431	9.52972e-63
Myoprogenitor	MSC	6.10009	0
Myoprogenitor	FGFR4	5.57397	0
Myoprogenitor	SGCA	5.36754	0
Myoprogenitor	NNAT	3.09473	0
Myoprogenitor	PDLIM3	4.42428	0
Myoprogenitor	MYF5	7.30074	0
Myoprogenitor	RAPSN	5.57737	0
Myoprogenitor	AKR1B1	2.40855	0
Myoprogenitor	TPM2	1.7341	3.2821e-292
Myoprogenitor	PITX2	4.56276	4.43494e-286
Myoprogenitor	EDN3	3.7337	1.14589e-285
Myoprogenitor	NGFR	3.50954	1.767e-282
Myoprogenitor	CDH15	4.63529	3.15875e-280
Myoprogenitor	MYF6	6.21881	8.78321e-256
Myoprogenitor	HMGA1	2.1808	1.54373e-254
Myoprogenitor	RAN	1.33384	4.493e-239
Myoprogenitor	NKAIN4	3.12367	4.71663e-229
Myoprogenitor	PCLAF	2.52198	1.11249e-223
Myoprogenitor	KCNE5	3.48631	3.61206e-214
Myoprogenitor	DES	3.78039	9.61753e-214
Myoprogenitor	PPP1R14B	2.22001	5.03354e-208
Myoprogenitor	ZEB2	2.51265	1.92629e-206
Myoprogenitor	HES6	3.68392	1.4807e-199
Myoprogenitor	PITX3	5.19965	1.55298e-196
Myoprogenitor	CENPV	2.10975	7.80726e-192
Myoprogenitor	ODC1	1.61499	9.53089e-189
Myoprogenitor	PAX7	7.25802	1.7099e-184
Myoprogenitor	VGLL2	4.77704	5.02596e-177
Myoprogenitor	MYC	2.2538	3.21858e-172
Myoprogenitor	NEB	4.66682	9.52566e-170
Myoprogenitor	CITED1	2.78609	1.65302e-165
Myoprogenitor	TSPAN12	2.87901	1.1015e-162
Myoprogenitor	PA2G4	1.57576	1.75704e-162
Myoprogenitor	SKP2	2.73932	8.0079e-156
Myoprogenitor	SNHG19	1.91364	2.29488e-155
Myoprogenitor	C19orf48	1.71491	3.02855e-155
Myoprogenitor	AL589740.1	4.60249	4.28966e-155
Myoprogenitor	SERBP1	0.955187	1.02891e-150
Myoprogenitor	SNRPF	1.01795	1.10513e-150
Myoprogenitor	PPA1	1.48363	2.47773e-149
Myoprogenitor	NME1	1.31846	3.32575e-145
Myoprogenitor	HSPD1	1.16296	1.11589e-143
Myoprogenitor	CFL2	1.70731	8.16537e-142
Myoprogenitor	PDGFC	2.62489	2.74563e-141
Myoprogenitor	HMGB3	1.7292	1.50806e-138
Myoprogenitor	RSL1D1	1.13759	7.67206e-136
Myoprogenitor	PARM1	3.79442	1.65069e-134
Myoprogenitor	PCBD1	1.72644	6.00748e-133
Myoprogenitor	TMEM97	1.80763	6.43121e-132
Myoprogenitor	JSRP1	5.18452	7.41499e-131
Myoprogenitor	SPATS2L	1.30557	1.77462e-126
Myoprogenitor	PARP1	1.59816	1.61119e-125
Myoprogenitor	TMEM123	2.1472	2.73153e-124
Myoprogenitor	HES4	2.05672	1.15784e-123
Myoprogenitor	AKR1C2	3.56586	9.07856e-121
Myoprogenitor	RGS16	2.41341	3.14255e-120
Myoprogenitor	IMPDH2	1.07717	1.96608e-119
Myoprogenitor	OLA1	1.36492	1.00572e-118
Myoprogenitor	HSPE1	1.04216	1.78785e-118
Myoprogenitor	PAICS	1.65147	2.30292e-118
Myoprogenitor	HIST1H4C	1.91341	3.58929e-118
Myoprogenitor	SNRPB	1.12441	5.42919e-116
Myoprogenitor	CHD7	3.00011	6.49424e-115
Myoprogenitor	TNNT1	2.77905	4.50876e-112
Myoprogenitor	SNRPD1	0.915597	1.0177e-108
Myoprogenitor	CKS2	1.61066	1.36423e-108
Myoprogenitor	MCM7	1.87874	1.09645e-107
Myoprogenitor	NCL	0.898677	9.33176e-105
Myoprogenitor	CCT2	1.13385	4.39518e-104
Myoprogenitor	ACVR2A	2.71836	1.43147e-103
Myoprogenitor	VDAC3	1.30783	1.97078e-101
Myoprogenitor	FBL	0.929148	1.04064e-99
Myoprogenitor	SMC4	1.81925	9.84226e-99
Myoprogenitor	2020-03-03	2.7546	2.02315e-98
Myoprogenitor	KPNA2	1.75344	2.20227e-98
Myoprogenitor	RANBP1	1.08634	1.19844e-97
Myoprogenitor	GCSH	1.29136	4.94405e-97
Myoprogenitor	PDGFA	3.10456	1.01588e-96
Myoprogenitor	SLF2	2.54058	1.15928e-95
Myoprogenitor	HEY1	3.38695	5.58615e-95
Myoprogenitor	CDK6	1.46721	1.64339e-94
Myoprogenitor	FAM110B	1.57861	8.61666e-94
Myoprogenitor	C1QBP	1.13115	5.7329e-92
Myoprogenitor	AHCY	1.3009	8.1574e-92
Myoprogenitor	CCT5	1.25828	1.11212e-91
Myoprogenitor	HNRNPD	1.05077	2.32042e-91
Myoprogenitor	APEX1	0.9706	2.34235e-91
Myoprogenitor	TLN2	2.16446	1.23991e-89
Myoprogenitor	CELF2	1.49957	2.7276e-89
Myoprogenitor	NASP	1.14431	2.73182e-89
Myoprogenitor	CCT3	1.03137	5.71928e-89
Myoprogenitor	TRAP1	1.54791	2.7395e-88
Myoprogenitor	H2AFZ	1.10561	2.30054e-86
Myoprogenitor	NRK	1.95082	6.17184e-84
Myoprogenitor	TMPO	1.44185	2.6117e-83
Myoprogenitor	CARHSP1	1.14323	1.35743e-82
Myoprogenitor	COX5A	0.905501	6.95431e-82
Myoprogenitor	CD82	2.67544	2.62969e-81
Myoprogenitor	RBMX	0.796333	1.69814e-80
Myoprogenitor	CLCN5	1.99466	1.82059e-80
Myoprogenitor	NOTCH3	1.94552	4.28142e-80
Myoprogenitor	RNASEH2B	1.61605	5.10392e-80
Myoprogenitor	COA4	1.14985	7.19982e-80
Myoprogenitor	TSPAN9	2.2395	2.44437e-79
Myocyte	ACTC1	9.00812	3.12136e-181
Myocyte	CKB	6.39468	8.91095e-181
Myocyte	MYOG	8.73458	1.51921e-176
Myocyte	TNNI1	6.9831	4.84382e-163
Myocyte	NES	4.73422	1.03208e-162
Myocyte	MYOD1	6.5619	1.11529e-152
Myocyte	MYL4	6.60022	2.18868e-149
Myocyte	MYLPF	7.84718	1.48175e-148
Myocyte	ENO3	6.38759	8.63041e-145
Myocyte	SHD	6.95741	8.63041e-145
Myocyte	MRLN	7.70411	1.89054e-144
Myocyte	CHRNA1	6.23456	6.36169e-138
Myocyte	ZNF106	3.52114	1.39686e-137
Myocyte	TNNT2	7.09286	4.66627e-135
Myocyte	RASSF4	5.76964	4.83718e-135
Myocyte	MYMX	7.60388	1.38969e-133
Myocyte	HSPB2	4.27566	7.36458e-129
Myocyte	KREMEN2	8.03757	2.50166e-118
Myocyte	FITM1	7.14449	3.11491e-118
Myocyte	CAP2	3.68429	1.50057e-115
Myocyte	UBE2E3	2.07961	2.73681e-115
Myocyte	AC009041.2	3.35522	4.92141e-113
Myocyte	BLCAP	3.24516	1.1164e-112
Myocyte	KLHL41	7.65838	6.96904e-112
Myocyte	USP18	6.7682	2.16441e-111
Myocyte	RBM24	6.13974	3.06238e-109
Myocyte	CHRND	7.4267	1.40335e-100
Myocyte	HSPB1	1.62012	6.39719e-99
Myocyte	SPG21	2.49285	1.10381e-97
Myocyte	SNRPN	1.79446	1.7406e-97
Myocyte	SIRT2	2.81755	4.132e-93
Myocyte	ATP2B1	2.61549	4.35055e-90
Myocyte	STAC3	7.18975	2.3437e-89
Myocyte	2020-09-04	6.08302	2.28501e-84
Myocyte	BCAT1	2.89784	6.48937e-84
Myocyte	SCRIB	5.1569	4.6589e-83
Myocyte	FNDC5	4.86396	2.44077e-82
Myocyte	PLS3	2.64063	5.05617e-81
Myocyte	ACTN2	7.04791	8.04139e-80
Myocyte	MSTN	5.62953	4.24217e-77
Myocyte	FLNC	3.18064	1.42794e-76
Myocyte	CYB5R1	3.48749	1.32561e-73
Myocyte	MEGF10	3.99956	3.19554e-73
Myocyte	EFHD2	3.42678	1.17803e-72
Myocyte	AC020909.2	7.47935	4.24509e-72
Myocyte	NEXN	2.74938	1.76889e-71
Myocyte	NCOA1	2.87087	1.34569e-70
Myocyte	OLFML2B	3.39773	1.22235e-68
Myocyte	CDC25B	3.18686	1.391e-67
Myocyte	ARPP21	6.63907	1.52601e-67
Myocyte	CCND3	2.82448	3.69531e-66
Myocyte	WRNIP1	3.34871	4.13101e-66
Myocyte	TSPAN33	6.49346	3.27558e-62
Myocyte	MYL1	6.84527	6.83651e-62
Myocyte	CPM	3.59814	2.09081e-61
Myocyte	JAM3	2.51733	2.09081e-61
Myocyte	SELENOW	1.6921	7.1289e-61
Myocyte	PGD	1.98745	2.47112e-60
Myocyte	TCF12	2.25676	1.57202e-59
Myocyte	DBN1	1.65316	4.40618e-59
Myocyte	LRRN1	3.77591	8.47909e-59
Myocyte	ERBB3	3.78227	1.87422e-58
Myocyte	CCDC90B	1.79225	9.74469e-58
Myocyte	TEAD4	4.08509	7.84584e-56
Myocyte	CCNG2	2.04977	1.88398e-52
Myocyte	ENAH	1.78954	1.18902e-51
Myocyte	TTN	8.13221	2.61099e-51
Myocyte	POLA2	3.57619	4.09848e-51
Myocyte	CBX5	1.40324	5.56608e-50
Myocyte	MYL6B	1.29167	3.72173e-49
Myocyte	MYH3	7.68781	1.80503e-48
Myocyte	CHRNB1	2.8473	3.44314e-47
Myocyte	TRAF4	1.8254	4.02262e-47
Myocyte	MICAL1	3.13825	5.61662e-47
Myocyte	POPDC3	5.25766	7.04561e-47
Myocyte	VDAC2	1.0663	8.83019e-47
Myocyte	RXRG	4.56626	7.32782e-46
Myocyte	ANXA6	1.23964	1.05414e-45
Myocyte	RBFOX2	1.19202	1.71961e-45
Myocyte	SEMA6A	1.7553	3.03972e-45
Myocyte	MACF1	2.01182	1.80895e-43
Myocyte	LIMA1	1.84547	2.12472e-43
Myocyte	SEMA6B	4.37603	2.17912e-43
Myocyte	COBL	7.18205	6.43783e-43
Myocyte	LRRFIP1	1.99355	5.11709e-42
Myocyte	PALMD	2.9563	1.32028e-41
Myocyte	EMC10	1.3546	1.69131e-41
Schwann	MPZ	8.69105	3.28631e-33
Schwann	EDNRB	8.08086	8.4129e-29
Schwann	MOXD1	5.11001	2.50728e-27
Schwann	SOX10	11.0482	2.74449e-26
Schwann	FOXD3-AS1	10.3599	2.74449e-26
Schwann	CDH6	7.53388	6.42009e-25
Schwann	CDH19	8.94992	3.25252e-24
Schwann	METRN	4.94988	6.80724e-23
Schwann	PHACTR3	6.6747	7.9157e-23
Schwann	BCHE	5.59446	2.96557e-22
Schwann	CNP	3.33013	5.63078e-22
Schwann	INSC	7.98029	2.10506e-20
Schwann	LGI4	5.37903	3.36914e-20
Schwann	PTPRZ1	6.40039	6.01936e-20
Schwann	CUEDC2	2.36692	1.34694e-19
Schwann	FOXD3	10.6172	7.10456e-19
Schwann	SLC35F1	8.9389	8.39365e-19
Schwann	MMP17	6.68988	2.32766e-18
Schwann	COL20A1	9.39472	5.97088e-18
Schwann	SLC15A3	6.05997	2.68873e-17
Schwann	HOXB9	10.8014	3.4685e-17
Schwann	GFRA3	8.11346	5.13943e-17
Schwann	ADAM12	4.80435	2.578e-16
Schwann	BZW2	2.1207	8.64717e-16
Schwann	SOX2	7.56452	2.20381e-15
Schwann	AP1S2	2.41061	2.34408e-15
Schwann	DLX1	10.6871	8.04931e-15
Schwann	TLE4	2.94665	1.00693e-14
Schwann	MMP15	4.55489	1.59513e-14
Schwann	ARPC1A	2.06736	2.85649e-14
Schwann	SCCPDH	2.648	9.18708e-14
Schwann	DLX2	8.08856	3.3248e-13
Schwann	MGST1	3.608	3.51884e-13
Schwann	FEZ1	3.94868	4.74916e-13
Schwann	PLEKHA4	3.52369	1.13473e-12
Schwann	COL18A1	3.91282	3.44131e-12
Schwann	CTNNB1	2.07579	3.6733e-12
Schwann	SOCS2	4.96666	3.96348e-12
Schwann	CRYAB	3.20037	3.9755e-12
Schwann	CDH2	3.23331	9.38348e-12
Schwann	MAP3K1	4.17865	2.54207e-11
Schwann	ABCA8	5.316	4.49243e-11
Schwann	GAS7	3.63895	8.68915e-11
Schwann	C1orf198	2.92505	3.10014e-10
Schwann	PAG1	4.23254	3.1549e-10
Schwann	ARHGAP15	6.13739	3.29358e-10
Schwann	LSM7	0.973084	7.6276e-10
Schwann	PUF60	1.66876	1.52512e-09
Schwann	EGFLAM	6.01127	1.59048e-09
Schwann	AFAP1L2	4.78501	1.72336e-09
Schwann	SLITRK6	4.72695	6.8689e-09
Schwann	SASH1	2.99771	1.19978e-08
Schwann	PEBP1	0.821432	1.3681e-08
Schwann	RTRAF	0.90369	1.53574e-08
Schwann	PCBP4	2.03558	1.59872e-08
Schwann	APOD	4.93133	1.63471e-08
Schwann	CD200	2.51885	3.32151e-08
Schwann	LINC01198	10.0896	3.87749e-08
Schwann	ALDH1A3	5.28461	3.91131e-08
Schwann	L1CAM	7.59987	4.72317e-08
Schwann	TNIK	3.62635	4.76205e-08
Schwann	SSFA2	3.33767	5.15855e-08
Schwann	POLR2F	1.18428	5.76926e-08
Schwann	UBL3	2.40753	9.97073e-08
Schwann	NKAIN3	4.45141	1.03562e-07
Schwann	OLFML2A	4.53045	3.38805e-07
Schwann	SCARB2	1.99685	3.50508e-07
Schwann	CNN3	0.890146	3.9259e-07
Schwann	PCDH7	2.39492	4.63387e-07
Schwann	FXYD1	1.60954	4.99266e-07
Schwann	FIGN	4.07887	6.74098e-07
Schwann	FHDC1	6.88667	6.96156e-07
Schwann	HOXB7	6.62694	7.20767e-07
Schwann	CTNNA1	1.47361	7.88771e-07
Schwann	TMEM167A	1.33906	8.47436e-07
Schwann	ATP1B1	2.25212	1.12881e-06
Schwann	QKI	1.73926	1.4071e-06
Schwann	WSB1	1.01066	1.67908e-06
Schwann	SERPINE2	1.74294	2.02713e-06
Schwann	XKR4	7.24517	2.03541e-06
Schwann	SLITRK2	6.52336	2.29972e-06
Schwann	RNF130	1.90267	2.66574e-06
Schwann	CTNNAL1	1.87267	2.72258e-06
Schwann	PRKCA	3.02138	3.15812e-06
Schwann	ST3GAL1	2.3912	3.92724e-06
Schwann	CADM4	2.48409	3.95965e-06
Schwann	NR2F2-AS1	4.14887	4.89937e-06
Schwann	PPFIBP1	2.06414	8.09995e-06
Schwann	HSBP1	0.824736	8.59698e-06
Schwann	ADGRG6	2.80117	8.99299e-06
Schwann	YWHAZ	0.954068	9.19446e-06
Schwann	KANK4	3.64	1.27788e-05
Schwann	HSP90B1	1.03077	1.35665e-05
Schwann	PDIA4	1.32807	1.37758e-05
Schwann	MYO10	2.39475	1.47606e-05
Schwann	FAM3C	1.34945	1.80379e-05
Schwann	MLXIP	2.5182	2.11304e-05
Schwann	CDK18	4.31984	2.61689e-05
Pericyte	KCNJ8	6.85334	7.25608e-41
Pericyte	TAGLN	5.18658	9.74171e-37
Pericyte	PDGFRB	4.17369	3.23859e-36
Pericyte	FABP5	2.95769	4.21428e-36
Pericyte	PDLIM1	6.28425	1.07908e-31
Pericyte	RGS5	8.79726	9.84683e-31
Pericyte	SULT1E1	5.3015	8.12575e-28
Pericyte	ACTA2	6.30916	5.82142e-26
Pericyte	KHDRBS3	4.02018	8.68292e-25
Pericyte	CYGB	5.51075	1.43538e-24
Pericyte	FAM162B	7.39366	3.58771e-24
Pericyte	RASL12	5.13739	3.58771e-24
Pericyte	ITGA1	5.73333	5.1737e-24
Pericyte	MYLK	4.61475	2.37738e-23
Pericyte	VCL	2.60689	3.53779e-20
Pericyte	ANGPT2	5.19012	3.85464e-20
Pericyte	MIR4435-2HG	5.04255	4.94473e-20
Pericyte	SEMA5A	3.57054	3.26695e-19
Pericyte	2020-09-07	1.44389	1.2725e-18
Pericyte	TGFB1I1	2.16497	1.49554e-18
Pericyte	ABCC9	6.39462	3.76952e-18
Pericyte	SEMA5B	6.40865	2.07404e-17
Pericyte	FJX1	4.13826	3.44354e-17
Pericyte	COX4I2	8.39251	4.32424e-17
Pericyte	MYO1B	3.49813	4.40896e-17
Pericyte	MCAM	3.59087	1.17611e-16
Pericyte	MYH11	9.76072	1.80173e-16
Pericyte	MFGE8	2.50984	1.91838e-15
Pericyte	INAFM1	3.32892	5.16844e-15
Pericyte	MAP3K20	2.34299	2.71656e-14
Pericyte	LINC02381	3.42653	3.02421e-14
Pericyte	TLN1	2.1849	5.22181e-14
Pericyte	CCDC3	3.7251	6.48029e-14
Pericyte	RAB31	2.69241	6.54964e-14
Pericyte	ACTN1	2.14155	9.10526e-14
Pericyte	CDC42EP1	2.31431	1.48637e-13
Pericyte	AGRN	3.32476	2.21827e-13
Pericyte	C20orf27	1.93994	5.11924e-12
Pericyte	GUCY1B1	4.79315	6.86555e-12
Pericyte	COX7B	0.971314	1.71261e-11
Pericyte	EIF5A	1.36056	1.89164e-11
Pericyte	FILIP1L	2.72518	1.89164e-11
Pericyte	PPP1R12A	1.82358	2.06027e-11
Pericyte	CRMP1	4.74404	3.40355e-11
Pericyte	MINOS1	1.15801	5.31462e-11
Pericyte	NT5DC2	1.81119	8.23073e-11
Pericyte	TCAF1	1.83396	1.11113e-10
Pericyte	ATP5F1B	0.894204	1.14189e-10
Pericyte	ISG15	2.46797	2.0624e-10
Pericyte	GUCY1A1	6.03051	3.20703e-10
Pericyte	2020-09-09	1.49131	5.22014e-10
Pericyte	APOE	2.81139	5.87677e-10
Pericyte	GNAI1	2.67345	6.02786e-10
Pericyte	AC100793.2	5.97486	1.31394e-09
Pericyte	YWHAB	1.07114	1.96163e-09
Pericyte	GUCY1A2	5.11973	2.60584e-09
Pericyte	EPS8	2.06078	3.94796e-09
Pericyte	HEYL	4.92074	4.5155e-09
Pericyte	RRAS	2.20965	4.63396e-09
Pericyte	HNMT	2.8783	4.70459e-09
Pericyte	QPRT	1.82306	9.61078e-09
Pericyte	DLC1	1.65266	1.36574e-08
Pericyte	ARHGEF17	3.17898	1.47871e-08
Pericyte	ATP5MD	0.782767	2.86277e-08
Pericyte	RSU1	1.72322	3.04965e-08
Pericyte	CARMN	5.66513	4.84621e-08
Pericyte	ZYX	1.47242	1.0576e-07
Pericyte	FOXS1	6.06884	1.34698e-07
Pericyte	CYC1	1.1207	1.70915e-07
Pericyte	VASP	2.10188	2.18066e-07
Pericyte	SRI	1.01112	2.76726e-07
Pericyte	PAWR	3.72521	2.76726e-07
Pericyte	SEZ6L2	3.19188	3.39398e-07
Pericyte	PSMA7	0.71572	3.92929e-07
Pericyte	PELO	2.24904	4.73427e-07
Endothelium	GNG11	5.73352	6.99287e-80
Endothelium	RAMP2	4.83999	6.99287e-80
Endothelium	ECSCR	11.0753	3.13717e-75
Endothelium	EGFL7	5.28684	3.0326e-74
Endothelium	PECAM1	10.5682	3.0326e-74
Endothelium	PLVAP	10.9601	3.0326e-74
Endothelium	ESAM	9.98591	4.75632e-73
Endothelium	VAMP5	6.5326	2.40646e-72
Endothelium	CD34	5.2721	1.91072e-71
Endothelium	CLDN5	9.15565	2.50173e-69
Endothelium	PRCP	4.9852	5.3392e-69
Endothelium	A2M	7.52574	1.55462e-68
Endothelium	S100A16	4.91724	6.57008e-68
Endothelium	HSPG2	5.23716	6.9878e-68
Endothelium	COL4A1	5.28254	4.67574e-67
Endothelium	IGFBP7	5.51391	2.0298e-66
Endothelium	CDH5	11.5453	2.66488e-66
Endothelium	ENG	6.0304	1.55085e-64
Endothelium	FKBP1A	2.37121	8.05309e-64
Endothelium	CCDC85B	3.34619	3.3127e-63
Endothelium	MYL12A	2.3383	6.29692e-62
Endothelium	ADAM15	5.1483	2.25798e-61
Endothelium	PLXND1	6.83983	1.68786e-60
Endothelium	ICAM2	7.839	5.89497e-59
Endothelium	ARHGAP29	3.97716	6.83573e-59
Endothelium	PCAT19	11.8523	1.46113e-58
Endothelium	CD93	9.57334	3.33841e-56
Endothelium	TCIM	8.18329	9.60801e-56
Endothelium	APLNR	10.9898	2.86544e-54
Endothelium	TIE1	9.83151	3.37526e-54
Endothelium	EMCN	8.19755	7.72416e-54
Endothelium	TM4SF18	10.5971	2.93962e-53
Endothelium	IFITM2	3.12759	1.14436e-52
Endothelium	KDR	9.76869	3.62954e-52
Endothelium	SPTBN1	3.25907	1.3588e-51
Endothelium	RNASE1	6.47324	1.9236e-51
Endothelium	MYH9	4.6983	2.1189e-51
Endothelium	GNAI2	2.51217	2.59363e-51
Endothelium	MYCT1	11.1696	2.81635e-51
Endothelium	CAVIN2	8.30153	6.92515e-51
Endothelium	TMEM88	6.40731	1.60193e-49
Endothelium	ELK3	3.65325	2.87141e-49
Endothelium	ROBO4	10.3539	3.15316e-48
Endothelium	KLF6	2.85392	1.36229e-45
Endothelium	MGST2	4.45458	2.08771e-45
Endothelium	MSN	3.57966	2.61786e-45
Endothelium	CXorf36	11.3811	2.03241e-44
Endothelium	HYAL2	2.6957	1.07638e-42
Endothelium	DUSP6	4.60268	1.18742e-42
Endothelium	ENTPD1	7.4998	6.26122e-42
Endothelium	SOX7	7.53408	5.07827e-41
Endothelium	ITGA6	6.6595	1.69945e-40
Endothelium	PODXL	8.35417	2.28686e-40
Endothelium	TPM3	2.12697	2.59989e-40
Endothelium	TFPI	5.0505	3.57049e-40
Endothelium	EFNA1	4.1352	5.69967e-40
Endothelium	IGFBP3	4.93126	8.82031e-40
Endothelium	FLT1	9.03439	1.23028e-39
Endothelium	CAV2	4.39587	8.5966e-39
Endothelium	ADGRF5	9.4398	5.85228e-38
Endothelium	KANK3	9.00698	6.33677e-38
Endothelium	TSPAN18	5.23595	6.62767e-38
Endothelium	NOTCH4	6.4714	1.24488e-37
Endothelium	MTUS1	4.80144	1.43527e-37
Endothelium	MMRN2	9.7297	2.85922e-36
Endothelium	SNX3	1.43905	5.44885e-36
Endothelium	SEC14L1	3.72878	5.97486e-36
Endothelium	EPAS1	7.46448	9.20726e-36
Endothelium	CDC37	1.85397	1.30007e-35
Endothelium	ADGRL4	8.88338	2.39962e-35
Endothelium	TSPAN13	3.43461	2.73409e-35
Endothelium	AFAP1L1	8.13413	3.29e-35
Endothelium	SLC9A3R2	2.55168	4.25966e-35
Endothelium	CAVIN1	2.21295	5.11283e-35
Endothelium	LMO2	5.98449	1.02417e-34
Endothelium	TGFBR2	3.83399	1.02417e-34
Endothelium	RAB13	1.80997	1.47271e-34
Endothelium	PCDH12	8.70208	1.73028e-34
Endothelium	SOX18	7.95992	2.60143e-34
Endothelium	MGST3	1.9899	2.70667e-34
Endothelium	DEPP1	4.11878	8.52529e-34
Endothelium	PCDH17	3.94009	9.19849e-34
Endothelium	CLEC14A	4.6306	1.5441e-33
Endothelium	PON2	3.54914	1.87996e-33
Endothelium	RBPMS	3.90005	2.63284e-33
Endothelium	ITGA5	3.06213	1.53565e-32
Endothelium	KTN1	1.84375	1.77404e-31
Endothelium	IL32	6.55819	1.83822e-31
Endothelium	ATOX1	1.48903	4.14095e-31
Endothelium	SLC2A3	3.42958	1.05761e-30
Endothelium	TMEM255B	6.25476	2.10032e-30
Endothelium	RASGRP3	6.92037	5.47473e-30
Endothelium	NECTIN2	2.61435	6.84812e-30
Endothelium	YWHAH	1.76927	1.65571e-29
Endothelium	NPDC1	2.40113	4.53885e-29
Endothelium	ARHGAP18	5.21751	4.58828e-29
Endothelium	IL3RA	7.99417	7.65563e-29
Endothelium	F2R	3.11245	7.839e-29
Endothelium	JUP	3.72911	8.24125e-29
Endothelium	SMAGP	4.66934	8.39648e-29
Endothelium	HDAC7	3.10906	2.90129e-28
Endothelium	UACA	3.38715	4.57131e-28
Endothelium	LAMC1	3.41847	5.23702e-28
Endothelium	FLNA	2.43405	1.0595e-27
Endothelium	JCAD	3.95677	1.10239e-27
Endothelium	CSRP1	2.64337	1.82412e-27
Endothelium	LPAR6	4.74763	2.17112e-27
Endothelium	RASIP1	5.26677	4.55055e-27
Endothelium	STC1	3.86927	7.77779e-27
Endothelium	PLEKHA1	2.69704	9.08708e-27
Endothelium	TP53I11	4.42703	9.32345e-27
Endothelium	MAP4K4	2.521	1.12095e-26
Endothelium	PTPRB	7.88839	1.23337e-26
Endothelium	FAM69B	3.23334	1.6513e-26
Endothelium	TNFAIP8L1	4.10566	5.26183e-26
Endothelium	CD40	7.49828	7.9666e-26
Endothelium	MTSS1	4.23597	8.0432e-26
Endothelium	FAM198B	5.11101	1.74368e-25
Endothelium	WWTR1	2.7783	1.77262e-25
Endothelium	ITGB1	1.61817	1.86971e-25
Endothelium	APOLD1	5.00432	3.2142e-25
Endothelium	POMP	1.29313	6.56931e-25
Endothelium	CD81	1.93697	1.80762e-24
Endothelium	CALCRL	4.43483	3.40341e-24
Endothelium	CTNND1	2.47775	4.46621e-24
Endothelium	MAST4	3.63086	4.50143e-24
Endothelium	RALA	2.1853	9.31713e-24
Endothelium	NAA38	1.50296	1.02194e-23
Endothelium	WDR1	2.14821	1.35323e-23
Endothelium	ADCY4	6.65312	2.0406e-23
Endothelium	TJP1	2.95097	2.42668e-23
Endothelium	GIMAP4	6.44828	2.44292e-23
Endothelium	DYSF	6.18789	2.96181e-23
Endothelium	IPO11	5.32601	3.66961e-23
Endothelium	MYO6	3.567	2.15546e-22
Macrophage	ARHGDIB	8.15298	4.26906e-82
Macrophage	TYROBP	11.9368	1.25163e-81
Macrophage	FCER1G	10.0001	1.46129e-81
Macrophage	VAMP8	7.95084	8.01178e-78
Macrophage	CYBA	3.61545	2.11737e-77
Macrophage	SRGN	10.2385	9.39342e-76
Macrophage	OAZ1	2.19299	2.81908e-75
Macrophage	GMFG	7.81905	2.35698e-72
Macrophage	LST1	9.98165	2.82888e-72
Macrophage	LAPTM5	8.9506	4.10572e-72
Macrophage	ARPC3	2.48363	1.00477e-65
Macrophage	CD74	5.84061	1.2792e-65
Macrophage	NPC2	3.15438	2.39061e-64
Macrophage	CORO1A	6.44109	1.08414e-62
Macrophage	CSF1R	10.9408	2.43947e-61
Macrophage	HLA-B	6.47717	3.86129e-60
Macrophage	SPI1	9.10252	4.40674e-60
Macrophage	NEAT1	4.04624	2.17886e-59
Macrophage	ARPC1B	3.25925	1.03792e-58
Macrophage	ITGB2	8.41094	7.28619e-58
Macrophage	CD68	8.77178	7.77785e-58
Macrophage	PSAP	2.50138	1.49504e-57
Macrophage	CTSB	3.95426	2.39163e-57
Macrophage	HCST	9.59885	4.49046e-57
Macrophage	HSPA1A	3.97974	4.82873e-57
Macrophage	C1QC	11.828	2.97978e-56
Macrophage	PYCARD	3.89997	9.62083e-56
Macrophage	C1QA	11.249	3.43743e-55
Macrophage	C1QB	11.4986	3.2087e-54
Macrophage	CYBB	10.8275	3.22303e-54
Macrophage	ABRACL	4.22192	4.50214e-54
Macrophage	CTSS	8.552	6.05889e-54
Macrophage	UCP2	5.37687	1.82025e-53
Macrophage	MS4A7	11.2562	2.64322e-50
Macrophage	IFI16	5.57642	3.24455e-49
Macrophage	RNASET2	4.21666	9.55782e-49
Macrophage	CAPZB	2.00244	1.92076e-48
Macrophage	CD14	10.511	2.47544e-48
Macrophage	CREG1	4.53241	1.57022e-47
Macrophage	CD53	10.9046	1.75058e-47
Macrophage	SPP1	7.90034	6.48555e-47
Macrophage	CD36	7.66681	7.05746e-46
Macrophage	LY86	9.95854	1.33377e-45
Macrophage	CCL3	11.067	1.38688e-45
Macrophage	HLA-C	5.722	7.32502e-45
Macrophage	CTSZ	3.11964	3.14114e-44
Macrophage	RNASE6	10.6832	6.14912e-43
Macrophage	HPGDS	9.8021	7.05892e-43
Macrophage	LY96	10.2561	4.94335e-42
Macrophage	CCL4L2	9.36196	1.02235e-41
Macrophage	GLUL	2.73772	2.07405e-41
Macrophage	HMOX1	6.77188	3.07257e-41
Macrophage	ALOX5AP	9.22163	5.28523e-41
Macrophage	CALHM6	4.6023	1.21844e-40
Macrophage	GPSM3	6.06152	2.21113e-40
Macrophage	FOLR2	10.8055	2.58186e-40
Macrophage	CTSD	2.82334	3.06534e-40
Macrophage	ARPC2	1.54552	4.02987e-40
Macrophage	ARRB2	4.18549	4.30745e-40
Macrophage	CCL4	9.47798	4.70593e-40
Macrophage	RHOG	2.98503	1.41146e-39
Macrophage	PLD4	8.49534	2.90059e-39
Macrophage	AGR2	8.83208	3.56576e-39
Macrophage	GRN	2.51285	3.74106e-39
Macrophage	MCL1	2.35165	6.99082e-39
Macrophage	LYVE1	10.7274	8.67672e-38
Macrophage	NINJ1	2.88458	4.53134e-37
Macrophage	LCP1	9.27255	6.76444e-37
Macrophage	LGMN	3.80119	2.08704e-36
Macrophage	FCGR2A	7.09697	3.54865e-36
Macrophage	ADAP2	8.84637	5.58731e-36
Macrophage	GLIPR1	4.23126	5.95516e-36
Macrophage	TYMP	5.84392	8.73953e-36
Macrophage	BRI3	2.19093	8.78865e-36
Macrophage	CREM	3.40346	9.65528e-36
Macrophage	FAM49B	2.59119	1.51742e-35
Macrophage	ATP6V0B	2.02486	2.06852e-35
Macrophage	MS4A6A	11.2516	2.23007e-35
Macrophage	GPR183	6.65311	4.75025e-35
Macrophage	PLEK	11.3247	1.38714e-34
Macrophage	ASAH1	2.80185	1.45628e-34
Macrophage	CNPY3	2.26937	1.54241e-34
Macrophage	CAP1	2.18793	2.12353e-34
Macrophage	CHCHD10	2.25137	2.14088e-34
Macrophage	TNFRSF1B	7.94537	3.20837e-34
Macrophage	VSIG4	10.8403	8.93296e-34
Macrophage	IER5	2.89976	1.55193e-33
Macrophage	APLP2	2.48438	2.21028e-33
Macrophage	BST2	4.73807	4.29616e-33
Macrophage	PPP1R18	3.41907	4.86888e-33
Macrophage	GLRX	4.4464	5.38253e-33
Macrophage	CCL3L1	10.424	6.64816e-33
Macrophage	NOP10	1.49207	1.0751e-32
Macrophage	MS4A4A	11.2315	3.11786e-32
Macrophage	ATP6V1F	1.45763	5.00575e-32
Macrophage	BID	3.52042	1.7625e-31
Macrophage	NFKBIA	2.97096	1.9326e-31
Macrophage	SLC25A5	1.47027	2.70125e-31
Macrophage	CD163	11.0997	1.06071e-30
Macrophage	ACTR2	2.26581	1.39261e-30
Macrophage	CD37	9.16731	1.43802e-30
Macrophage	HCK	7.59472	2.57065e-30
Macrophage	SAMHD1	5.51633	2.60223e-30
Macrophage	DNAJB1	2.31708	2.7633e-30
Macrophage	IER3	3.38281	9.66635e-29
Macrophage	IGSF6	9.89142	2.01057e-28
Macrophage	FYB1	7.98505	3.41312e-28
Macrophage	LSP1	5.88978	6.3759e-28
Macrophage	TPP1	3.85571	8.98194e-28
Macrophage	NCF4	10.9622	9.14693e-28
Macrophage	PHACTR1	5.03675	2.47083e-27
Macrophage	HLA-A	2.30194	2.67161e-27
Macrophage	MPEG1	11.1649	4.70365e-27
Macrophage	CXCL8	11.1135	5.3155e-27
Macrophage	NCKAP1L	9.47467	5.42099e-27
Macrophage	MKNK1	3.60021	2.28504e-26
Macrophage	MRC1	9.54559	2.80688e-26
Macrophage	STAB1	8.27315	3.97851e-26
Macrophage	SUSD3	5.98307	5.92875e-26
Macrophage	GPR34	10.4396	1.2329e-25
Macrophage	MFSD1	3.52182	1.50184e-25
Macrophage	AP2S1	1.40496	1.74382e-25
Macrophage	ARPC5	1.61558	2.84586e-25
Macrophage	SGK1	3.70153	6.09017e-25
Macrophage	AP1B1	3.89068	6.09017e-25
Macrophage	UQCR10	1.23292	7.47741e-25
Macrophage	RILPL2	3.18086	8.08675e-25
Macrophage	LAMTOR2	1.87455	9.42764e-25
Macrophage	CKLF	2.54842	1.59496e-24
Macrophage	EVI2A	9.31617	3.02607e-24
Macrophage	PTPRE	3.95246	3.29959e-24
Macrophage	PTPRC	10.8043	1.17698e-23
Macrophage	RETN	10.1032	1.32664e-23
Macrophage	FPR1	12.057	5.15054e-23
Macrophage	MYO1F	6.35553	6.45872e-23
Macrophage	WAS	8.87855	6.76679e-23
Macrophage	CXCL16	8.47057	7.58544e-23
Macrophage	GRB2	2.35752	8.21661e-23
Macrophage	HLA-DRA	9.0648	8.46955e-23
Macrophage	SNX6	1.76553	9.47739e-23
Macrophage	UQCR11	0.982781	9.47949e-23
Macrophage	STXBP2	7.89905	9.70167e-23
Macrophage	CD300A	7.41246	1.14686e-22
Macrophage	LYN	5.80223	1.35656e-22
Macrophage	RGS19	3.31743	1.86533e-22
Macrophage	OGFRL1	5.14125	1.97248e-22
Macrophage	CSF2RA	8.25691	3.51407e-22
Macrophage	PLAUR	4.25972	3.74837e-22
Macrophage	SOD2	3.50886	4.15824e-22
Macrophage	PRR13	2.01419	5.73037e-22
Macrophage	CD83	2.82628	6.32402e-22
Macrophage	RGS1	11.5725	9.7977e-22
Erythrocyte	HBZ	12.1239	9.89346e-65
Erythrocyte	HBA1	10.8383	9.89346e-65
Erythrocyte	HBA2	10.5328	9.89346e-65
Erythrocyte	BLVRB	5.81319	1.32382e-63
Erythrocyte	HBG2	10.1357	3.13669e-63
Erythrocyte	SLC25A37	5.01222	4.70931e-63
Erythrocyte	GYPC	4.29905	1.02999e-62
Erythrocyte	HBG1	10.7648	5.75841e-62
Erythrocyte	HMBS	5.43286	2.07255e-61
Erythrocyte	HBE1	11.8139	2.26968e-60
Erythrocyte	MT2A	8.15197	6.76698e-60
Erythrocyte	FAM210B	4.83002	1.48069e-57
Erythrocyte	ALAS2	10.6794	3.58978e-56
Erythrocyte	GYPA	11.515	4.47462e-55
Erythrocyte	SLC25A39	3.36113	4.2871e-54
Erythrocyte	GYPB	11.2601	6.29183e-54
Erythrocyte	AHSP	11.0114	7.49335e-54
Erythrocyte	HBQ1	9.86317	8.22379e-54
Erythrocyte	HEMGN	10.9262	1.23607e-51
Erythrocyte	SLC4A1	10.3055	1.31801e-51
Erythrocyte	AC104389.5	10.7253	1.67477e-50
Erythrocyte	KLF1	10.5485	1.70222e-50
Erythrocyte	SMIM1	4.0992	5.01316e-50
Erythrocyte	BPGM	4.33703	3.27998e-49
Erythrocyte	MT1E	8.06846	1.42472e-47
Erythrocyte	SLC39A8	5.67553	7.68565e-47
Erythrocyte	HBM	10.786	4.05203e-46
Erythrocyte	RHAG	12.1654	3.62804e-45
Erythrocyte	MT1F	10.4934	4.49742e-45
Erythrocyte	CTSE	10.7319	4.37451e-44
Erythrocyte	FECH	4.65046	5.2597e-44
Erythrocyte	MT1G	10.7376	5.65093e-44
Erythrocyte	SNCA	5.43942	1.27415e-43
Erythrocyte	AC104389.4	7.82105	1.28595e-42
Erythrocyte	MPP1	4.757	5.01243e-42
Erythrocyte	STRADB	4.05443	7.5771e-42
Erythrocyte	MT1X	4.94851	1.52887e-40
Erythrocyte	TMEM14B	2.44673	1.97197e-39
Erythrocyte	TESC	5.94235	3.50665e-39
Erythrocyte	PCGF5	4.8009	7.99854e-39
Erythrocyte	GSTO1	2.79731	6.21561e-38
Erythrocyte	TMEM14C	1.89697	2.8719e-35
Erythrocyte	DMTN	8.15061	5.77061e-35
Erythrocyte	CYTOR	3.43607	1.06818e-34
Erythrocyte	EPB42	11.4585	2.44253e-34
Erythrocyte	C17orf99	11.155	2.4785e-34
Erythrocyte	UROD	2.65242	2.90515e-33
Erythrocyte	TMOD1	8.3176	3.639e-33
Erythrocyte	CPOX	4.3411	4.3055e-33
Erythrocyte	FAM213A	2.53759	1.31254e-31
Erythrocyte	LXN	4.31631	1.31796e-31
Erythrocyte	UBAC1	3.39759	2.11404e-31
Erythrocyte	LYL1	6.22529	2.94238e-31
Erythrocyte	CCNDBP1	3.3796	3.73263e-31
Erythrocyte	ADIPOR1	2.49289	7.94002e-31
Erythrocyte	MT1H	11.3167	1.00998e-30
Erythrocyte	SELENBP1	2.77493	1.26069e-30
Erythrocyte	GYPE	8.5517	7.27903e-29
Erythrocyte	GATA1	11.2978	3.17966e-28
Erythrocyte	PKLR	11.1619	3.24376e-28
Erythrocyte	AC073349.1	8.93113	4.30043e-28
Erythrocyte	EPOR	4.56703	5.51546e-27
Erythrocyte	CHPT1	2.83167	7.34794e-27
Erythrocyte	SMIM5	4.7131	3.12023e-26
Erythrocyte	RFESD	5.01586	6.16732e-26
Erythrocyte	TMEM56	4.59223	2.31854e-25
Erythrocyte	HAGH	2.76	3.59163e-25
Erythrocyte	NFE2	6.94478	1.68895e-24
Erythrocyte	APOBEC3C	3.64201	1.91788e-24
Erythrocyte	PLEK2	11.6064	3.2869e-24
Erythrocyte	ARL4A	2.36446	3.57298e-24
Erythrocyte	ICAM4	7.40219	7.73244e-24
Erythrocyte	GLRX5	1.98406	9.95304e-24
Erythrocyte	TALDO1	1.51303	2.15586e-23
Erythrocyte	CR1L	9.55818	2.15966e-23
Erythrocyte	MTURN	3.79314	2.60104e-23
Erythrocyte	OPTN	3.12014	3.27614e-23
Erythrocyte	NCOA4	2.46205	4.36863e-23
Erythrocyte	GADD45A	2.88895	1.01538e-22
Erythrocyte	TAL1	7.43016	2.00269e-22
Erythrocyte	HK1	2.54917	3.68456e-22
Erythrocyte	MYT1	9.39179	3.57734e-21
Erythrocyte	RAD23A	1.53465	7.19706e-21
Erythrocyte	NUDT4	2.09378	2.87034e-20
Erythrocyte	HSF1	1.79113	3.90293e-20
Erythrocyte	RBM38	3.53975	5.22893e-20
Erythrocyte	UROS	2.52445	6.39263e-20
Erythrocyte	SLC38A5	4.42387	1.52157e-19
Erythrocyte	BCL2L1	2.69648	7.16709e-19
Erythrocyte	EIF2AK1	1.87795	8.34755e-19
Erythrocyte	ANK1	5.4282	3.63834e-18
Erythrocyte	ST6GALNAC1	10.4267	8.94012e-18
Erythrocyte	SPTA1	12.9346	3.83297e-17
Erythrocyte	RHD	10.5454	3.98873e-17
Erythrocyte	PPP1R14C	2.92405	1.47122e-16
Erythrocyte	NPL	4.80349	1.66483e-16
Erythrocyte	TUBB1	10.5468	1.74407e-16
Erythrocyte	KEL	9.05213	1.94396e-16
Erythrocyte	GFI1B	8.79047	2.01074e-16
Erythrocyte	NAPA	1.83033	3.48399e-16
Erythrocyte	TSPAN5	2.18615	3.95243e-16
Erythrocyte	CRNDE	3.20305	4.47954e-16
Erythrocyte	2020-03-02	3.13436	5.5051e-16
Erythrocyte	NR1H2	2.06018	8.77202e-16
Erythrocyte	UXT	1.22181	1.73197e-15
Erythrocyte	PIM2	4.99189	2.32364e-15
Erythrocyte	ACKR1	9.45307	3.14712e-15
Erythrocyte	CAT	1.80955	3.62144e-15
Erythrocyte	ANKRD9	2.8259	4.43889e-15
Erythrocyte	GMPR	2.37759	4.96877e-15
Erythrocyte	GDF15	7.50802	5.16992e-15
Erythrocyte	GCLM	3.00743	4.38142e-14
Erythrocyte	HPS1	2.65107	6.06338e-14
Erythrocyte	ST8SIA1	3.34104	7.28835e-14
Erythrocyte	SIAH2	1.75496	1.16524e-13
Erythrocyte	TSPAN17	2.23509	1.21427e-13
Erythrocyte	ERMAP	4.8083	1.42748e-13
Erythrocyte	HTRA2	1.90895	1.78298e-13
Erythrocyte	FAM104A	1.60819	2.89619e-13
Erythrocyte	NARF	1.47539	6.86244e-13
Erythrocyte	TSPAN32	5.75718	1.95e-12
Erythrocyte	PIM1	1.99361	2.14338e-12
Erythrocyte	SOD3	1.75194	2.87284e-12
Erythrocyte	DCAF12	2.41093	2.95864e-12
Erythrocyte	STK17A	3.3433	3.34725e-12
Erythrocyte	COX17	1.49372	5.98429e-12
Erythrocyte	ALAD	2.67142	7.79627e-12
Erythrocyte	SYNGR2	2.93397	1.52874e-11
Erythrocyte	SLC1A5	2.22981	2.08171e-11
Erythrocyte	OSBP2	5.59509	2.13537e-11
Erythrocyte	CA2	3.90744	2.44474e-11
Erythrocyte	TF	5.65517	2.49008e-11
Erythrocyte	GRAP2	10.0281	2.76679e-11
Erythrocyte	RHCE	7.64256	3.51794e-11
Erythrocyte	C2orf88	5.63806	7.58562e-11
Erythrocyte	SLC22A4	5.3748	9.60254e-11
Erythrocyte	SMIM27	2.12867	1.51914e-10
Erythrocyte	TSTA3	1.41076	4.78424e-10
Erythrocyte	HBB	3.42469	6.49122e-10
Erythrocyte	RILP	2.55453	7.60008e-10
Erythrocyte	HIST1H1C	2.24902	8.2564e-10
Erythrocyte	AL353693.1	13.2572	8.57684e-10
Erythrocyte	RAP1GAP	3.77631	8.5981e-10
Erythrocyte	TUBG1	1.93078	1.04687e-09
Erythrocyte	ACSM3	5.18899	1.16571e-09
Erythrocyte	TBPL1	1.44835	1.25432e-09
Erythrocyte	DCAF11	1.67902	1.57509e-09
Erythrocyte	ESPN	6.13747	1.58485e-09
Erythrocyte	TFR2	5.43666	2.24964e-09
Erythrocyte	TANGO2	3.77067	2.39254e-09
Erythrocyte	AC130456.3	10.1439	2.67109e-09
Erythrocyte	PDCD10	1.23543	4.05314e-09
Erythrocyte	SLC30A10	7.1572	9.58561e-09
Erythrocyte	SNHG25	1.71478	1.38567e-08
Erythrocyte	FAXDC2	2.26428	1.83099e-08
Erythrocyte	ZDHHC3	1.48714	1.84464e-08
Erythrocyte	XK	9.63	2.2486e-08
Erythrocyte	CRYM	4.02799	2.63111e-08
Erythrocyte	ARID3A	1.56541	2.75668e-08
Erythrocyte	ISCA1	1.26848	3.09897e-08
Erythrocyte	CISD2	1.22379	3.30401e-08
Erythrocyte	DNM2	1.7473	3.36254e-08
Erythrocyte	CYB5A	1.36667	3.57382e-08
Erythrocyte	UBE2F	1.17909	5.65136e-08
Erythrocyte	SNHG10	3.14552	5.93025e-08
Erythrocyte	ASIC4	5.05588	6.04578e-08
Erythrocyte	CTSL	1.182	8.98066e-08
Erythrocyte	R3HDM4	1.70437	9.05457e-08
Erythrocyte	ATP1B3	1.05801	1.03543e-07
Erythrocyte	POLE3	1.33102	1.07398e-07
Erythrocyte	MXI1	1.43381	1.23924e-07
Erythrocyte	ACHE	3.16448	1.35048e-07
Erythrocyte	RPS27L	1.25894	1.39306e-07
Erythrocyte	UCA1	9.85143	1.61255e-07
Erythrocyte	MKRN1	1.18561	1.88954e-07

## Sheet: Degs human calvaria Fig. 6b
cluster	gene	logfoldchanges	pvals_adj
NC	ATP1A2	3.94199	0
NC	COL4A1	3.53136	0
NC	COL18A1	3.06226	1.16143e-294
NC	SLC6A1	3.69657	5.20483e-274
NC	TNFRSF21	3.92197	9.43748e-231
NC	LAMA2	3.09784	4.42957e-238
NC	APOD	3.76089	1.83678e-230
NC	TMEM132C	2.7995	7.44636e-225
NC	PLTP	2.70704	8.41386e-218
NC	LAMC3	3.71584	9.7094e-197
NC	COL13A1	3.04229	9.78671e-204
NC	LAMA1	3.2705	5.11155e-187
NC	ITGA8	3.36284	3.54436e-187
NC	SLF1	3.18245	9.17976e-174
NC	NGFR	2.82896	7.80642e-169
NC	EGFLAM	2.86696	4.00956e-157
NC	GPM6B	2.58328	1.31689e-159
NC	MYO6	2.8044	7.81289e-140
NC	TCN2	2.29389	1.75083e-141
NC	APCDD1	2.90941	2.11434e-136
NC	S1PR3	2.69442	1.00018e-132
NC	GPRC5B	2.41483	2.4203e-132
NC	CRYM	2.82402	2.98688e-125
NC	TBX18	2.7008	5.66977e-119
NC	ITIH5	2.77658	1.26037e-110
NC	FOXD1	1.90371	1.81213e-113
NC	ALDH1A3	3.61298	1.21843e-103
NC	PDE5A	2.45596	1.21811e-107
NC	VIPR2	3.9311	7.48884e-102
NC	FAP	1.96535	2.13137e-109
NC	ACTG2	2.97899	8.30741e-106
NC	COL4A5	2.12013	2.95706e-107
NC	MARCH3	2.75628	1.84913e-103
NC	TSPAN7	2.1875	4.16591e-107
NC	PHLDA1	2.55948	9.20144e-105
NC	SNCA	2.53673	6.75254e-103
NC	SEMA5A	1.92506	9.70361e-105
NC	ECE1	3.03131	1.41566e-99
NC	ITPR2	2.83021	1.66192e-100
NC	ZIC4	1.9428	1.76124e-103
NC	PAG1	2.52695	3.36007e-97
NC	TLE1	1.75834	2.61827e-99
NC	ECM1	4.05867	1.50251e-90
NC	F3	2.83466	1.0675e-91
NC	SLC22A23	2.55444	3.31378e-93
NC	BMP5	2.43059	8.7909e-92
NC	AC010931.2	3.79812	1.97207e-85
NC	SPON2	2.22695	1.04726e-90
NC	C7	2.91618	4.40079e-86
NC	ITIH2	5.39287	1.34116e-81
NC	RORA	2.1705	5.73046e-84
NC	LIFR	1.77062	2.59368e-83
NC	ANTXR2	2.1755	6.80807e-82
NC	CHD7	2.68304	4.38436e-78
NC	IFITM1	3.67021	1.11793e-75
NC	NSG1	2.21894	3.44587e-78
NC	CPED1	1.88346	2.32727e-78
NC	ABCA9	3.321	1.13602e-74
NC	TNFRSF19	2.917	1.61982e-74
NC	AFAP1L2	2.87425	6.63137e-75
NC	NES	1.73873	2.2705e-76
NC	CHST2	2.29905	1.90411e-74
NC	EMCN	2.32748	2.10303e-75
NC	FRMD6	1.6264	1.97047e-74
NC	TRIL	2.48293	6.45419e-71
NC	AMOTL1	1.79192	6.69178e-72
NC	FNDC5	1.82412	1.20532e-70
NC	ERRFI1	2.64465	2.39504e-68
NC	SLC20A2	1.67583	2.84743e-69
NC	ISLR2	4.3222	3.92793e-65
NC	ARNT2	2.60611	1.08391e-66
NC	TFAP2B	2.95056	1.33966e-66
NC	NKD2	2.715	1.10671e-63
NC	CPPED1	2.22782	2.4668e-64
NC	CCBE1	2.69296	1.98705e-63
NC	MOB3B	2.44785	1.73597e-63
NC	TCIM	2.71556	2.3193e-63
NC	PAQR8	1.78845	1.76863e-63
NC	RGL1	1.51025	1.98602e-62
NC	KCNK2	2.38622	1.47907e-60
NC	ATP13A2	2.08158	2.33013e-59
NC	COL4A6	2.93621	1.21439e-57
NC	MYO1B	1.96201	1.98548e-59
NC	PLAT	1.7173	2.25664e-58
NC	GLIPR2	1.46882	1.56848e-57
NC	SIDT1	3.47422	2.92822e-55
NC	ADA	2.27482	4.19736e-56
NC	SLC25A1	1.54973	3.22522e-56
NC	FZD10	3.20428	6.20678e-54
NC	SLC38A11	3.76978	1.04515e-53
NC	PHC2	1.73411	3.14732e-54
NC	AC092958.1	3.27196	1.41388e-52
NC	TPCN1	3.00924	3.09653e-51
NC	LPL	3.32414	6.32241e-51
NC	SPARCL1	1.9203	1.13261e-51
NC	COBLL1	2.22477	2.12618e-51
NC	SLC9A3R1	1.81991	6.32315e-52
NC	EDN3	1.69518	7.43251e-52
NC	NR2F2-AS1	1.68015	9.94417e-52
NC	MSI2	1.38829	9.78432e-52
NC	TMEM204	2.17172	1.61779e-50
NC	MXRA5	1.35819	4.14174e-51
NC	SLC41A1	1.7071	6.18717e-50
NC	PSAT1	1.36034	4.40275e-50
NC	KCNE5	2.60312	5.17087e-49
NC	ANGPT2	1.60761	1.39597e-49
NC	ADAM12	1.74916	4.50326e-48
NC	LIMD2	1.36805	2.72199e-48
VLMC	SLC7A11	5.773	2.99536e-127
VLMC	SLC6A13	5.33459	1.58935e-128
VLMC	PTGDS	6.17666	7.29558e-133
VLMC	CLDN11	3.72429	3.52037e-116
VLMC	DSP	3.72849	7.72599e-69
VLMC	SLC22A6	5.81291	3.87172e-58
VLMC	SLC6A20	4.05884	2.72993e-61
VLMC	SLC13A3	4.48966	2.58518e-48
VLMC	WFIKKN2	3.62331	2.71059e-47
VLMC	C16orf89	3.71866	7.46054e-45
VLMC	SSTR2	4.61717	2.00455e-35
VLMC	NUDT4	2.04532	6.13791e-39
VLMC	LINC01088	4.22307	1.8235e-35
VLMC	HLF	2.92265	4.47996e-34
VLMC	ABCA1	2.30389	5.24565e-35
VLMC	SERPIND1	6.09072	9.83513e-31
VLMC	GJB6	4.68573	5.12804e-31
VLMC	RANBP3L	4.73925	9.42742e-31
VLMC	SLC38A3	3.42362	1.17092e-29
VLMC	SYT1	2.65298	2.77446e-30
VLMC	AL355338.1	1.75626	9.91504e-29
VLMC	TM7SF2	3.69607	1.7737e-26
VLMC	CA11	2.06425	1.2261e-26
VLMC	PAPLN	2.74855	5.43768e-26
VLMC	FAM20A	2.91395	1.25622e-25
VLMC	ECM2	3.18137	6.74237e-25
VLMC	AL031058.1	3.41221	5.96657e-24
VLMC	ANKS1B	3.16346	8.40823e-24
VLMC	CPEB2	2.8697	7.04321e-23
VLMC	PRKCB	2.85425	5.08745e-23
VLMC	TMEM205	1.55619	1.12353e-23
VLMC	MID1IP1	2.25444	8.54546e-23
VLMC	GJB2	3.56635	5.7956e-22
VLMC	TLN2	1.72564	9.83061e-23
VLMC	NTNG2	3.8472	1.59673e-21
VLMC	HSPA12A	2.77415	1.43549e-21
VLMC	CYSLTR1	2.97358	1.75263e-21
VLMC	PRKAA2	2.08219	9.69881e-22
VLMC	PTCH1	2.44497	1.84806e-21
VLMC	SLC22A3	3.86869	3.29876e-20
VLMC	STK38	1.71627	8.42426e-21
VLMC	KIAA1671	2.51099	4.38751e-20
VLMC	UCP2	2.85428	5.64468e-20
VLMC	COMT	1.42517	2.14316e-20
VLMC	KLC4	2.14259	5.82249e-20
VLMC	TRPM3	4.6777	8.56755e-19
VLMC	BX322562.1	3.23369	7.2229e-19
VLMC	JCAD	1.60169	1.16859e-18
VLMC	AFDN	1.52997	1.55936e-18
VLMC	WNT4	3.34972	7.92348e-18
VLMC	CHP2	3.70197	1.06769e-17
VLMC	UBE2H	1.36074	2.04322e-18
VLMC	SLC22A8	5.81779	4.95048e-17
VLMC	NTRK3	2.47313	8.90767e-18
VLMC	MAPK4	3.83136	3.25427e-17
VLMC	SH3D19	1.92253	1.03129e-17
VLMC	NALCN	3.4579	3.54963e-17
VLMC	LCNL1	5.01219	7.62231e-17
VLMC	CACNA1A	1.72046	1.32329e-17
VLMC	PCCA	1.57455	1.19677e-17
VLMC	MRGPRF	1.41729	1.26027e-17
VLMC	SMTNL2	3.21637	6.60094e-17
VLMC	SLC6A12	4.11742	1.64238e-16
VLMC	SERINC5	1.92056	8.6494e-17
mig_NC	CAVIN2	2.78747	1.75628e-161
mig_NC	CXADR	2.3978	1.26965e-147
mig_NC	CFH	2.36131	7.65595e-124
mig_NC	METRNL	1.83812	1.52079e-104
mig_NC	STRA6	2.16865	4.25348e-85
mig_NC	KLF5	2.63198	3.99122e-75
mig_NC	KRT19	2.8671	1.19369e-71
mig_NC	ANXA3	2.6695	1.48558e-71
mig_NC	CD9	1.91106	1.73384e-69
mig_NC	NQO1	1.89263	4.59938e-67
mig_NC	EPHA4	1.49817	4.38785e-65
mig_NC	SNED1	2.14385	5.31976e-61
mig_NC	RAB38	2.02053	1.34364e-60
mig_NC	MGLL	1.86505	7.68548e-60
mig_NC	SLC2A12	2.08971	4.61912e-52
mig_NC	RIPOR2	1.70572	2.25471e-51
mig_NC	PLXNC1	1.48681	4.01541e-51
mig_NC	PFKP	2.27998	6.29255e-50
mig_NC	OMD	1.72108	4.50002e-48
mig_NC	DSG2	2.00042	1.40213e-46
mig_NC	WNT6	2.76082	4.93141e-45
mig_NC	HIPK2	1.38237	7.86153e-46
mig_NC	SULT1A1	1.57666	2.85853e-45
mig_NC	HSPH1	1.3849	4.83538e-43
mig_NC	PTPN13	1.21257	1.007e-42
mig_NC	ZNF536	2.49255	4.63802e-41
mig_NC	TMTC4	1.4753	3.4449e-41
mig_NC	DCLK1	1.16307	5.88251e-41
mig_NC	TMEFF2	2.12325	1.12465e-39
mig_NC	SGK1	1.39156	6.54539e-40
mig_NC	JAM2	1.17911	2.52392e-39
mig_NC	FAM43A	1.31206	2.63332e-39
mig_NC	SH3GLB2	1.47191	6.43411e-39
mig_NC	ATP13A3	1.38074	2.27088e-38
mig_NC	WDR86	1.28718	2.62115e-38
mig_NC	CNTNAP3B	1.75337	7.15512e-38
mig_NC	JAM3	1.11879	3.39726e-37
mig_NC	FGD6	1.32377	3.0973e-36
mig_NC	MAN1A1	1.38214	2.2259e-35
mig_NC	ERBB2	1.0487	2.56468e-35
mig_NC	CFI	1.81099	1.06683e-34
mig_NC	CEMIP2	1.84249	5.94387e-34
mig_NC	ASTN2	1.92166	7.06133e-34
mig_NC	LHFPL2	1.07341	5.46571e-34
mig_NC	ZIC5	1.5448	7.06133e-34
mig_NC	METTL7A	1.64623	1.24473e-33
mig_NC	CPAMD8	1.36524	1.79907e-33
mig_NC	SCARA3	1.15212	2.92249e-33
mig_NC	CEP120	1.66648	1.74153e-32
mig_NC	LGALS3BP	1.82162	1.70974e-31
mig_NC	ARHGAP20	1.0829	1.18003e-31
mig_NC	TMEM64	1.18896	1.38461e-31
mig_NC	ARSI	1.50475	2.99527e-31
mig_NC	PLA2R1	1.5808	5.32539e-31
mig_NC	DSC2	2.13792	2.29696e-30
mig_NC	BMP7	1.48883	1.87295e-30
mig_NC	SNCAIP	1.17321	2.71106e-30
mig_NC	TNNC1	2.8422	2.0655e-29
mig_NC	NFKBIZ	1.4172	8.22385e-30
NCDC	SLC16A9	3.42677	0
NCDC	SLIT2	2.77533	0
NCDC	FOXC2	2.33829	0
NCDC	FMO1	2.552	0
NCDC	DKK2	2.18123	7.37581e-279
NCDC	SULF2	2.01915	1.02668e-270
NCDC	SNTG1	3.92213	3.26038e-226
NCDC	FOXP2	1.83776	2.00382e-236
NCDC	HMGA2	2.0799	4.79643e-218
NCDC	EPHA7	2.09968	1.10892e-207
NCDC	DHRS3	1.89684	7.16209e-204
NCDC	LGI1	3.19654	1.13547e-191
NCDC	MDFIC	1.66129	1.69012e-202
NCDC	FAT1	1.77516	1.69112e-181
NCDC	EPHA3	2.05865	1.0697e-174
NCDC	SLIT3	1.64505	1.12793e-175
NCDC	PTX3	1.9415	9.89736e-171
NCDC	GDF10	1.923	1.91896e-167
NCDC	ANGPT1	2.54571	1.73925e-161
NCDC	FOXD2	2.37401	1.56524e-159
NCDC	PERP	1.9674	3.6554e-161
NCDC	P4HA3	2.28703	2.98314e-154
NCDC	FOXO1	1.71762	8.91587e-150
NCDC	PRDM6	1.76231	3.87778e-147
NCDC	ATP1B1	2.10232	2.96343e-140
NCDC	FOXP4	2.00203	1.62425e-139
NCDC	ABCA8	1.58383	2.83111e-126
NCDC	MPZL2	1.55003	3.95408e-122
NCDC	PCDH7	1.63377	8.99731e-121
NCDC	DNASE1L3	3.57408	1.06881e-113
NCDC	BAMBI	2.17689	5.28652e-115
NCDC	FXYD5	2.08172	5.94342e-115
NCDC	EXT1	1.35211	3.52866e-116
NCDC	SLC23A2	2.28677	1.42938e-113
NCDC	ENPP6	2.1365	2.13919e-107
NCDC	BMP4	1.35203	1.79008e-95
NCDC	LTBP1	1.26261	1.38607e-95
NCDC	EFEMP1	1.73067	1.41989e-94
NCDC	HES1	1.34228	3.83671e-93
NCDC	SLC47A1	2.84451	8.36079e-89
NCDC	NDRG1	1.42605	4.03053e-89
NCDC	SIX2	1.32216	4.50258e-89
NCDC	TRABD2B	1.85272	6.41093e-88
NCDC	CD47	1.18863	1.5905e-88
NCDC	SEZ6L2	1.45618	5.06279e-88
NCDC	MRLN	3.53517	1.14555e-84
NCDC	COL8A1	2.32478	3.2003e-85
NCDC	SAMD11	1.80686	5.13631e-86
NCDC	ADM	1.85445	1.28098e-83
NCDC	LEPR	1.7238	3.30673e-83
NCDC	VLDLR	1.63228	4.61929e-83
NCDC	RARB	1.17565	8.97277e-80
NCDC	PRKAG2	1.83029	5.01113e-78
NCDC	KRT8	2.48163	1.76302e-76
NCDC	SLC7A2	1.36329	4.02702e-77
NCDC	SLC4A4	1.94312	2.13429e-75
NCDC	CTSF	1.08428	1.47534e-75
NCDC	EGFR	1.16919	8.98909e-75
NCDC	CCDC6	1.34127	9.17569e-73
NCDC	MID1	1.09359	5.93709e-73
NCDC	SPHK1	1.62641	2.27442e-72
NCDC	SLC26A2	1.43372	4.66297e-71
NCDC	ASS1	1.02787	4.20851e-70
NCDC	PLBD1	1.35811	2.60462e-69
NCDC	NDNF	1.73423	5.69424e-69
NCDC	SIPA1L1	1.53757	1.52406e-68
NCDC	NFAT5	1.074	4.39575e-68
NCDC	FGFRL1	1.56321	2.45134e-67
NCDC	AL359555.4	1.4236	1.54126e-66
NCDC	ADAMTS18	3.0008	1.87338e-64
NCDC	ANK3	1.37692	1.41049e-65
NCDC	FOXD2-AS1	2.09898	8.5934e-65
NCDC	C1QTNF12	2.46204	1.30611e-63
NCDC	TSC22D3	1.05714	4.85746e-64
NCDC	SLC12A2	1.135	3.99845e-62
NCDC	CHPF	0.996873	2.29649e-61
NCDC	PAMR1	1.77655	2.72643e-60
NCDC	VASN	0.989257	8.48352e-61
NCDC	ATP1A1	1.01967	2.82423e-60
NCDC	SMPDL3A	1.3473	1.31178e-59
NCDC	SLC5A6	1.57799	2.5092e-58
NCDC	C3orf58	1.07769	9.57899e-59
NCDC	SCUBE3	1.27329	2.00299e-58
NCDC	SIGIRR	0.971424	7.33437e-58
NCDC	ADAMTSL1	1.41553	3.08594e-57
NCDC	DMKN	1.49919	4.79121e-57
NCDC	FABP7	1.90323	7.7601e-57
NCDC	ERBIN	0.9465	1.02581e-56
NCDC	GPNMB	1.648	4.32e-56
NCDC	CA12	1.6242	5.2872e-56
Osteoprogenitor	MATN4	3.33364	2.14501e-298
Osteoprogenitor	RUNX2	3.48572	3.59553e-244
Osteoprogenitor	SOX6	3.57865	4.02169e-235
Osteoprogenitor	EMID1	2.65386	1.09801e-157
Osteoprogenitor	FMOD	1.75575	1.61916e-160
Osteoprogenitor	DLX5	3.27479	3.69808e-149
Osteoprogenitor	TENT5A	1.75923	1.28811e-143
Osteoprogenitor	THBS2	2.11605	1.14927e-141
Osteoprogenitor	SERTAD4	2.14255	2.57309e-126
Osteoprogenitor	FIBIN	1.68538	3.20663e-124
Osteoprogenitor	FGFBP2	2.71766	2.92844e-120
Osteoprogenitor	COL8A2	1.76426	1.83141e-110
Osteoprogenitor	PCP4	2.51953	3.39047e-102
Osteoprogenitor	DPEP1	3.30813	2.7362e-99
Osteoprogenitor	EYA4	2.57592	6.03591e-99
Osteoprogenitor	CPXM2	3.21913	2.32885e-97
Osteoprogenitor	TMEM119	1.65942	4.81048e-98
Osteoprogenitor	THBS1	1.43802	9.74391e-99
Osteoprogenitor	PITX2	3.28754	4.7021e-87
Osteoprogenitor	SPOCK3	2.57041	7.68575e-86
Osteoprogenitor	GPMSC1	1.62668	2.46358e-86
Osteoprogenitor	CRIP1	2.122	5.19172e-84
Osteoprogenitor	STMN2	2.89588	1.6902e-79
Osteoprogenitor	CADM1	1.63489	1.86493e-80
Osteoprogenitor	MKX	2.48093	1.05473e-77
Osteoprogenitor	ENHO	2.31094	9.6218e-75
Osteoprogenitor	RARG	1.23545	4.11665e-76
Osteoprogenitor	MAB21L2	2.49422	2.61995e-72
Osteoprogenitor	CNTFR	1.33425	4.21353e-73
Osteoprogenitor	TCEA3	1.61104	9.81998e-72
Osteoprogenitor	LRRTM1	3.3296	1.57266e-69
Osteoprogenitor	PAPPA2	2.91941	4.64807e-68
Osteoprogenitor	CDC42EP3	1.16797	1.85289e-69
Osteoprogenitor	LINC01503	1.99177	6.88445e-67
Osteoprogenitor	HMX1	2.93484	3.17355e-66
Osteoprogenitor	NTN5	2.73058	2.25503e-60
Osteoprogenitor	PTGFR	2.26923	6.81526e-60
Osteoprogenitor	ALX1	1.52867	3.87817e-60
Osteoprogenitor	IRX3	1.97143	1.34083e-59
Osteoprogenitor	LRRC4C	1.48935	3.54543e-59
Osteoprogenitor	HS3ST3B1	2.67613	1.53888e-57
Osteoprogenitor	ENPP2	2.50293	5.11863e-57
Osteoprogenitor	PLP2	1.31367	9.90894e-56
Osteoprogenitor	ANGPTL6	2.92324	2.69519e-54
Osteoprogenitor	PLK2	1.20015	1.94538e-55
Osteoprogenitor	CRISPLD2	2.53542	1.92404e-54
Osteoprogenitor	LTC4S	2.6545	2.29457e-54
Osteoprogenitor	TCEAL2	2.08707	9.78468e-55
Osteoprogenitor	MEIS2	1.68969	7.22859e-55
Osteoprogenitor	EMP1	1.10267	6.61619e-54
Osteoprogenitor	KAZALD1	1.89294	4.0563e-51
Osteoprogenitor	BCL11B	1.59423	5.61459e-51
Osteoprogenitor	SOSTDC1	1.2534	5.18508e-50
Osteoprogenitor	LINC00632	1.90878	1.91268e-49
Osteoprogenitor	NAV2	1.76437	1.33763e-48
Osteoprogenitor	C9orf3	1.76696	1.3302e-48
Osteoprogenitor	PCSK9	1.46659	2.20124e-48
Osteoprogenitor	ROBO2	1.64119	2.16573e-47
Osteoprogenitor	GADD45G	2.38993	8.0358e-46
Osteoprogenitor	ITGB5	1.24254	3.73636e-46
Osteoprogenitor	SLC16A3	1.57702	5.95222e-46
Osteoprogenitor	INHBA	1.13806	6.85218e-46
Osteoprogenitor	RBP4	2.42262	6.51896e-45
Osteoprogenitor	C1QTNF2	1.01137	3.89303e-45
Osteoprogenitor	HMCN1	1.5076	5.72378e-44
Osteoprogenitor	CHPT1	1.04433	8.10211e-43
Osteoprogenitor	COL2A1	1.22574	1.71156e-42
Osteoprogenitor	SMCO4	1.16758	2.3794e-42
Osteoprogenitor	TGFB3	1.20752	5.36017e-42
Osteoprogenitor	CYP26B1	2.43776	5.67573e-41
Osteoprogenitor	PCOLCE2	1.63773	3.13255e-41
Osteoprogenitor	IRX5	1.96507	2.51482e-40
Osteoprogenitor	GCHFR	1.43811	1.06823e-39
Osteoprogenitor	ING1	1.03258	1.19788e-39
Osteoprogenitor	KLF4	0.907023	1.21348e-39
PMSC1	POSTN	4.5832	3.60304e-208
PMSC1	WNT2	4.83954	5.06643e-179
PMSC1	OSR2	3.7257	1.60567e-160
PMSC1	PTGER3	4.90388	8.74632e-121
PMSC1	LSAMP	2.53548	1.76367e-119
PMSC1	LINC01133	4.15806	1.22193e-101
PMSC1	SEMA3C	2.61509	2.83704e-104
PMSC1	EFNB2	2.30753	6.2683e-101
PMSC1	CREB5	2.40135	1.22919e-96
PMSC1	LIMCH1	3.11689	3.52387e-91
PMSC1	PLP1	2.25628	9.2158e-88
PMSC1	COL6A6	3.72863	4.65189e-78
PMSC1	POU3F3	3.59779	1.97995e-77
PMSC1	EMILIN2	2.4544	1.38154e-78
PMSC1	MFAP5	4.06146	9.46496e-75
PMSC1	CD44	2.86224	3.31477e-77
PMSC1	TWIST2	2.30697	3.7095e-77
PMSC1	NPR3	3.46698	7.65517e-73
PMSC1	F10	2.65457	4.74954e-73
PMSC1	CDH2	2.81341	4.24127e-73
PMSC1	NTM	2.61802	6.16166e-67
PMSC1	MATN2	2.51449	1.55336e-61
PMSC1	ADGRG2	4.08489	4.13222e-57
PMSC1	KCNJ8	3.21929	4.97053e-59
PMSC1	HDAC9	2.26356	4.12117e-59
PMSC1	EMX2	2.09673	7.13266e-59
PMSC1	ANOS1	2.91958	6.26063e-56
PMSC1	MEOX2	2.47216	8.87692e-57
PMSC1	RPRM	3.70588	1.81046e-54
PMSC1	MME	2.17285	1.40707e-56
PMSC1	SOCS3	2.39297	1.96773e-55
PMSC1	LINC01116	2.8841	1.00806e-54
PMSC1	SHOX2	3.48452	5.59871e-54
PMSC1	ZFP36	2.18464	8.08757e-55
PMSC1	RSPO3	2.52147	3.70065e-54
PMSC1	NOV	3.04243	7.42926e-53
PMSC1	GALNT17	3.58413	1.41917e-51
PMSC1	VGLL3	2.75779	2.61668e-52
PMSC1	NPAS3	2.60212	1.4072e-49
PMSC1	CDON	2.0689	4.40952e-50
PMSC1	GADD45B	2.19577	2.67008e-48
PMSC1	DCC	4.12501	4.37604e-46
PMSC1	MMP23B	2.49263	2.90464e-46
PMSC1	SGCD	1.46607	1.07329e-46
PMSC1	ARSJ	2.87332	7.43736e-45
PMSC1	TSPAN5	1.81521	4.29485e-46
PMSC1	PPP1R1B	2.51549	4.20821e-45
PMSC1	DOK5	1.9493	6.02554e-45
PMSC1	AC245595.1	1.84637	6.46453e-45
PMSC1	COL14A1	1.80724	6.73991e-45
PMSC1	PI16	4.29261	4.56404e-40
PMSC1	SFRP4	3.25868	2.70719e-40
PMSC1	ABCC9	2.71955	1.05555e-40
PMSC1	IGSF3	1.72516	7.0768e-41
PMSC1	WNT11	2.33409	3.28918e-40
PMSC1	NOVA1	1.62974	6.09039e-41
PMSC1	AHNAK2	2.51341	1.08852e-38
PMSC1	OLFML2A	1.83247	4.04977e-39
PMSC1	ZNF503	1.54747	2.1271e-39
PMSC1	MIR503HG	3.72668	1.48203e-37
PMSC1	IGSF10	3.08409	1.50169e-37
PMSC1	MT1X	3.25898	2.35011e-37
PMSC1	BHLHE41	4.42232	3.70867e-36
PMSC1	IGFBP3	2.39342	2.93569e-37
PMSC1	PTGFRN	1.52148	9.48011e-38
PMSC1	KLHL29	2.34834	5.64915e-37
PMSC1	CAMK2N1	2.29113	7.80377e-37
PMSC1	ENPP1	3.294	1.30888e-34
PMSC1	P3H2	2.32096	2.22971e-34
PMSC1	TMEM26	2.76212	1.4024e-33
PMSC1	VEGFA	1.57797	8.46143e-34
PMSC1	THBD	2.51943	3.46252e-33
PMSC1	MLIP	4.69344	9.74625e-32
PMSC1	EMX2OS	1.81714	6.92721e-33
PMSC1	RERG	2.27804	5.82681e-32
PMSC1	SLC6A4	2.34918	1.44118e-31
PMSC1	SH3GL3	2.29143	1.50772e-31
PMSC1	PRSS12	3.26076	4.25096e-31
PMSC1	SVEP1	1.3915	4.67538e-32
PMSC1	GXYLT2	1.35707	6.41985e-32
PMSC1	MIAT	3.25241	5.90182e-31
PMSC1	DMRT2	3.32379	1.08673e-30
PMSC1	SULF1	1.46876	2.65893e-31
PMSC1	C1QTNF7	2.48891	1.29764e-30
PMSC1	TGFBR3	1.33416	3.22544e-31
PMSC1	CRYL1	1.28259	8.19694e-31
PMSC1	ENPEP	1.85432	9.06117e-30
PMSC1	TMEM200C	1.76413	1.07904e-29
PMSC1	LGR4	1.75516	1.23417e-29
PMSC1	SNTB1	2.80516	5.61421e-29
PMSC1	MEDAG	4.47221	6.68417e-28
PMSC1	HEG1	1.9648	2.39499e-28
PMSC1	PLSCR4	1.48715	1.47695e-28
PMSC1	PVALB	2.56656	8.64199e-28
PMSC1	RNF150	1.72979	8.37032e-28
PMSC1	CKB	2.03719	2.06932e-27
PMSC1	ACKR4	4.73178	4.13662e-26
PMSC1	IGF1	1.87173	1.01593e-26
PMSC1	ZFPM2	2.04991	1.47656e-26
PMSC1	CELF2	1.35425	2.20142e-26
PMSC1	PSD3	1.6015	4.2327e-26
PMSC1	GFRA1	2.76521	1.67797e-25
PMSC1	INSIG2	1.18303	4.04464e-26
PMSC1	DCBLD2	1.427	1.70513e-25
PMSC1	TGFB2	1.51414	1.65252e-25
PMSC1	CDH18	2.8236	4.41343e-25
PMSC1	FZD7	1.40232	2.12195e-25
PMSC2	DLK1	3.50051	3.84782e-138
PMSC2	FOXL2	3.47064	4.86724e-74
PMSC2	MAB21L1	2.14115	1.08956e-49
PMSC2	ANGPTL1	3.21648	5.12418e-47
PMSC2	TMEM59L	2.44417	6.25681e-39
PMSC2	TSHZ2	2.55722	1.60719e-32
PMSC2	FGF7	2.7184	5.82754e-31
PMSC2	CDO1	1.58623	4.93815e-30
PMSC2	MGST1	1.88142	1.87488e-27
PMSC2	RASL11B	2.28696	3.90619e-27
PMSC2	RGS10	2.08111	2.91448e-26
PMSC2	EEF1G	1.40731	7.88248e-26
PMSC2	PRR16	1.93069	3.50505e-24
PMSC2	HBG2	1.49997	1.87461e-24
PMSC2	CHODL	3.03965	8.65481e-22
PMSC2	FST	2.21385	1.32013e-21
PMSC2	EPHB3	1.38306	3.30092e-19
PMSC2	ZNF385D	1.79589	3.65616e-16
PMSC2	TMSB15A	1.21012	3.9024e-15
PMSC2	NTRK2	1.27217	3.90335e-14
PMSC2	CD24	1.3297	9.31977e-14
PMSC2	IGF2.1	1.26997	1.18995e-13
PMSC2	IQGAP2	1.38738	6.81834e-12
PMSC2	TBX15	0.911092	2.06477e-11
PMSC2	CENPV	1.19256	3.75297e-11
PMSC2	ANKRD28	1.24081	6.01143e-11
PMSC2	GPC4	1.06402	1.00992e-10
PMSC2	EBF3	1.01676	1.01182e-10
PMSC2	WNT5A	1.09267	6.65568e-10
PMSC2	TSHZ1	1.28971	1.06186e-09
PMSC2	CD200	1.07816	1.07082e-09
PMSC2	NUPR1	0.944337	1.87169e-09
Chondrocyte	CNMD	10.5177	2.0811e-133
Chondrocyte	COL9A1	9.68499	1.70521e-151
Chondrocyte	EPYC	9.58456	5.22818e-136
Chondrocyte	HAPLN1	7.98692	3.43054e-158
Chondrocyte	COL9A2	7.17476	4.06693e-133
Chondrocyte	S100A1	11.1915	9.10905e-75
Chondrocyte	MATN1	10.6721	2.45402e-67
Chondrocyte	C1QTNF3	5.93249	7.23534e-97
Chondrocyte	COL11A2	8.19022	4.01772e-69
Chondrocyte	ACAN	6.64201	2.05473e-72
Chondrocyte	SOX9	5.51019	1.4729e-71
Chondrocyte	MIA	5.88969	2.62386e-80
Chondrocyte	S100B	8.75526	5.11986e-58
Chondrocyte	MATN3	6.74485	2.10349e-54
Chondrocyte	WWP2	5.74285	1.37331e-45
Chondrocyte	SORBS2	6.67571	3.21608e-44
Chondrocyte	PRELP	3.95636	3.34849e-55
Chondrocyte	SNORC	10.0177	2.53074e-38
Chondrocyte	ID4	3.51234	3.28816e-41
Chondrocyte	FBXO2	5.52634	6.73713e-29
Chondrocyte	PAPSS2	3.69065	3.78357e-30
Chondrocyte	COL27A1	2.9921	1.19386e-31
Chondrocyte	CHAD	7.60203	1.57955e-25
Chondrocyte	UCMA	8.7664	8.04402e-24
Chondrocyte	ITGA10	4.21085	8.15511e-25
Chondrocyte	CHADL	6.47145	4.10877e-22
Chondrocyte	SOX5	4.81485	1.19602e-21
Chondrocyte	XYLT1	4.7128	1.59403e-21
Chondrocyte	CSPG4	3.85251	1.67711e-21
Chondrocyte	SORBS1	4.10317	3.18736e-21
Chondrocyte	FAM89A	3.12838	3.36404e-22
Chondrocyte	STK26	4.24372	2.97159e-19
Chondrocyte	PYGL	3.59537	1.81846e-17
Chondrocyte	SCRG1	5.96119	1.46166e-16
Chondrocyte	OSTF1	2.63438	1.17228e-16
Chondrocyte	CSGALNACT1	4.79562	7.0243e-15
Chondrocyte	FGFR3	3.65055	3.96594e-15
Chondrocyte	RFLNA	2.33221	1.11169e-15
Chondrocyte	SNAI1	3.83592	1.12142e-14
Chondrocyte	SUSD5	5.69667	8.72837e-14
Chondrocyte	PEG3	2.74976	1.35373e-14
Chondrocyte	CHST11	3.57889	4.70894e-14
Chondrocyte	CYTL1	2.68163	2.70742e-14
Chondrocyte	TPD52L1	3.04897	1.24162e-13
Chondrocyte	FBLN7	4.3568	3.72003e-13
Chondrocyte	NDRG2	2.50716	9.29923e-14
Chondrocyte	RGCC	2.12839	5.70004e-14
Chondrocyte	TNFRSF11B	5.73704	1.51704e-12
Chondrocyte	CLEC18A	7.78541	1.09531e-11
Chondrocyte	CMTM5	5.27821	1.93356e-11
Chondrocyte	GRP	4.23455	1.30999e-11
Chondrocyte	FZD9	3.60031	3.59543e-11
Chondrocyte	ACSF2	2.58412	4.97013e-11
Chondrocyte	SOX8	4.15518	1.20635e-10
Chondrocyte	HNMT	1.97233	3.6943e-11
Chondrocyte	NRK	3.55205	3.38999e-10
Chondrocyte	ALDOC	4.05111	4.67805e-10
Chondrocyte	EDIL3	2.13455	2.44625e-10
Chondrocyte	CREB3L2	1.712	4.3257e-10
Chondrocyte	SMIM5	6.0191	3.21734e-09
Chondrocyte	UBTD1	3.23804	1.81262e-09
Chondrocyte	OBSL1	1.76358	8.47616e-10
Chondrocyte	ZNF385B	7.09435	5.70866e-09
Chondrocyte	PMP2	8.30321	1.09558e-08
Chondrocyte	SDC4	2.85823	1.53756e-08
Chondrocyte	UNC5C	2.45108	2.12672e-08
Chondrocyte	CRISPLD1	1.6576	1.92286e-08
Chondrocyte	RAB11FIP4	6.19382	7.33739e-08
Chondrocyte	KLF15	5.75219	7.85722e-08
Chondrocyte	PPP1R3B	2.53197	5.29808e-08
Chondrocyte	BAIAP2L1	3.98403	9.55556e-08
Chondrocyte	KANK1	2.69436	8.11227e-08
Chondrocyte	LMCD1	2.41261	1.36488e-07
Chondrocyte	SCIN	5.4269	2.4066e-07
Chondrocyte	CAPN6	2.54691	1.40958e-07
Chondrocyte	PDE4DIP	1.89422	1.28626e-07
Chondrocyte	GCNT1	3.74192	2.01987e-07
Chondrocyte	SHISA4	2.18558	2.61897e-07
Chondrocyte	WSCD2	3.7887	8.02782e-07
Chondrocyte	PDPN	1.73212	5.31982e-07
Chondrocyte	STARD4-AS1	1.90581	6.31744e-07
Chondrocyte	TSC22D4	1.56108	9.44015e-07
Chondrocyte	RAB28	1.8041	1.09589e-06
Chondrocyte	SERPINE2	1.56799	1.34359e-06
Chondrocyte	FBXO7	1.40534	1.46179e-06
Chondrocyte	LINC00511	5.15996	3.42009e-06
Chondrocyte	ADCY2	2.60915	2.90181e-06
Chondrocyte	GFPT2	2.20699	3.10343e-06
Chondrocyte	BMPER	2.79661	3.35797e-06
Chondrocyte	ANGPTL7	5.30586	4.67014e-06
Chondrocyte	RAMP1	3.19998	6.37472e-06
Chondrocyte	GALE	2.12228	6.18556e-06
Chondrocyte	CACNB4	1.82466	8.69252e-06
Chondrocyte	LOXL3	2.52191	1.08451e-05
Pericyte	IGFBP7	5.12105	6.83039e-79
Pericyte	MEF2C	3.58527	2.86831e-78
Pericyte	CCDC3	4.26993	9.46503e-71
Pericyte	ITGA1	4.33731	6.44802e-68
Pericyte	MT2A	5.32793	1.37622e-64
Pericyte	NDUFA4L2	4.47855	1.8085e-66
Pericyte	CYTOR	4.10526	1.54364e-62
Pericyte	MCAM	3.94393	1.87736e-56
Pericyte	RASL12	4.92746	1.76674e-51
Pericyte	C11orf96	4.47154	2.64921e-52
Pericyte	RGS5	4.54549	1.15103e-50
Pericyte	GUCY1A2	3.71066	1.96978e-48
Pericyte	TAGLN2	2.9788	2.13224e-48
Pericyte	MIR4435-2HG	4.47567	2.46583e-44
Pericyte	AGRN	3.52604	1.85902e-44
Pericyte	44078	5.17646	1.34757e-41
Pericyte	PDLIM1	4.66743	5.19373e-41
Pericyte	GUCY1A1	3.3381	1.96923e-43
Pericyte	ACTA2	5.27088	6.2147e-39
Pericyte	SH2D3C	4.22315	3.94839e-39
Pericyte	FJX1	3.4904	1.8948e-39
Pericyte	GUCY1B1	3.1504	1.37632e-38
Pericyte	FOXS1	6.24118	7.79958e-35
Pericyte	MYLK	3.80938	1.02139e-35
Pericyte	RFTN1	3.08267	4.2727e-35
Pericyte	RBPMS	2.63138	2.22614e-35
Pericyte	TRPC6	5.43335	2.36349e-31
Pericyte	CARMN	2.89433	2.71684e-32
Pericyte	HEYL	4.72437	4.04387e-30
Pericyte	FAM162B	6.36837	1.45925e-28
Pericyte	FKBP4	2.35115	2.34817e-30
Pericyte	TBX2	4.46102	1.26148e-28
Pericyte	DMD	3.43429	4.8235e-28
Pericyte	CCDC102B	4.08496	8.36901e-28
Pericyte	PAWR	2.18565	1.96579e-28
Pericyte	LRRC32	4.12372	8.06014e-27
Pericyte	HEY2	2.96725	4.44231e-27
Pericyte	CXXC5	1.96399	9.94236e-28
Pericyte	CDH6	3.361	1.9071e-26
Pericyte	EHD2	1.86137	1.73039e-27
Pericyte	PLXDC1	4.7419	5.87628e-25
Pericyte	JAG1	2.00334	3.93517e-26
Pericyte	PPP1R14A	2.46698	2.60397e-25
Pericyte	CRMP1	2.33885	7.9621e-25
Pericyte	GGT5	3.41404	6.24333e-24
Pericyte	KLHDC8B	2.25213	1.27294e-24
Pericyte	SYTL2	4.30652	7.01626e-23
Pericyte	CYGB	3.76872	1.01886e-22
Pericyte	KCNMB1	5.61969	1.98071e-21
Pericyte	VSTM4	2.23976	2.14501e-22
Pericyte	MAP3K20	1.93476	1.74673e-22
Pericyte	MRVI1	3.36477	2.79433e-21
Pericyte	VASP	2.08982	9.06563e-22
Pericyte	SEMA6D	3.40754	9.59172e-20
Pericyte	GPRC5C	2.14429	3.41965e-20
Pericyte	ETS1	2.31788	5.54207e-20
Pericyte	PRKG1	1.75283	1.36286e-19
Pericyte	PELO	1.9635	3.53007e-19
Pericyte	ARHGEF17	1.86452	1.03084e-18
Pericyte	PCDH1	5.36789	9.64581e-18
Pericyte	CYTH3	2.26488	2.61903e-18
Pericyte	AC068491.3	4.63396	1.34083e-17
Pericyte	SH3KBP1	2.16452	4.58747e-18
Pericyte	NAB1	2.06413	5.19081e-18
Pericyte	CORO2B	3.09179	2.42797e-17
Pericyte	HIGD1B	6.45463	7.682e-17
Pericyte	OLFML2B	1.72039	9.68172e-18
Pericyte	INPP4B	2.90601	1.23175e-16
Pericyte	SEMA5B	3.57882	6.43165e-16
Pericyte	ARHGAP42	1.99652	2.45079e-16
Pericyte	TTYH1	3.10254	5.7481e-16
Pericyte	DAAM2	2.10697	3.73431e-16
Pericyte	AC100793.2	3.9772	2.06872e-15
Pericyte	DNAJC12	2.31097	9.34176e-16
Pericyte	PIEZO2	1.76013	7.59892e-16
Pericyte	TBX2-AS1	4.61121	3.34971e-15
Pericyte	MPRIP	1.50958	7.37779e-16
Pericyte	KAZN	1.64242	8.48369e-16
Pericyte	FILIP1L	2.77167	4.00528e-15
Pericyte	PIP4P2	1.54701	2.06872e-15
Pericyte	CHCHD10	1.66177	2.13864e-15
Pericyte	LINGO1	1.57998	4.27894e-15
Pericyte	STK24	1.5777	1.34514e-14
Pericyte	LZTS1	3.62328	4.89731e-14
Pericyte	ATP1B2	2.17362	2.87333e-14
Pericyte	COX4I2	4.99389	8.84886e-14
Pericyte	PLEKHH3	1.9059	3.17568e-14
Pericyte	NEURL1B	3.64401	7.22525e-14
Pericyte	PDLIM5	2.16986	4.85095e-14
Pericyte	GJC1	1.96147	8.80968e-14
Pericyte	ADAP2	4.98213	2.73862e-13
Pericyte	STARD13	2.38386	3.69889e-13
Pericyte	PELI1	2.0418	6.07287e-13
Pericyte	LIX1	2.2354	6.99104e-13
Myoblast	SGCA	7.95102	6.76663e-21
Myoblast	RAPSN	8.58966	4.17063e-19
Myoblast	CDH15	5.67625	1.16005e-18
Myoblast	FGFR4	6.56145	4.09684e-18
Myoblast	DES	5.42498	5.86046e-18
Myoblast	MSC	7.21613	1.02156e-17
Myoblast	MYF5	10.0171	3.90349e-17
Myoblast	PITX3	7.16246	4.85806e-15
Myoblast	MYF6	4.69147	6.40385e-15
Myoblast	NKAIN4	3.16772	3.8858e-14
Myoblast	JSRP1	8.48118	4.21653e-13
Myoblast	PCLAF	2.27341	4.03907e-14
Myoblast	MSTN	8.56993	1.07997e-12
Myoblast	MYOD1	8.67822	1.32577e-12
Myoblast	CHRNA1	7.5156	1.20299e-11
Myoblast	C19orf48	1.72346	6.49381e-12
Myoblast	CD82	2.65226	2.81139e-11
Myoblast	PAX7	8.57934	7.75387e-11
Myoblast	AL589740.1	9.19287	1.1349e-10
Myoblast	TSPAN12	3.25211	7.84661e-11
Myoblast	TNNT1	3.51214	2.41344e-10
Myoblast	RTN2	2.87121	3.13081e-10
Myoblast	NEB	6.61605	8.2558e-10
Myoblast	PDGFC	2.6264	7.71044e-10
Myoblast	VGLL2	8.67646	1.8276e-09
Myoblast	ACTC1	7.33691	4.50065e-09
Myoblast	STC2	4.08215	4.1947e-09
Myoblast	HSPB2	2.24767	4.47264e-09
Myoblast	MYC	1.65425	1.24766e-08
Myoblast	CITED1	3.42048	3.47294e-08
Myoblast	CLCN5	2.34368	3.31495e-08
Myoblast	ERBB3	5.06129	1.05406e-07
Myoblast	HMGB3	1.70056	5.32385e-08
Myoblast	RXRG	7.3941	1.53678e-07
Myoblast	SNHG19	1.8112	7.49703e-08
Myoblast	MYL4	6.58719	3.007e-07
Myoblast	HEY1	2.64237	3.41705e-07
Myoblast	SCN7A	3.50421	4.36992e-07
Myoblast	PDLIM3	5.38821	5.84356e-07
Myoblast	BAZ1A	1.85429	4.72964e-07
Myoblast	MOXD1	4.25237	8.07503e-07
Myoblast	SINHCAF	2.13712	6.90257e-07
Myoblast	PARM1	2.73841	8.64679e-07
Myoblast	SMS	1.23824	1.85903e-06
Myoblast	RPA3	1.32667	2.1599e-06
Myoblast	SMC2	1.4185	2.48017e-06
Myoblast	MRPL23	1.36615	3.29032e-06
Myoblast	MCM7	1.63928	4.79219e-06
Myoblast	CXCR4	3.75372	6.83744e-06
Myoblast	HES6	4.68697	1.1159e-05
Myoblast	ARHGEF2	1.63047	1.09483e-05
Myoblast	TPPP3	3.16128	1.60993e-05
Myoblast	SKP2	1.52368	1.29506e-05
Myoblast	SMC4	1.46227	1.81051e-05
Myoblast	RGS16	3.46259	2.47579e-05
Myoblast	LPAR4	2.02077	2.34611e-05
Myoblast	CCND3	1.66954	2.96535e-05
Myoblast	LANCL2	2.0796	4.2876e-05
Endothelium	ECSCR	8.69966	1.06432e-127
Endothelium	ESAM	8.25006	1.40947e-119
Endothelium	PECAM1	9.80195	4.9832e-109
Endothelium	EGFL7	5.02921	5.19427e-138
Endothelium	CDH5	7.01058	5.92256e-103
Endothelium	CLEC14A	7.8319	1.87544e-82
Endothelium	ENG	4.7727	3.61202e-96
Endothelium	CAV1	5.28231	2.8513e-97
Endothelium	VAMP5	4.4947	7.65667e-103
Endothelium	CLDN5	8.52843	7.57721e-78
Endothelium	S100A16	4.124	5.124e-94
Endothelium	HLA-E	3.72428	1.8417e-93
Endothelium	CRIP2	4.59442	1.21773e-81
Endothelium	PLVAP	8.83309	2.36684e-69
Endothelium	TFPI	5.19588	2.06878e-77
Endothelium	ELK3	4.45226	3.04641e-78
Endothelium	PLXND1	5.45753	7.48856e-73
Endothelium	APLNR	8.38483	5.66267e-67
Endothelium	TIE1	8.89657	1.88633e-66
Endothelium	MYCT1	10.0226	4.57207e-66
Endothelium	SOX18	9.60513	1.42569e-65
Endothelium	GIMAP4	8.26834	4.60672e-65
Endothelium	LPAR6	5.28534	2.57041e-69
Endothelium	CD93	8.94732	6.74926e-64
Endothelium	HSPG2	3.86941	2.13736e-75
Endothelium	ICAM2	8.99134	4.33635e-63
Endothelium	TM4SF1	4.99805	3.04969e-68
Endothelium	PROCR	5.55762	2.86296e-62
Endothelium	EPAS1	6.17252	5.64166e-60
Endothelium	CD34	3.99783	2.57041e-69
Endothelium	KDR	7.6187	4.48535e-57
Endothelium	A2M	5.62243	2.29887e-61
Endothelium	ROBO4	9.28544	1.45226e-55
Endothelium	ENTPD1	5.97492	1.30134e-57
Endothelium	MMRN2	8.90766	5.66813e-55
Endothelium	FLT1	8.86341	7.14553e-55
Endothelium	TMEM88	6.57791	1.49751e-54
Endothelium	PCAT19	9.54129	2.69315e-52
Endothelium	KANK3	7.29953	1.24997e-52
Endothelium	DUSP6	5.33322	1.82015e-52
Endothelium	SOX7	8.07828	4.69651e-50
Endothelium	ITGA6	7.05293	2.18203e-50
Endothelium	RASIP1	5.82438	6.97491e-51
Endothelium	IFI16	5.34784	9.32949e-53
Endothelium	TGFBR2	3.8361	1.05315e-53
Endothelium	MYH9	3.1403	1.42867e-56
Endothelium	CAV2	4.98173	3.40924e-50
Endothelium	NOSTRIN	8.17347	6.72343e-47
Endothelium	FAM198B	5.14269	4.02868e-48
Endothelium	GMFG	5.99444	2.65325e-48
Endothelium	MTUS1	4.6533	6.61154e-49
Endothelium	TM4SF18	7.50322	5.83318e-46
Endothelium	TEK	5.22057	9.07638e-47
Endothelium	HLA-A	3.13829	4.97962e-52
Endothelium	VWF	7.76099	6.73594e-45
Endothelium	RNASE1	7.25762	4.99125e-46
Endothelium	MSN	2.80879	1.61813e-52
Endothelium	LMO2	5.2347	1.01148e-45
Endothelium	ADGRL4	6.89065	2.16954e-44
Endothelium	IL3RA	7.79594	1.81566e-43
Endothelium	SNRK	3.93139	5.92296e-47
Endothelium	PALMD	5.43648	2.23039e-44
Endothelium	TMEM123	2.95948	3.67847e-49
Endothelium	PRKCH	6.35197	1.41837e-41
Endothelium	ADGRF5	5.00103	4.64424e-43
Endothelium	CALCRL	3.4714	1.09616e-44
Endothelium	HHEX	8.21927	2.9704e-40
Endothelium	GIMAP7	8.90649	5.2282e-40
Endothelium	GIMAP1	8.03223	7.20188e-40
Endothelium	PTPRB	9.45039	1.24679e-39
Endothelium	CXorf36	9.58525	2.42674e-39
Endothelium	NPDC1	2.63656	1.66701e-46
Endothelium	FAM69B	2.65981	1.30414e-45
Endothelium	PIM3	4.14087	8.47844e-41
Endothelium	BCAM	3.37198	7.40958e-43
Endothelium	ADAM15	3.62122	6.2785e-41
Endothelium	FLI1	4.3648	6.35302e-40
Endothelium	MGST2	3.27012	2.26967e-40
Endothelium	EFNA1	5.07132	1.81655e-37
Endothelium	ADCY4	6.89595	7.12454e-36
Endothelium	ARHGDIB	4.467	2.4563e-38
Endothelium	SHE	8.84829	6.4122e-35
Endothelium	IPO11	4.07649	1.38703e-36
Endothelium	CYYR1	3.28543	2.25144e-37
Endothelium	SCARF1	6.51675	2.27979e-34
Endothelium	HMGA1	2.99877	2.46725e-37
Endothelium	PARVB	3.33324	1.17628e-35
Endothelium	ARPMSC1B	2.40872	1.18832e-37
Endothelium	F2R	2.95859	6.78136e-36
Endothelium	RASGRP3	6.83858	1.63439e-32
Endothelium	HAPLN3	3.32701	8.6508e-35
Endothelium	AFAP1L1	6.27268	4.1384e-32
Endothelium	ACVRL1	3.54592	7.61728e-34
Endothelium	CLEC3B	5.951	4.80553e-31
Endothelium	C1orf115	5.16229	4.39962e-31
Endothelium	TGM2	5.08659	6.07096e-31
Endothelium	TSPAN18	2.55825	2.05691e-33
Endothelium	MMRN1	9.08497	6.91755e-30
Endothelium	HLA-C	4.90706	5.27557e-31
Endothelium	MFNG	7.02518	8.2116e-30
Endothelium	TGFB1	3.23899	2.0808e-31
Endothelium	TINAGL1	4.4949	2.91115e-30
Endothelium	LYL1	5.63365	9.61212e-29
Endothelium	ITGA5	2.36512	4.36187e-31
Endothelium	CTNND1	1.99348	1.00203e-31
Endothelium	S1PR1	5.39884	5.57825e-28
Endothelium	MAP4K2	3.48211	6.9638e-29
Endothelium	NRP1	2.16837	8.75479e-31
Endothelium	SEC14L1	2.61773	1.33732e-29
Endothelium	MTSS1	4.65754	1.06385e-27
Endothelium	NPR1	6.86889	4.86969e-27
Endothelium	AP1S2	2.5341	5.88624e-30
Endothelium	RFLNB	3.1624	1.02726e-28
Endothelium	PCDH12	7.81325	6.81022e-27
Endothelium	SLC2A1	3.48322	5.17809e-28
Endothelium	DOCK9	3.99762	1.14764e-27
Endothelium	FAM107B	2.61616	1.90763e-28
Endothelium	CASP4	6.01036	2.04759e-26
Endothelium	RAPGEF5	3.7019	2.87744e-27
Endothelium	GIMAP6	7.74808	1.26517e-25
Endothelium	ARHGAP18	4.89007	4.99547e-26
Endothelium	BCAR1	2.51715	4.66495e-27
Endothelium	TNFRSF1B	5.30076	1.64556e-25
Endothelium	SLC2A3	2.50564	3.71341e-27
Endothelium	PLA2G16	4.57696	2.23469e-25
Endothelium	NEDD9	3.34378	4.35696e-26
Endothelium	DYSF	5.4656	8.28691e-25
Endothelium	CARD8	3.02594	1.00523e-25
Endothelium	DEPP1	7.01921	3.04749e-24
Endothelium	SNCG	5.04976	1.29393e-24
Endothelium	MAP3K11	3.05926	1.20899e-25
Endothelium	EHD4	3.75864	8.0315e-25
Endothelium	NUDT14	2.36448	3.54923e-26
Endothelium	COL15A1	4.32483	1.85613e-24
Endothelium	RALB	2.45294	1.74987e-25
Endothelium	GIMAP8	9.38111	1.73992e-23
Endothelium	IL33	7.28135	4.59077e-23
Endothelium	MADCAM1	4.08732	1.68034e-23
Endothelium	PDE4B	4.1171	2.30886e-23
Endothelium	PODXL	4.81922	5.26812e-23
Endothelium	PEA15	2.17672	1.02648e-24
Endothelium	ERG	3.17103	7.71078e-24
Endothelium	SULT1C4	3.32269	9.31167e-24
Endothelium	TSPAN15	3.6714	1.0902e-23
Endothelium	CD40	6.24913	9.81903e-23
Endothelium	THSD1	4.31957	4.55422e-23
Endothelium	CSRP1	2.46413	4.71125e-24
Endothelium	SMTN	2.41843	5.82223e-24
Endothelium	PDGFB	5.96369	2.57982e-22
Macrophage	LAPTM5	8.30674	4.00245e-24
Macrophage	TYROBP	10.6487	6.35965e-17
Macrophage	SRGN	8.26801	5.59677e-16
Macrophage	CD53	10.3629	1.70809e-14
Macrophage	FCER1G	9.64198	6.71959e-14
Macrophage	VAMP8	6.68804	3.73119e-14
Macrophage	CORO1A	7.0849	7.48301e-14
Macrophage	HLA-B	7.13764	9.98106e-14
Macrophage	PTPRC	9.85651	2.40879e-11
Macrophage	AIF1	4.96503	1.67612e-11
Macrophage	ITGB2	9.26465	1.19687e-10
Macrophage	LST1	9.06739	1.48629e-10
Macrophage	CD37	8.35389	1.48629e-10
Macrophage	GLIPR1	4.63634	4.71702e-11
Macrophage	LCP1	8.47947	3.27407e-10
Macrophage	EFHD2	4.22318	2.2342e-10
Macrophage	ABRACL	3.9622	2.56596e-09
Macrophage	GPSM3	5.65742	8.12288e-09
Macrophage	HCST	7.90854	3.15574e-08
Macrophage	CD48	9.35855	3.31911e-08
Macrophage	RAC2	6.66844	9.47499e-08
Macrophage	MYO1F	6.41008	1.01814e-07
Macrophage	RHOG	2.77531	1.83621e-08
Macrophage	PLEK	8.4601	1.32058e-07
Macrophage	FYB1	7.84061	1.56512e-07
Macrophage	EVI2A	8.31975	2.09954e-07
Macrophage	PYCARD	3.90125	1.13713e-07
Macrophage	CD68	7.983	2.74824e-07
Macrophage	CTSS	7.28336	2.71916e-07
Macrophage	LSP1	6.41142	6.6004e-07
Macrophage	NFKBIA	3.12454	2.81171e-07
Macrophage	CYTIP	9.73109	9.67972e-07
Macrophage	HSPA1B	3.90533	5.02591e-07
Macrophage	ALOX5AP	8.27076	1.21007e-06
Macrophage	FAM49B	2.94112	5.0071e-07
Macrophage	BST2	6.07427	1.30565e-06
Macrophage	FMNL1	8.2072	1.89911e-06
Macrophage	GLRX	4.15233	1.23813e-06
Macrophage	SPI1	7.31177	2.02183e-06
Macrophage	ARRB2	4.52013	1.51008e-06
Macrophage	CD74	6.3356	3.14574e-06
Macrophage	WAS	8.67898	3.73487e-06
Macrophage	BIN2	9.37168	5.59349e-06
Macrophage	RNASE6	9.54017	6.76349e-06
Macrophage	CD52	9.47221	1.25006e-05
Macrophage	NCKAP1L	8.24023	1.43607e-05
Macrophage	CSF1R	10.3885	1.47489e-05
Macrophage	CASP1	8.71315	1.92143e-05
Macrophage	HLA-DMB	9.78318	2.00018e-05
Macrophage	DOK2	7.54004	2.18286e-05
Macrophage	ARL4C	4.8695	2.05098e-05
Macrophage	ICAM3	4.73147	2.48964e-05
Macrophage	RNASET2	2.68993	1.51872e-05
Macrophage	TYMP	4.68112	2.68717e-05
Macrophage	CD14	9.98042	4.88533e-05
Macrophage	SLA	7.87996	5.98386e-05
Macrophage	LY86	8.54603	6.18697e-05
Macrophage	PRR13	2.06717	2.48964e-05
Macrophage	HPGDS	10.0413	6.52585e-05
Macrophage	PPP1R18	2.66945	3.64199e-05
Macrophage	RETN	8.54553	6.65492e-05
Macrophage	DNAJB1	2.82697	4.4646e-05
Macrophage	PLAC8	7.96986	7.0702e-05
Macrophage	STK4	2.87577	4.22116e-05
Macrophage	BID	3.19922	4.55094e-05
Macrophage	PTPN6	6.9628	7.31972e-05
Macrophage	LYN	4.66101	6.46135e-05
Macrophage	HCLS1	7.28769	8.09975e-05
Macrophage	IL10RA	8.37934	8.43962e-05
Macrophage	IER5	3.26041	7.0702e-05
Macrophage	MS4A6A	8.88869	0.000101063
Macrophage	STXBP2	6.48473	9.58804e-05
Macrophage	TPP1	2.83379	6.53066e-05
Macrophage	CARD16	6.23387	0.000103759
Macrophage	GPR183	8.23974	0.000117077
Macrophage	ARHGAP15	6.03597	0.000115835
Macrophage	RGS2	3.86973	0.000102448
Macrophage	DAZAP2	2.1471	6.37784e-05
Macrophage	LY96	8.22703	0.000136046
Macrophage	RHOF	3.86464	0.000103759
Macrophage	FERMT3	7.32057	0.000156002
Macrophage	CCL3	10.144	0.000174236
Macrophage	SLC7A7	4.31889	0.000150105
Macrophage	CD33	8.5572	0.000175227
Macrophage	CYTH4	9.40886	0.000183848
Macrophage	SAMHD1	4.70573	0.000171955
Macrophage	VSIR	3.68426	0.000151946
Macrophage	EVI2B	8.4195	0.000207572
Macrophage	CYBB	8.68339	0.000213313
Macrophage	IL2RG	9.35821	0.000227725
Macrophage	CD36	5.53124	0.000216627
Macrophage	FOLR2	10.1883	0.000269643
Macrophage	CKLF	2.00464	0.000148803
Macrophage	CCL4	11.5384	0.000284099
Macrophage	PSMB9	7.58949	0.00027844
Macrophage	CCL3L1	8.6018	0.000328029
Macrophage	MPEG1	9.75438	0.000351654
Macrophage	IL16	5.38496	0.000334807
Macrophage	C1orf162	7.32781	0.000357775
Macrophage	MS4A4A	10.0473	0.000392276
Macrophage	FGR	7.25996	0.000403219
Macrophage	KLRB1	11.4575	0.000430197
Macrophage	MRC1	8.19641	0.000438285
Macrophage	THEMIS2	6.14876	0.000466723
Macrophage	CD86	9.23406	0.000490493
Macrophage	PLD4	7.75398	0.000500683
Macrophage	SPP1	7.15332	0.000524125
Macrophage	MBP	3.27054	0.000386452
Macrophage	RGS1	10.0942	0.000577841
Macrophage	LGALS9	6.09362	0.000560722
Macrophage	NCF2	8.66022	0.000608565
Macrophage	CREG1	3.28157	0.000550896
Macrophage	MAP3K8	4.19016	0.000607198
Macrophage	CD300A	6.51743	0.000665321
Macrophage	SP100	3.46438	0.000607186
Macrophage	GPR34	13.2038	0.000777009
Macrophage	CLEC7A	8.19969	0.000799465
Macrophage	CALHM6	4.79758	0.00075385
Macrophage	IKZF1	7.7936	0.000862824
Macrophage	MS4A7	10.8195	0.000895838
Macrophage	GIMAP2	6.02524	0.000909344
Macrophage	JAML	8.26429	0.000997076
Macrophage	SIPA1	2.68964	0.000745345
Macrophage	SELPLG	7.13425	0.00103598

## Sheet: Degs mouse_E11.5 Fig. S2c
cluster	gene	logfoldchanges	pvals_adj
mLBM1	WIF1	0.937276	3.30414e-145
mLBM1	CRABP1	1.07577	8.5579e-144
mLBM1	NKD2	0.745853	8.18832e-129
mLBM1	CRLF1	0.858831	1.31976e-121
mLBM1	TMEM132C	0.671515	1.48082e-102
mLBM1	PRRX2	1.1695	9.96204e-100
mLBM1	TWIST1	0.809666	4.89103e-94
mLBM1	LIX1	0.798806	3.29536e-88
mLBM1	COL1A2	0.83241	1.51533e-83
mLBM1	GAS1	0.795141	3.92746e-72
mLBM1	NKD1	0.632885	7.75523e-72
mLBM1	LHX2	0.788551	7.85669e-68
mLBM1	LHX9	0.79961	1.06064e-67
mLBM1	TNFAIP6	0.648899	1.85479e-66
mLBM1	S1PR3	0.539065	9.34098e-63
mLBM1	CPA2	0.7072	9.88513e-63
mLBM1	MSX1	1.00797	8.89079e-61
mLBM1	CRABP2	0.68143	4.44996e-59
mLBM1	PRRX1	0.654881	1.15474e-56
mLBM1	COL26A1	0.516358	6.87388e-51
mLBM1	TRIL	0.537241	1.52074e-48
mLBM1	CDO1	0.732938	1.45563e-46
mLBM1	ZFHX4	0.579762	5.14878e-44
mLBM1	NBL1	0.872435	3.98574e-43
mLBM1	PITX1	0.548511	5.36538e-41
mLBM1	COL3A1	0.646924	9.86683e-38
mLBM1	IGF1	0.65176	6.10343e-36
mLBM1	ZFHX3	0.675491	6.64527e-35
mLBM1	TWIST2	0.506408	2.55059e-29
mLBM1	SHOX2	0.541464	2.08499e-27
mLBM1	ASB4	0.538547	5.15229e-21
mLBM1	MEOX2	0.605976	3.86554e-18
mLBM1	LUM	0.863647	2.07329e-14
mLBM2	HOXD11	0.814501	1.20689e-170
mLBM2	HOXD13	1.00225	4.56496e-148
mLBM2	HOXD12	0.814489	1.05735e-142
mLBM2	HAND2	0.774229	2.86459e-131
mLBM2	TMEM119	0.738822	3.17572e-118
mLBM2	PMAIP1	0.856561	2.86742e-81
mLBM2	EBF1	0.868742	1.09083e-80
mLBM2	FBLN1	0.522977	1.0365e-74
mLBM2	HSD11B2	0.606807	1.78439e-70
mLBM2	HOXA10	0.52319	3.41631e-65
mLBM2	SHISA2	0.549992	1.08616e-53
mLBM2	COL9A1	0.618436	7.37652e-47
mLBM2	DLK1	0.579483	1.87463e-29
mOCP	FIBIN	1.30661	1.75315e-216
mOCP	SFRP2	1.90284	1.27511e-204
mOCP	TBX18	1.40839	3.01803e-204
mOCP	ITM2A	2.10394	4.63534e-200
mOCP	CDKN1C	1.1592	8.4979e-180
mOCP	CAPN6	1.2384	1.1283e-178
mOCP	VCAN	1.45081	2.67931e-163
mOCP	COL2A1	1.32879	4.64224e-153
mOCP	SFRP1	1.07798	3.73423e-149
mOCP	SHOX2	1.09219	5.83712e-148
mOCP	COL9A2	1.23317	6.81631e-133
mOCP	MFAP4	0.798402	6.23833e-129
mOCP	RUNX1T1	0.889956	7.50968e-127
mOCP	GPC3	0.852255	2.17407e-118
mOCP	CXCL12	0.977506	9.03668e-115
mOCP	EPHA7	0.818421	5.49825e-110
mOCP	TOX	0.71656	1.00622e-108
mOCP	SOX9	0.962078	3.75883e-106
mOCP	MATN4	0.862655	5.28316e-96
mOCP	COL3A1	0.805681	7.57357e-96
mOCP	WWP2	1.0744	2.25399e-90
mOCP	ASB4	0.863327	2.7187e-88
mOCP	HOXC10	0.736912	8.87582e-86
mOCP	TGFB2	0.875211	1.84316e-84
mOCP	TBX15	0.739098	1.98395e-84
mOCP	TSC22D1	0.692696	1.15045e-83
mOCP	DACT1	0.661009	1.543e-81
mOCP	MAB21L2	0.809684	3.21706e-81
mOCP	LDHB	0.562567	8.30138e-78
mOCP	PITX1	0.709867	2.32118e-77
mOCP	PEG3	0.631986	1.27639e-76
mOCP	EID1	0.551639	1.78944e-73
mOCP	LRIG3	0.667495	5.6829e-73
mOCP	TCF7L2	0.757436	2.60138e-72
mOCP	CPE	0.999073	1.97867e-71
mOCP	PBX1	0.68715	6.54735e-69
mOCP	LHFPL6	0.693002	2.16877e-68
mOCP	MEIS1	0.605422	7.22457e-66
mOCP	SOX4	0.590837	9.80752e-65
mOCP	GPC6	0.67275	1.74414e-63
mOCP	SOX5	0.71243	3.09549e-62
mOCP	MPPED2	0.713707	1.71589e-59
mOCP	ROBO2	0.570127	6.01239e-57
mOCP	HES1	0.585466	2.24947e-56
mOCP	FOXP2	0.5112	2.57777e-56
mOCP	RARG	0.544851	2.04627e-55
mOCP	GAS2	0.609979	8.9067e-55
mOCP	COL9A1	0.68047	3.16285e-54
mOCP	CTHRC1	0.801879	2.008e-53
mOCP	OSR2	1.10471	2.57786e-53
mOCP	GDF5	0.574709	3.03034e-53
mOCP	CREB5	0.581355	9.64138e-53
mOCP	JUN	0.534009	2.5176e-52
mOCP	COL11A1	0.545533	8.53534e-52
mOCP	ID2	0.611939	1.19e-51
mOCP	MEX3B	0.576272	1.00831e-49
mOCP	FGFR1	0.500735	3.25741e-49
mOCP	MEIS2	0.715894	6.55228e-48
mOCP	LGALS1	0.508924	3.48231e-46
mOCP	GAS1	0.515269	4.27429e-46
mOCP	UGDH	0.672761	5.06327e-45
mOCP	ENPP2	0.516744	5.08552e-45
mOCP	ID3	0.541695	2.44324e-43
mOCP	TGFBI	0.555313	1.92808e-41
mOCP	PMP22	0.530833	6.93796e-39
mOCP	MBNL2	0.529995	4.49675e-38
mOCP	PEG10	0.50164	7.35331e-36
mOCP	PRRX1	0.552128	6.08233e-21
mOCP	FOS	0.595449	1.69786e-20
mMyoprogenitor	LBX1	1.13421	0
mMyoprogenitor	PITX3	0.611418	1.25809e-244
mMyoprogenitor	MYOD1	1.2011	1.04466e-186
mMyoprogenitor	VGLL2	1.24923	9.96391e-173
mMyoprogenitor	CDH15	1.46264	3.88399e-171
mMyoprogenitor	MSC	0.695204	1.61094e-140
mMyoprogenitor	PAX3	0.5553	4.11514e-138
mMyoprogenitor	SIM2	0.581027	1.62002e-131
mMyoprogenitor	ATP2A1	1.32291	8.21897e-114
mMyoprogenitor	CHRNG	0.639169	7.85471e-96
mMyoprogenitor	SP5	0.556689	4.76529e-83
mMyoprogenitor	MET	0.725076	1.07835e-80
mMyoprogenitor	CRYM	0.638105	1.9683e-66
mMyoprogenitor	FST	0.979621	4.77604e-60
mMyoprogenitor	MYL1	1.75383	1.53855e-59
mMyoprogenitor	MYOG	2.53181	3.85624e-52
mMyoprogenitor	TNNT1	1.54617	8.0144e-51
mMyoprogenitor	CHRNA1	0.628122	3.54354e-44
mMyoprogenitor	FGFR4	0.582925	4.59478e-43
mMyoprogenitor	RBM24	0.527203	3.30661e-36
mMyoprogenitor	DES	0.782284	3.19744e-33
mMyoprogenitor	RTN2	0.633483	6.64519e-30
mMyoprogenitor	FGF9	0.655309	2.38955e-27
mMyoprogenitor	LRRN1	0.754156	1.64365e-26
mMyoprogenitor	ACTA2	2.1268	6.8182e-19
mMyoprogenitor	TPPP3	0.784991	1.2274e-18
mMyoprogenitor	TTN	1.68573	1.05554e-16
mMyoprogenitor	TPM2	2.23642	4.17993e-16
mMyoprogenitor	ACTC1	2.97834	7.04466e-14
mMyoprogenitor	PGAM2	0.760272	2.66415e-13
mMyoprogenitor	SIX1	0.884549	5.06333e-13
mMyoprogenitor	TMEM30B	0.650839	7.05365e-12
mMyoprogenitor	NAV2	0.521219	3.22883e-11
mMyoprogenitor	PDGFA	0.923351	3.5788e-11
mMyoprogenitor	GAMT	0.758082	6.18176e-09
mMyoprogenitor	PDGFC	0.957708	3.56013e-08
mMyoprogenitor	KCNE5	1.07266	1.30971e-07
mMyoprogenitor	HES6	1.01019	5.25341e-07
mMyoprogenitor	BCAT1	0.601709	1.04843e-06
mMyoprogenitor	LFNG	0.592181	3.64435e-06
mMyoprogenitor	CELF2	0.897313	4.74835e-06
mMyoprogenitor	SMTNL2	0.555614	5.00746e-06
mMyoprogenitor	IGFBP3	0.612868	1.79048e-05
mMyoprogenitor	RRAGD	0.501281	2.17286e-05
mMyoprogenitor	HSPD1	0.843953	4.7309e-05
mMyoprogenitor	TNNI1	1.58772	6.51368e-05
mMyoprogenitor	TUBB2B	0.8578	9.49484e-05
mMyoprogenitor	PPP1R14B	0.963052	0.000111226
mMyoprogenitor	CCNE1	0.851143	0.000906736
mMyoprogenitor	CLCN5	0.55032	0.001059
mMyoprogenitor	YBX3	0.756583	0.00145429
mMyoprogenitor	TPM1	1.22441	0.00265349
mMyoprogenitor	PCBP4	0.742164	0.00313318
mMyoprogenitor	EDN3	0.533798	0.00712545
mMyoprogenitor	PRDX6	0.535622	0.00910531
mMyoprogenitor	ITM2A	1.56293	0.0224389
mMyoprogenitor	MT-ND1	0.903864	0.0247559
mMyoprogenitor	ENO3	0.937466	0.0297941
mMyoprogenitor	C1QBP	0.632708	0.0340482
mMyoprogenitor	PABPC4	0.625754	0.0458126
mMyoprogenitor	LGALS1	0.684298	0.0670229
mMyoprogenitor	CDKN1A	0.789881	0.109474
mMyoprogenitor	HMGA1	0.534419	0.131676
mMyoprogenitor	NET1	0.588685	0.252652
mMyoprogenitor	NSUN2	0.59687	0.278117
mMyoprogenitor	PTPRD	0.531957	0.296874
mMyoprogenitor	BIN1	0.750303	0.376065
mMyoprogenitor	CA14	0.711122	0.419453
mMyoprogenitor	SPCS3	0.732369	1
mMyoprogenitor	MT-CO2	0.648737	1
mMyoprogenitor	PITRM1	0.520802	1
mMyoprogenitor	FHL1	0.701419	1
mMyoprogenitor	SRM	0.620871	1
mMyoprogenitor	SHISA2	0.508227	1
mMyoprogenitor	MT-ND2	0.694546	1
mMyoprogenitor	MT-ATP6	0.690703	1
mMyoprogenitor	CDKN1C	0.633119	1
mMyoprogenitor	DNAJB11	0.534598	1
mMyoprogenitor	PDLIM4	0.658171	1
mMyoprogenitor	NRK	0.610455	1
mMyoprogenitor	CKB	1.24057	1
mMyoprogenitor	ZEB1	0.720575	1
mMyoprogenitor	MT-ND5	0.818631	1
mMyoprogenitor	MT-CYB	0.704913	1
mMyoprogenitor	TCF12	0.525141	1
mMyoprogenitor	PTGIS	0.703577	1
mMyoprogenitor	FNDC5	0.688766	1
mMyoprogenitor	MT-ATP8	0.587269	1
mMyoprogenitor	NEB	0.856357	1
mMyoprogenitor	MT-ND4	0.629528	1
mEndothelium	PLVAP	2.63876	0
mEndothelium	EMCN	2.61022	0
mEndothelium	CLDN5	2.5544	0
mEndothelium	CD34	2.47062	0
mEndothelium	CDH5	2.46417	0
mEndothelium	CRIP2	2.32165	0
mEndothelium	PECAM1	2.24591	0
mEndothelium	ESAM	2.19428	0
mEndothelium	APLNR	2.06938	0
mEndothelium	ENG	2.02086	0
mEndothelium	GNG11	1.95769	0
mEndothelium	ECSCR	1.88047	0
mEndothelium	ICAM2	1.85359	0
mEndothelium	RASIP1	1.81235	0
mEndothelium	S100A16	1.81216	0
mEndothelium	TMEM255A	1.80563	0
mEndothelium	GIMAP6	1.74739	0
mEndothelium	SPARCL1	1.74248	0
mEndothelium	ICAM1	1.73044	0
mEndothelium	PLXND1	1.69019	0
mEndothelium	ANXA3	1.62349	0
mEndothelium	FLT1	1.61771	0
mEndothelium	SOX17	1.5722	0
mEndothelium	COL15A1	1.55825	0
mEndothelium	CAV1	1.53446	0
mEndothelium	RAMP2	1.53289	0
mEndothelium	APOLD1	1.53189	0
mEndothelium	TIE1	1.50094	0
mEndothelium	KDR	1.46897	0
mEndothelium	TFPI	1.42898	0
mEndothelium	MFNG	1.32848	0
mEndothelium	ROBO4	1.29945	0
mEndothelium	CD93	1.20305	0
mEndothelium	MYCT1	1.1194	0
mEndothelium	FAM110D	1.11356	0
mEndothelium	PDE2A	1.10877	0
mEndothelium	HLX	1.096	0
mEndothelium	ACVRL1	1.06416	0
mEndothelium	GIMAP4	1.05674	0
mEndothelium	EHD2	1.05348	0
mEndothelium	SMAGP	1.05328	0
mEndothelium	KLHL4	1.03633	0
mEndothelium	GRAPL	0.879667	0
mEndothelium	TEK	0.862837	0
mEndothelium	THSD1	0.861895	0
mEndothelium	EXOC3L1	0.819838	0
mEndothelium	SHE	0.741227	0
mEndothelium	RASGRP3	0.78541	2.11333e-299
mEndothelium	ARHGEF15	0.943262	7.24197e-292
mEndothelium	EGFL7	1.86776	5.066e-291
mEndothelium	KANK3	0.953515	8.12883e-290
mEndothelium	MMRN1	0.767806	1.37136e-289
mEndothelium	TGFB1	1.33953	1.73455e-286
mEndothelium	LCP1	0.917956	6.89572e-286
mEndothelium	SOX7	0.830307	1.12213e-282
mEndothelium	IGFBP3	2.1879	1.5188e-282
mEndothelium	KCNE3	1.06624	5.07683e-281
mEndothelium	EPAS1	0.823964	3.1308e-278
mEndothelium	LAMA4	1.07719	4.46203e-272
mEndothelium	ADAM15	1.22083	2.14645e-271
mEndothelium	DOK4	1.34428	3.64692e-270
mEndothelium	GIMAP1	0.709205	2.4241e-258
mEndothelium	MCAM	1.01439	1.04133e-257
mEndothelium	TM6SF1	1.00912	5.04793e-257
mEndothelium	FLT4	0.585605	3.511e-255
mEndothelium	PRKCH	1.02618	4.33899e-253
mEndothelium	ADORA2A	0.666672	1.44188e-251
mEndothelium	DLL4	0.828716	1.44701e-250
mEndothelium	TSPAN18	1.18486	2.51256e-249
mEndothelium	SCARF1	0.637943	9.78501e-247
mEndothelium	SIPA1	1.30262	2.94833e-246
mEndothelium	NOS3	0.646247	4.30562e-246
mEndothelium	GATA2	0.807907	6.88193e-241
mEndothelium	USHBP1	0.609564	2.685e-237
mEndothelium	SLC29A1	1.28106	1.17133e-236
mEndothelium	KLHL6	0.696807	8.37258e-235
mEndothelium	TAGLN2	1.96505	5.16203e-233
mEndothelium	APLN	0.813769	2.2119e-232
mEndothelium	ARAP3	0.674987	2.24747e-230
mEndothelium	LYN	0.814379	2.05459e-229
mEndothelium	TRIM47	0.72045	2.10175e-229
mEndothelium	PLK2	1.95053	2.58535e-228
mEndothelium	TUBB6	1.46189	1.07219e-227
mEndothelium	HSPG2	1.33909	5.34934e-227
mEndothelium	MYZAP	0.715225	7.16008e-225
mEndothelium	COL4A1	1.43498	7.06037e-224
mEndothelium	LMO2	1.27715	8.64015e-224
mEndothelium	VAMP5	0.695926	1.81116e-222
mEndothelium	ETS1	1.17068	1.60101e-220
mEndothelium	IPO11	1.3239	2.84944e-220
mEndothelium	DUSP2	0.956341	8.52333e-217
mEndothelium	NID1	0.846021	1.22334e-216
mEndothelium	VIM	2.0182	2.83984e-214
mEndothelium	SPARC	2.09532	1.7883e-213
mEndothelium	N4BP3	1.14421	5.08907e-212
mEndothelium	AFAP1L1	0.995167	5.33183e-212
mEndothelium	ARHGAP27	0.622945	2.50935e-211
mEndothelium	PON2	1.02276	2.26104e-210
mEndothelium	FKBP1A	1.39766	1.10935e-209
mEndothelium	ARHGAP18	1.01471	1.17373e-209
mEndothelium	COL4A2	1.30201	6.88022e-209
mEndothelium	CD81	1.32836	2.00052e-207
mEndothelium	CMTM3	1.35617	3.29e-206
mEndothelium	PALD1	0.947489	8.19574e-206
mEndothelium	PLAC1	0.775535	1.05009e-205
mEndothelium	NPR1	0.501199	4.51346e-205
mEndothelium	CAV2	0.630028	3.28331e-203
mEndothelium	CA8	0.670599	3.61737e-203
mEndothelium	ABI3	0.545603	7.86669e-203
mEndothelium	ANXA2	1.65615	1.52937e-201
mEndothelium	MSN	1.40293	1.5047e-200
mEndothelium	C11orf96	0.599962	1.50688e-200
mEndothelium	PDE8A	0.524713	2.58605e-200
mEndothelium	BGN	1.64081	7.2907e-200
mEndothelium	MMRN2	1.09309	2.06159e-199
mEndothelium	PEA15	1.24354	3.39901e-198
mEndothelium	UPP1	0.539092	9.91118e-198
mEndothelium	CLEC1B	0.586643	7.30173e-196
mEndothelium	TMSB4X	1.91351	1.63043e-194
mEndothelium	CYYR1	0.568177	2.22539e-194
mEndothelium	BOK	1.12091	3.94445e-192
mEndothelium	FAM167B	0.531266	5.15591e-191
mEndothelium	GDPD5	0.627562	2.80108e-190
mEndothelium	SH2D3C	0.910148	8.59528e-186
mEndothelium	CDC42EP1	0.644124	8.76355e-184
mEndothelium	RALB	1.29955	2.42006e-182
mEndothelium	MEF2C	0.916155	1.18842e-179
mEndothelium	LRRC32	0.521317	1.34427e-178
mEndothelium	MAP3K11	0.789572	6.19233e-177
mEndothelium	TBX1	0.5807	6.7234e-176
mEndothelium	CDA	0.50805	2.03605e-174
mEndothelium	ECM1	0.573442	2.18221e-174
mEndothelium	PRCP	1.21189	2.26209e-174
mEndothelium	OSTF1	1.02977	1.26272e-172
mEndothelium	ITGA6	0.825455	1.27389e-170
mEndothelium	ELMO1	0.615321	2.89978e-170
mEndothelium	S1PR1	0.52023	2.94624e-169
mEndothelium	COL18A1	1.34525	7.61306e-169
mEndothelium	CLIC1	0.975769	1.31666e-167
mEndothelium	GNAI2	0.937946	5.93237e-166
mEndothelium	ANXA6	1.17969	2.41087e-165
mEndothelium	TGFBR2	0.531439	3.56133e-164
mEndothelium	SCARB1	0.926443	3.41305e-161
mEndothelium	KITLG	0.56667	3.97741e-160
mEndothelium	ERG	0.569723	3.32479e-159
mEndothelium	PIEZO2	0.565418	1.00795e-157
mEndothelium	ARPC1B	1.03752	2.3113e-157
mEndothelium	COTL1	1.33904	5.65124e-157
mEndothelium	CLEC14A	0.648903	1.13691e-156
mEndothelium	JUNB	1.48223	1.14945e-156
mEndothelium	FAM43A	0.64565	1.24532e-156
mEndothelium	ABHD17A	1.0959	1.28973e-156
mEndothelium	EFNA1	0.999756	8.28137e-155
mEndothelium	PCDH17	0.735618	1.5417e-152
mEndothelium	STAB1	0.632878	2.71522e-152
mEndothelium	PLAGL1	0.889316	5.29164e-152
mEndothelium	MADCAM1	0.699061	4.08131e-151
mEndothelium	F11R	0.939885	1.43025e-150
mEndothelium	PPP1R2B	1.12967	1.02008e-149
mEndothelium	RHOJ	0.795429	8.78823e-148
mEndothelium	RFTN1	0.539479	9.41364e-148
mEndothelium	ELK3	0.987734	2.6872e-147
mEndothelium	PPIC	1.13594	3.74526e-147
mEndothelium	MEST	1.01584	1.82393e-146
mEndothelium	MMP15	0.613497	8.03909e-145
mEndothelium	SERPINH1	0.727226	2.9174e-142
mEndothelium	NES	0.758553	9.14231e-142
mEndothelium	ESM1	0.637461	9.86538e-142
mEndothelium	RBPMS	0.880272	1.26775e-141
mEndothelium	NPDC1	0.52631	2.46926e-140
mEndothelium	ECE1	0.710749	9.45713e-140
mEndothelium	CMTM8	0.686422	2.53737e-139
mEndothelium	AKAP12	0.55056	5.90117e-139
mEndothelium	PARVB	0.740093	2.94797e-137
mEndothelium	RHOB	1.17312	1.07013e-136
mEndothelium	SGK1	1.05833	1.73032e-135
mEndothelium	DEGS1	1.05169	3.21782e-135
mEndothelium	PODXL	0.583947	6.25869e-134
mEndothelium	RCSD1	0.574838	9.11831e-133
mEndothelium	CD151	0.87049	8.0155e-131
mEndothelium	ADM	0.665361	1.65763e-130
mEndothelium	PGM1	0.747879	7.92542e-129
mEndothelium	CSRP1	1.0261	8.72171e-129
mEndothelium	TSPAN4	0.726862	4.3138e-128
mEndothelium	PEAR1	0.511937	1.31126e-127
mEndothelium	ARHGAP31	0.646973	6.01491e-127
mEndothelium	TUBB2A	0.981879	1.66147e-126
mEndothelium	PDE4B	0.594014	1.01587e-125
mEndothelium	CALM1	0.638733	9.09998e-125
mEndothelium	HDAC7	0.770363	1.90282e-124
mEndothelium	GAP43	0.875602	1.12397e-123
mEndothelium	NRARP	0.638022	1.13053e-123
mEndothelium	CORO1C	0.938983	4.33044e-123
mEndothelium	ITGA5	0.715395	1.40648e-122
mEndothelium	LPAR6	0.978647	2.27789e-122
mEndothelium	SLC9A3R2	1.12125	2.08117e-120
mEndothelium	SLCO3A1	0.547406	2.97803e-119
mEndothelium	SLC2A1	0.99948	8.14361e-118
mEndothelium	HAPLN1	0.77577	2.93187e-115
mEndothelium	CRMP1	0.756997	4.22729e-115
mEndothelium	TPST2	0.76545	1.24869e-114
mEndothelium	WDR1	0.844747	6.35364e-114
mEndothelium	TNFRSF1A	0.810407	6.57883e-114
mEndothelium	MAST4	0.634557	1.78937e-113
mEndothelium	DDAH1	0.56373	2.23527e-113
mEndothelium	ARPC3	0.811802	2.34564e-113
mEndothelium	TGFB1I1	0.560135	1.89479e-112
mEndothelium	CNN2	0.887645	2.83e-112
mEndothelium	RAB11A	0.819327	9.83162e-112
mEndothelium	PCDH1	0.571299	2.86808e-110
mEndothelium	ARHGAP29	0.564866	1.48774e-107
mEndothelium	LRP10	0.771267	2.38169e-107
mEndothelium	SH3GLB1	0.700615	4.83153e-106
mEndothelium	TSPAN9	0.731675	1.48604e-105
mEndothelium	RGL1	0.516648	3.82664e-104
mEndothelium	MGAT4B	0.757655	6.07527e-104
mEndothelium	GMPR	0.577592	9.15427e-104
mEndothelium	ANXA5	0.840236	2.25344e-103
mEndothelium	TSPAN6	0.802253	3.43397e-102
mEndothelium	GNB2	0.543378	6.20161e-102
mEndothelium	RASGRP2	0.520444	1.58534e-101
mEndothelium	MPZL1	0.791447	1.06365e-100
mEndothelium	MAGED2	0.902545	1.65964e-100
mEndothelium	SH3BGRL3	0.729041	2.35887e-100
mEndothelium	FSCN1	0.567942	8.25228e-99
mEndothelium	PTP4A3	1.00267	3.42667e-98
mEndothelium	FYN	0.695351	1.63047e-97
mEndothelium	MPP1	0.646897	6.86844e-97
mEndothelium	CCDC85B	0.598251	2.57103e-96
mEndothelium	TLN2	0.656036	4.69181e-96
mEndothelium	ITM2B	0.561188	4.9625e-94
mEndothelium	SMTN	0.579877	6.83564e-94
mEndothelium	RIPK3	0.517312	7.26582e-94
mEndothelium	VASP	0.810833	1.47208e-93
mEndothelium	SNX3	0.665487	5.15188e-93
mEndothelium	KLK8	0.569912	2.7343e-92
mEndothelium	ELOVL1	0.656206	8.49083e-92
mEndothelium	ARPC5	0.719809	1.42691e-91
mEndothelium	DGKZ	0.635247	1.8683e-90
mEndothelium	CD9	0.636982	2.89333e-90
mEndothelium	LAMC1	0.589467	1.56893e-88
mEndothelium	GPX3	0.701675	3.90424e-88
mEndothelium	JUP	0.519571	4.42885e-88
mEndothelium	PXN	0.705482	6.22295e-88
mEndothelium	KLF2	1.04621	8.53859e-88
mEndothelium	NRP1	0.791578	5.16598e-87
mEndothelium	ATF3	0.801594	6.65434e-87
mEndothelium	S100A10	0.547922	9.60231e-87
mEndothelium	ETS2	0.784946	1.04043e-85
mEndothelium	SH3BP5	0.781705	4.98013e-85
mEndothelium	MAP4K5	0.615204	9.16617e-85
mEndothelium	ARPC4	0.618779	3.27923e-84
mEndothelium	ITGB1	0.692514	4.03718e-83
mEndothelium	MAPK3	0.637096	1.40129e-82
mEndothelium	PITPNA	0.712089	3.10329e-82
mEndothelium	SPTBN1	0.773194	1.34898e-81
mEndothelium	RAP1A	0.69285	5.4932e-81
mEndothelium	VAT1	0.663965	1.06686e-78
mEndothelium	RSU1	0.710017	3.84491e-78
mEndothelium	PALM	0.698338	8.20531e-78
mEndothelium	RHOA	0.526946	1.56547e-77
mEndothelium	CHST2	0.545316	4.06966e-77
mEndothelium	ARHGDIA	0.512194	1.81486e-75
mEndothelium	SAT1	0.776777	1.90932e-72
mEndothelium	ACTN4	0.636025	7.00698e-72
mEndothelium	TINAGL1	0.527397	3.84373e-71
mEndothelium	SLC25A5	0.502194	4.65778e-71
mEndothelium	GLUD2	0.616974	4.2656e-70
mEndothelium	STC1	0.539407	7.83149e-70
mEndothelium	BAG3	0.534208	9.07907e-70
mEndothelium	LAPTM4B	0.685816	9.98159e-69
mEndothelium	TSPAN15	0.550968	1.19465e-68
mEndothelium	APLP2	0.639492	3.19046e-68
mEndothelium	KCTD10	0.601316	1.32529e-67
mEndothelium	LIMCH1	0.517117	1.92968e-67
mEndothelium	LTBR	0.523047	1.23037e-66
mEndothelium	TRIOBP	0.592755	3.30789e-66
mEndothelium	LDB2	0.502877	3.88588e-66
mEndothelium	KLF6	0.672768	3.94088e-66
mEndothelium	DUSP1	0.731052	1.66464e-65
mEndothelium	TSPAN13	0.668081	3.17158e-65
mEndothelium	GRASP	0.522083	4.73058e-65
mEndothelium	SYPL1	0.587639	4.10038e-64
mEndothelium	LXN	0.714683	5.65217e-64
mEndothelium	FEZ2	0.508643	9.71923e-64
mEndothelium	XPNPEP1	0.551973	1.08304e-62
mEndothelium	MGAT1	0.506206	1.24554e-62
mEndothelium	SLC38A10	0.53672	5.00531e-60
mEndothelium	GABARAPL1	0.588543	4.31153e-57
mEndothelium	APRT	0.589607	4.0136e-56
mEndothelium	KLF7	0.525866	1.90888e-54
mEndothelium	FAM171A2	0.543736	3.19332e-54
mEndothelium	NID2	0.637604	4.84038e-54
mEndothelium	SPRY1	0.547313	1.82515e-53
mEndothelium	HPRT1	0.527764	2.59118e-53
mEndothelium	CDIPT	0.553602	5.36786e-52
mEndothelium	LIPT2	0.532473	1.73652e-50
mEndothelium	MFGE8	0.520326	1.48171e-48
mEndothelium	ADAMTS1	0.558463	3.32823e-48
mEndothelium	ARL6IP5	0.501996	8.34858e-48
mEndothelium	F2R	0.594847	3.81457e-47
mEndothelium	CTSZ	0.51553	2.3487e-45
mEndothelium	MAP1B	0.557466	3.89661e-44
mEndothelium	LITAF	0.52757	8.10364e-44
mEndothelium	STMN2	0.503636	4.14581e-27
mEndothelium	ODC1	0.613727	4.70303e-25
mEndothelium	CDK1	0.536022	5.13915e-24
mMacrophage	RAC2	2.59659	0
mMacrophage	SPI1	1.86158	0
mMacrophage	CD53	1.69264	0
mMacrophage	TYROBP	1.54155	0
mMacrophage	BIN2	1.47663	0
mMacrophage	PLEK	1.26894	0
mMacrophage	CD52	1.24168	0
mMacrophage	FERMT3	1.20338	0
mMacrophage	CYTIP	1.12115	0
mMacrophage	FMNL1	1.11932	0
mMacrophage	PSMB8	1.08632	0
mMacrophage	MYO1G	1.06826	0
mMacrophage	EVI2A	0.975752	0
mMacrophage	MYO1F	0.886256	0
mMacrophage	IKZF1	0.844534	0
mMacrophage	PARVG	0.84352	0
mMacrophage	PTPRC	0.779888	0
mMacrophage	NCKAP1L	0.76089	0
mMacrophage	VAV1	0.713057	0
mMacrophage	PTK2B	0.634729	0
mMacrophage	TRAF3IP3	0.54444	0
mMacrophage	LRCH4	0.524455	0
mMacrophage	RASAL3	0.660448	1.63406e-297
mMacrophage	SP110	0.677497	8.87346e-288
mMacrophage	WAS	0.875407	1.33173e-285
mMacrophage	SASH3	0.500049	2.77276e-278
mMacrophage	NCF4	0.766363	3.19942e-275
mMacrophage	RGS18	0.552359	4.92537e-275
mMacrophage	CD48	0.667586	7.09464e-275
mMacrophage	RGS1	1.00492	2.10369e-267
mMacrophage	RAMP1	0.719344	2.83447e-257
mMacrophage	ARHGAP15	0.58418	2.36696e-256
mMacrophage	LRMP	0.714501	2.71417e-256
mMacrophage	CYBB	0.649356	3.42667e-246
mMacrophage	APBB1IP	0.843702	3.63093e-246
mMacrophage	ALOX5AP	1.51201	7.692e-244
mMacrophage	CTSS	1.6145	5.83468e-243
mMacrophage	SELPLG	0.701507	1.09295e-233
mMacrophage	BTK	0.558008	2.50863e-225
mMacrophage	SRGN	2.43508	3.13455e-225
mMacrophage	NAPSA	0.918747	1.11909e-223
mMacrophage	CD69	0.654997	3.6694e-221
mMacrophage	DOK2	0.908021	6.25772e-221
mMacrophage	CD37	0.984411	1.12553e-220
mMacrophage	FCER1G	1.5716	1.362e-220
mMacrophage	LY86	0.795502	2.79974e-218
mMacrophage	PLD4	1.26576	7.25607e-213
mMacrophage	CD86	0.55224	3.79156e-210
mMacrophage	PLCG2	0.934573	5.78773e-207
mMacrophage	GLIPR1	1.1376	2.76312e-204
mMacrophage	CD300A	0.568577	2.54041e-201
mMacrophage	PLAC8	1.992	6.3902e-201
mMacrophage	NCF2	1.17807	1.02965e-194
mMacrophage	HCK	0.542022	4.2777e-193
mMacrophage	PTPN6	1.53818	5.02165e-184
mMacrophage	IRF5	0.623269	6.65271e-184
mMacrophage	CLEC12A	0.63721	2.22546e-182
mMacrophage	PSTPIP1	0.543656	3.20275e-182
mMacrophage	TREM2	0.690791	9.15115e-179
mMacrophage	HP	0.733787	1.67416e-170
mMacrophage	CYTH4	0.838348	1.08504e-164
mMacrophage	NCF1	0.717113	6.1351e-162
mMacrophage	FCGR1B	0.701171	7.1366e-160
mMacrophage	CX3CR1	0.752691	6.89868e-159
mMacrophage	F13A1	0.765952	1.29971e-155
mMacrophage	CD44	0.960025	2.00381e-155
mMacrophage	HCLS1	1.25512	5.19093e-149
mMacrophage	MPO	1.93121	1.05031e-141
mMacrophage	CSF1R	1.31203	5.10362e-139
mMacrophage	LAPTM5	1.98295	1.25226e-136
mMacrophage	IL17RA	0.661036	2.54551e-132
mMacrophage	IGSF6	0.549135	7.58574e-125
mMacrophage	CORO2A	0.681234	1.77671e-123
mMacrophage	UNC93B1	1.15117	2.64961e-122
mMacrophage	TSPAN32	0.632999	1.04531e-116
mMacrophage	PTPN7	0.692474	3.90564e-116
mMacrophage	C3AR1	0.554221	1.12401e-113
mMacrophage	RUNX1	1.02309	3.35371e-113
mMacrophage	FLT3	0.634809	1.4335e-112
mMacrophage	IL1R2	0.902619	1.47113e-112
mMacrophage	CCL4	0.616268	8.01945e-112
mMacrophage	B4GALNT1	0.738367	5.86612e-110
mMacrophage	ARHGAP9	0.861275	1.461e-108
mMacrophage	GPSM3	1.17352	4.90033e-107
mMacrophage	DAPP1	0.577344	4.32856e-102
mMacrophage	SAMSN1	0.900863	4.72869e-101
mMacrophage	CD74	1.70856	4.85775e-101
mMacrophage	GMFG	0.875943	1.43045e-99
mMacrophage	ZC3HAV1	0.819871	4.05313e-96
mMacrophage	EMP3	0.755612	9.365e-89
mMacrophage	C1QC	1.24234	2.71251e-88
mMacrophage	ITGA4	0.696988	4.02207e-88
mMacrophage	NRROS	0.899546	1.72774e-87
mMacrophage	SLC25A45	0.521744	3.97005e-83
mMacrophage	SERPINB1	0.638778	1.05682e-80
mMacrophage	TUBA4A	1.03042	9.47704e-73
mMacrophage	CA2	1.08082	3.08675e-72
mMacrophage	HPGDS	0.732521	4.03647e-72
mMacrophage	LGALS3	0.780344	1.08779e-71
mMacrophage	UAP1L1	0.513738	3.01924e-70
mMacrophage	IRF8	0.706088	3.12947e-69
mMacrophage	APOBEC3H	0.971644	1.22647e-68
mMacrophage	CORO1A	2.99677	3.35828e-68
mMacrophage	GPR183	0.554721	7.53931e-68
mMacrophage	LCP1	1.55301	1.4278e-64
mMacrophage	PRTN3	1.35409	5.0563e-62
mMacrophage	RGS2	1.98256	5.40627e-62
mMacrophage	PSMB10	0.828555	1.74291e-61
mMacrophage	PTGS1	0.701105	7.55422e-61
mMacrophage	LTB	0.529567	1.54615e-59
mMacrophage	RGS10	0.775123	1.91603e-59
mMacrophage	FYB1	0.630115	5.10871e-59
mMacrophage	ARHGDIB	2.6118	1.06167e-57
mMacrophage	ST8SIA4	0.501902	8.31874e-57
mMacrophage	FGD2	0.543985	1.25989e-56
mMacrophage	IL2RG	0.585482	1.23016e-54
mMacrophage	KHK	0.558552	1.22102e-52
mMacrophage	PTPN18	0.668164	1.15251e-51
mMacrophage	DEF6	0.576247	3.87137e-50
mMacrophage	HLA-DMA	0.519132	7.44467e-49
mMacrophage	TLR2	0.58874	1.18133e-46
mMacrophage	FES	0.713399	2.71315e-44
mMacrophage	TGFB1	1.25199	2.89855e-44
mMacrophage	CFP	0.617644	9.28986e-43
mMacrophage	TM6SF1	0.895295	1.78799e-42
mMacrophage	LY6E	1.76036	2.12531e-42
mMacrophage	STXBP2	0.811174	2.41548e-42
mMacrophage	LSP1	2.08507	9.87746e-42
mMacrophage	SEC11C	0.729027	1.14282e-41
mMacrophage	SERINC3	1.28106	2.68196e-41
mMacrophage	CYBA	1.28463	6.11716e-41
mMacrophage	ZEB2	0.59575	9.86119e-40
mMacrophage	TAPBP	0.71229	4.66384e-39
mMacrophage	B2M	1.75984	6.03403e-39
mMacrophage	KLK8	0.856965	9.4908e-39
mMacrophage	LYN	0.808741	4.96855e-38
mMacrophage	CTSC	2.11373	1.05466e-37
mMacrophage	STK17B	0.59996	3.18789e-37
mMacrophage	ARPC1B	1.88746	2.51726e-36
mMacrophage	POU2F2	0.508293	9.25075e-36
mMacrophage	DYRK3	0.518234	1.2234e-35
mMacrophage	KLHL6	0.600536	3.66282e-35
mMacrophage	SKAP2	0.851072	8.29019e-35
mMacrophage	SYNGR2	0.977792	1.00598e-34
mMacrophage	PIP4K2A	0.565615	2.16555e-34
mMacrophage	CEBPB	1.6196	5.08529e-34
mMacrophage	IFNGR1	1.00008	7.72244e-34
mMacrophage	OSTF1	1.1014	4.97586e-33
mMacrophage	SMIM3	0.808259	1.65058e-32
mMacrophage	CREG1	1.01623	3.24169e-32
mMacrophage	BST2	0.564311	9.83729e-32
mMacrophage	FTH1	1.39482	1.64635e-31
mMacrophage	GM2A	0.548022	3.85122e-31
mMacrophage	ATP13A2	0.90732	6.14869e-31
mMacrophage	MAN2B1	1.0124	1.35162e-29
mMacrophage	MILR1	0.519515	1.85283e-29
mMacrophage	EMID1	0.697634	1.93136e-29
mMacrophage	ORAI1	0.557334	2.02931e-29
mMacrophage	TSPO	1.40879	5.34178e-29
mMacrophage	MEF2C	1.1874	6.00434e-29
mMacrophage	GSN	1.31644	3.12931e-28
mMacrophage	ITGB7	0.517505	5.25828e-28
mMacrophage	EHBP1L1	0.526597	2.028e-27
mMacrophage	CMTM7	1.40205	3.10891e-27
mMacrophage	CD47	1.53451	5.26005e-27
mMacrophage	ACSL5	0.771951	6.76726e-27
mMacrophage	TPD52	1.04533	7.23891e-27
mMacrophage	DUSP2	0.542182	8.17656e-27
mMacrophage	TAGLN2	1.30512	1.92484e-26
mMacrophage	CELF2	0.880705	3.66451e-26
mMacrophage	CAPG	1.07224	1.254e-25
mMacrophage	PFN1	0.773985	1.25553e-25
mMacrophage	TMSB4X	1.88451	1.94125e-25
mMacrophage	ARPC2	0.928734	7.79272e-25
mMacrophage	NAGPA	0.507748	2.09933e-24
mMacrophage	GUSB	0.962972	7.04937e-24
mMacrophage	OGFRL1	0.669123	8.28443e-24
mMacrophage	CD34	0.753223	9.98469e-24
mMacrophage	EHD4	0.868102	4.64737e-23
mMacrophage	EMB	1.30095	1.78887e-22
mMacrophage	SLC9A3R1	0.746721	2.07071e-22
mMacrophage	RILPL2	0.93701	3.5804e-22
mMacrophage	ANXA1	0.622867	1.71306e-21
mMacrophage	UCP2	1.11892	1.49871e-20
mMacrophage	RBFA	0.792828	3.6067e-20
mMacrophage	GPI	0.722854	4.06483e-20
mMacrophage	KLF6	0.89925	6.73849e-20
mMacrophage	COTL1	1.25332	1.37882e-19
mMacrophage	SAT1	1.40523	1.59795e-19
mMacrophage	SH3BGRL3	1.04431	2.31571e-19
mMacrophage	ARRB2	0.562111	2.59934e-19
mMacrophage	CLIC1	0.866783	4.89132e-19
mMacrophage	HPRT1	0.989838	6.07786e-19
mMacrophage	EFHD2	1.00311	1.22282e-18
mMacrophage	RPS6KA1	0.722057	1.50058e-18
mMacrophage	ERP29	0.956536	6.09973e-18
mMacrophage	ATP6V0E1	0.798202	1.27745e-17
mMacrophage	RHOG	0.531546	1.28359e-17
mMacrophage	IFNAR2	0.542925	1.57316e-17
mMacrophage	TWF2	0.775971	3.50661e-17
mMacrophage	LMNA	0.867172	1.92171e-16
mMacrophage	LRRFIP1	0.688187	2.63952e-16
mMacrophage	SMAP2	0.506061	3.15632e-16
mMacrophage	SLC25A5	0.716759	4.06601e-16
mMacrophage	TKT	0.651465	4.3501e-16
mMacrophage	IDH3G	0.720542	5.26696e-16
mMacrophage	PSME1	0.687761	8.71025e-16
mMacrophage	CD83	0.899674	1.65872e-15
mMacrophage	ARPC5	0.838683	3.51581e-15
mMacrophage	NRM	0.689853	7.49205e-15
mMacrophage	CTSA	0.781379	7.77335e-15
mMacrophage	MSN	0.728681	1.29469e-14
mMacrophage	SAMHD1	0.617154	1.66363e-14
mMacrophage	ARPC3	0.692562	1.69701e-14
mMacrophage	EXOSC7	0.510169	1.84887e-14
mMacrophage	CST3	1.16551	2.86628e-14
mMacrophage	EXOSC5	0.59043	3.18156e-14
mMacrophage	APOE	2.33012	3.96265e-14
mMacrophage	MAP2K3	0.606866	6.56245e-14
mMacrophage	PPP1R18	0.544214	8.28286e-14
mMacrophage	AKR1B1	0.661586	8.94878e-14
mMacrophage	ACTR3	0.814682	1.10806e-13
mMacrophage	CTSD	0.896646	1.6367e-13
mMacrophage	CLTA	0.681531	2.24729e-13
mMacrophage	LMO2	0.810424	2.41376e-13
mMacrophage	CD9	0.755968	2.95812e-13
mMacrophage	TPM3	0.548387	3.63385e-13
mMacrophage	NFKBIA	1.0229	4.05199e-13
mMacrophage	ARL6IP5	0.827648	4.22041e-13
mMacrophage	M6PR	0.672174	4.50897e-13
mMacrophage	ARPC4	0.773662	4.96615e-13
mMacrophage	RAP1B	0.718902	5.06745e-13
mMacrophage	ANKRD13A	0.57332	7.32596e-13
mMacrophage	RNF130	0.662593	1.39387e-12
mMacrophage	IMPA2	0.511862	1.46386e-12
mMacrophage	HEXA	0.812431	1.61644e-12
mMacrophage	VAMP8	0.567917	1.7679e-12
mMacrophage	EBP	0.563264	2.54059e-12
mMacrophage	ATP6V0B	0.718861	5.09945e-12
mMacrophage	ELOVL1	0.519458	7.57041e-12
mMacrophage	SNX5	0.561847	7.87497e-12
mMacrophage	GLRX	0.592124	3.50785e-11
mMacrophage	GRB2	0.554123	3.67652e-11
mMacrophage	EDEM1	0.573592	5.53075e-11
mMacrophage	ARF6	0.605374	8.8498e-11
mMacrophage	PSAT1	0.628152	9.25668e-11
mMacrophage	CKB	1.08507	1.23984e-10
mMacrophage	PRKCD	0.634955	1.40334e-10
mMacrophage	TALDO1	0.657655	1.4123e-10
mMacrophage	FAM107B	0.605757	1.6086e-10
mMacrophage	BCAP31	0.619954	1.78743e-10
mMacrophage	SLC7A5	0.504785	2.84363e-10
mMacrophage	BAZ1A	0.560773	3.25e-10
mMacrophage	RPLP1	0.609936	4.10824e-10
mMacrophage	ACTR2	0.593234	4.40949e-10
mMacrophage	SDF2L1	0.705639	5.85513e-10
mMacrophage	EMC6	0.525597	7.40066e-10
mMacrophage	GTF3A	0.523463	1.02974e-09
mMacrophage	S100A10	0.68334	2.10015e-09
mMacrophage	CTSZ	1.25847	6.24636e-09
mMacrophage	UCHL5	0.587517	7.30709e-09
mMacrophage	LIMD2	0.568644	1.06939e-08
mMacrophage	OSER1	0.509926	1.22697e-08
mMacrophage	FAM49B	0.550031	1.2493e-08
mMacrophage	RAP1A	0.590372	1.64796e-08
mMacrophage	SNX2	0.739705	1.69354e-08
mMacrophage	PHGDH	0.751265	3.94498e-08
mMacrophage	TMEM14C	0.507936	4.28663e-08
mMacrophage	LMAN2	0.504249	5.34311e-08
mMacrophage	GLUD2	0.547055	6.50516e-08
mMacrophage	RNH1	0.58114	9.40012e-08
mMacrophage	DNMT3B	0.570908	1.05783e-07
mMacrophage	VASP	0.531843	1.23024e-07
mMacrophage	GATA2	0.885808	1.25418e-07
mMacrophage	HEXB	0.649362	1.72061e-07
mMacrophage	CAPZA2	0.614017	2.00915e-07
mMacrophage	PTP4A3	0.522755	2.04375e-07
mMacrophage	PRDX3	0.525254	2.68174e-07
mMacrophage	FTL	0.656337	4.047e-07
mMacrophage	SQSTM1	0.623853	4.95321e-07
mMacrophage	MCL1	0.538614	5.91694e-07
mMacrophage	C1QBP	0.543114	6.65813e-07
mMacrophage	YBX3	0.667904	1.42544e-06
mMacrophage	PLIN2	0.858021	2.90001e-06
mMacrophage	DDX39A	0.556378	3.31252e-06
mMacrophage	PA2G4	0.512729	3.79352e-06
mMacrophage	SLC3A2	0.518728	6.09827e-06
mMacrophage	SHMT2	0.547838	7.24089e-06
mMacrophage	IER5	0.578828	7.86071e-06
mMacrophage	ROGDI	0.682194	1.04244e-05
mMacrophage	ITM2B	0.638513	1.09582e-05
mMacrophage	ATF3	0.594183	1.4246e-05
mMacrophage	PGD	0.585163	8.45758e-05
mMacrophage	ATP1B3	0.533155	0.000114696
mMacrophage	TUBA1C	0.609968	0.000136273
mMacrophage	HMOX1	0.9466	0.000402759
mMacrophage	ATP6V1B2	0.551359	0.000483537
mMacrophage	PSAP	0.877352	0.000980218
mMacrophage	LGALS1	0.852708	0.00144923
mMacrophage	NPC2	0.520755	0.00161649
mMacrophage	IFRD1	0.5071	0.00233967
mMacrophage	SRM	0.570664	0.00539187
mMacrophage	CTSH	0.770089	0.012522
mMacrophage	CTSB	1.04004	0.0188358
mMacrophage	LPL	0.715714	0.167389
mMacrophage	LGMN	1.04787	0.28442
mEpithelium1	SOST	1.55999	0
mEpithelium1	WNT7B	1.54914	0
mEpithelium1	KREMEN2	1.24157	0
mEpithelium1	GJB2	2.14628	5.38466e-300
mEpithelium1	WNT6	1.84127	4.45466e-281
mEpithelium1	WNT3	0.8428	7.88529e-277
mEpithelium1	TP63	0.820372	7.98056e-272
mEpithelium1	BCAM	1.93352	9.0624e-266
mEpithelium1	LYPD6B	0.906225	1.78692e-265
mEpithelium1	GJB6	1.21955	1.72684e-248
mEpithelium1	PERP	1.58424	2.08047e-234
mEpithelium1	PLTP	1.10902	9.33529e-212
mEpithelium1	PDGFA	1.82231	4.17539e-211
mEpithelium1	SFN	0.526038	9.10211e-204
mEpithelium1	CLDN6	0.979007	2.44599e-203
mEpithelium1	EPCAM	1.74792	1.73905e-202
mEpithelium1	HTRA1	0.873865	4.55128e-195
mEpithelium1	FERMT1	0.689423	1.53649e-191
mEpithelium1	CLDN4	0.71237	7.97933e-191
mEpithelium1	LGALS7	0.617721	7.16309e-187
mEpithelium1	CXCL14	3.09454	5.9045e-184
mEpithelium1	NTF4	0.693435	6.57944e-184
mEpithelium1	EPHA1	0.871402	6.14294e-183
mEpithelium1	TFAP2B	1.40251	4.92283e-182
mEpithelium1	FREM2	0.675888	1.03362e-181
mEpithelium1	FMOD	0.539868	4.61952e-171
mEpithelium1	ITGA3	0.720088	8.89818e-171
mEpithelium1	PDLIM1	1.23338	2.23921e-169
mEpithelium1	KRT5	0.93375	3.18171e-165
mEpithelium1	KRT14	0.654421	1.42839e-162
mEpithelium1	DLX2	1.22525	3.45663e-158
mEpithelium1	SP8	0.599076	6.66803e-150
mEpithelium1	ESRP1	0.701609	1.86416e-141
mEpithelium1	HAPLN1	1.17585	2.56346e-140
mEpithelium1	LAMA5	0.610836	8.75618e-129
mEpithelium1	HSPB1	0.906002	2.49635e-127
mEpithelium1	VWA2	0.518488	2.71217e-127
mEpithelium1	CLDN7	0.616008	8.27791e-124
mEpithelium1	WNT4	1.01718	5.80521e-122
mEpithelium1	AP1M2	0.540106	1.9282e-118
mEpithelium1	MPZL2	0.769802	1.9973e-117
mEpithelium1	GJB3	0.6297	2.1905e-117
mEpithelium1	EMP1	0.836437	1.09267e-115
mEpithelium1	KRT15	0.829842	3.66648e-115
mEpithelium1	IGFBP5	1.33128	8.34779e-113
mEpithelium1	NPNT	0.705871	1.71309e-111
mEpithelium1	GALNT18	0.77109	6.87108e-111
mEpithelium1	SPINT2	1.05788	4.08201e-109
mEpithelium1	WNT7A	0.679621	2.14918e-107
mEpithelium1	CDH1	0.503331	4.51441e-105
mEpithelium1	KCNK1	0.762053	5.36306e-103
mEpithelium1	SUSD4	0.674907	6.56265e-100
mEpithelium1	SLC9A3R1	0.863937	2.07381e-99
mEpithelium1	SP6	0.540683	4.29857e-99
mEpithelium1	PRSS23	0.710439	1.44767e-97
mEpithelium1	GPC4	0.699267	1.42954e-96
mEpithelium1	TFAP2A	0.802511	3.99122e-94
mEpithelium1	IGFBP2	1.32449	2.4986e-93
mEpithelium1	ASS1	0.595912	1.74081e-85
mEpithelium1	SOSTDC1	0.951419	2.36536e-84
mEpithelium1	UBE2E3	0.815518	6.0288e-84
mEpithelium1	MEGF6	0.616608	3.90621e-82
mEpithelium1	PDPN	0.743674	4.88857e-81
mEpithelium1	COL18A1	0.939192	1.45623e-77
mEpithelium1	MEIS2	0.785953	5.05439e-77
mEpithelium1	TOM1L1	0.525211	1.20949e-73
mEpithelium1	WLS	0.999041	1.48479e-72
mEpithelium1	PARM1	0.503711	9.54098e-70
mEpithelium1	RAET1E	0.634609	8.53896e-68
mEpithelium1	PTPRF	0.854959	1.98777e-67
mEpithelium1	F11R	0.789953	3.12843e-67
mEpithelium1	DDR1	0.606638	5.42228e-66
mEpithelium1	BCL11B	0.757271	9.95621e-65
mEpithelium1	CTNNAL1	0.654134	1.80493e-63
mEpithelium1	LSR	0.701878	1.1889e-62
mEpithelium1	SEMA3A	0.551651	7.2883e-62
mEpithelium1	CDH3	0.70072	1.24611e-60
mEpithelium1	ITGB5	0.846225	2.48021e-60
mEpithelium1	S100A11	0.82748	2.30394e-59
mEpithelium1	TPM1	0.616198	8.8645e-58
mEpithelium1	EZR	0.617418	1.08262e-57
mEpithelium1	ANXA2	0.673825	3.24464e-55
mEpithelium1	PDGFC	0.787144	3.26326e-53
mEpithelium1	CDCA7L	0.717066	2.7569e-52
mEpithelium1	AJUBA	0.691001	6.2826e-52
mEpithelium1	GCAT	0.73095	1.02951e-51
mEpithelium1	BARX2	0.577276	1.27348e-51
mEpithelium1	RAC3	0.58681	9.4666e-50
mEpithelium1	ATXN10	0.544259	8.46393e-46
mEpithelium1	HSPD1	0.536744	6.98092e-44
mEpithelium1	NUDT11	0.539183	5.69019e-41
mEpithelium1	CD151	0.588442	7.828e-41
mEpithelium1	HRAS	0.668597	5.29237e-40
mEpithelium1	LBH	0.636469	5.30996e-37
mEpithelium1	SIVA1	0.574099	1.86125e-35
mEpithelium1	ADK	0.562343	3.14958e-33
mEpithelium1	SLC16A1	0.607204	1.21734e-32
mEpithelium1	BEX1	0.581223	2.67868e-32
mEpithelium1	TXNDC17	0.588273	3.21723e-32
mEpithelium1	MTHFD1	0.548013	8.75558e-32
mEpithelium1	KTN1	0.565458	3.36732e-31
mEpithelium1	FLRT3	0.642984	1.00134e-27
mEpithelium1	PARD6G	0.504964	2.23747e-27
mEpithelium1	ATP2B1	0.5336	2.08026e-25
mEpithelium1	CADM1	0.607746	2.87126e-23
mEpithelium1	HOXA9	0.510652	8.2897e-22
mEpithelium1	ETV4	0.500138	1.77814e-16
mEpithelium1	UCP2	0.55943	1.06828e-15
mEpithelium1	EGR1	0.515118	2.02581e-11
mAER	IGFBPL1	2.35381	5.72013e-240
mAER	FGF8	4.00263	1.84049e-227
mAER	SNAP91	0.889642	1.68801e-75
mAER	POU6F2	0.522166	2.76335e-75
mAER	ADAMTS18	1.26691	2.56011e-72
mAER	ST6GALNAC5	0.522318	1.39448e-67
mAER	SOX14	0.655376	2.31752e-65
mAER	LMO7	1.47561	5.90432e-60
mAER	RSPO2	0.981135	2.71481e-59
mAER	LRRTM1	0.599563	9.04492e-59
mAER	CPZ	0.952202	3.38111e-58
mAER	NOTUM	1.40736	1.02358e-55
mAER	DLX1	1.15013	1.46744e-54
mAER	EFHD1	0.502766	7.87115e-49
mAER	SCT	0.724019	1.59301e-47
mAER	SP6	1.51199	8.61128e-44
mAER	EDAR	0.733768	1.07311e-41
mAER	SP8	1.01288	3.61741e-37
mAER	ST14	1.37922	5.68887e-37
mAER	ALPL	0.69979	3.7572e-36
mAER	LNX1	0.623689	1.56964e-33
mAER	WNT6	2.05262	3.04814e-32
mAER	SPTLC3	0.546182	3.19591e-30
mAER	DLX5	1.13338	8.31613e-30
mAER	EN1	0.793732	1.02604e-29
mAER	COLEC12	1.15212	6.17729e-28
mAER	CDH1	0.967734	6.74243e-28
mAER	BCAM	1.84081	1.23137e-27
mAER	TRIM29	1.043	9.94214e-27
mAER	CLDN7	1.23813	9.99106e-26
mAER	PERP	1.86552	1.3494e-25
mAER	EPCAM	2.30749	7.01482e-25
mAER	TP63	0.895802	2.3866e-23
mAER	CLDN6	1.20334	4.69871e-23
mAER	IGFBP5	2.00748	9.0216e-21
mAER	HSPB1	1.4124	4.474e-20
mAER	DLX2	1.65153	5.15453e-20
mAER	MSX2	1.60152	6.23083e-20
mAER	RIPK4	0.673364	1.72506e-19
mAER	EMP1	1.29031	3.45302e-19
mAER	KREMEN1	0.970973	6.79754e-19
mAER	KREMEN2	1.16183	7.47594e-19
mAER	WNT10A	0.572151	8.73723e-19
mAER	PLTP	1.09385	1.74456e-18
mAER	MGST3	1.10898	2.28411e-18
mAER	SGK3	1.24843	4.08031e-18
mAER	SLC16A10	1.08222	4.76648e-18
mAER	FXYD3	0.903272	7.85219e-18
mAER	MPZL2	1.10731	2.39557e-17
mAER	GJB3	0.760181	6.98323e-17
mAER	PDGFA	1.3504	1.17558e-16
mAER	PROSER2	0.823775	4.88678e-16
mAER	CLDN4	0.998882	5.44937e-16
mAER	SPINT2	1.74339	5.45117e-15
mAER	TULP2	0.542247	5.58926e-15
mAER	ADAMTS5	0.537183	1.12075e-14
mAER	TFAP2C	0.968205	2.90546e-14
mAER	RELT	0.808869	4.894e-14
mAER	FGF17	0.560719	5.9493e-14
mAER	KLHL13	1.04191	6.27481e-14
mAER	RCAN2	0.612558	1.98058e-13
mAER	BMP4	1.86552	2.0383e-13
mAER	OVOL1	0.513467	4.35928e-13
mAER	BAMBI	2.14749	6.08403e-13
mAER	FGF9	1.02086	1.61898e-12
mAER	ITM2B	2.2484	1.90159e-12
mAER	PDLIM1	0.93644	2.37159e-12
mAER	TCEA3	0.502559	4.22145e-12
mAER	TRIM2	0.844586	4.63505e-12
mAER	LAD1	0.653228	1.91075e-11
mAER	HSPB8	1.31933	1.9999e-11
mAER	PCSK5	0.586569	6.68464e-11
mAER	ARHGEF19	0.720815	9.04597e-11
mAER	ITGB5	1.37366	1.57108e-10
mAER	WLS	1.52416	1.6745e-10
mAER	KRT5	1.05546	1.84933e-10
mAER	SCARA3	0.748483	6.63e-10
mAER	SPINT1	0.674579	1.58988e-09
mAER	TCF7	0.932624	2.12999e-09
mAER	ESRP1	0.591392	2.79394e-09
mAER	BSG	1.10813	2.82457e-09
mAER	NPC2	1.11497	3.69325e-09
mAER	SH3RF1	0.701335	7.63133e-09
mAER	SERINC5	0.523281	8.86829e-09
mAER	TSPAN7	1.0846	1.28015e-08
mAER	CD44	0.590953	2.00372e-08
mAER	CTSD	1.28503	2.22738e-08
mAER	SERPINH1	0.831964	2.26587e-08
mAER	NPM3	1.25436	2.26972e-08
mAER	LAMA5	0.5732	2.58248e-08
mAER	TMEM59L	0.689028	4.88026e-08
mAER	IRF6	0.854251	6.0125e-08
mAER	TMEM59	1.10237	6.34089e-08
mAER	PPIB	1.16815	1.0301e-07
mAER	FRMD4B	0.889756	1.08117e-07
mAER	MSX1	1.28613	1.23139e-07
mAER	SSR2	1.37937	1.98776e-07
mAER	BMP7	1.01492	2.35249e-07
mAER	MDK	0.906379	3.73203e-07
mAER	MYCL	0.948342	6.56906e-07
mAER	CD151	0.959459	1.30931e-06
mAER	COX4I2	0.907015	1.56145e-06
mAER	APOE	1.42518	1.58358e-06
mAER	F11R	0.994289	1.77081e-06
mAER	MAP2	0.570337	2.9467e-06
mAER	CLU	0.628714	3.26249e-06
mAER	CST3	1.16665	3.56146e-06
mAER	DDOST	0.816718	3.76032e-06
mAER	ITGA3	0.559534	3.8287e-06
mAER	LYPD6B	0.679071	4.00978e-06
mAER	ACAA2	1.02132	4.93379e-06
mAER	WNT5A	0.915848	5.86239e-06
mAER	ACRBP	0.515052	7.64636e-06
mAER	TUBB3	1.0753	8.21368e-06
mAER	CPXM1	1.19772	8.29088e-06
mAER	CD320	0.862583	1.0645e-05
mAER	ALX3	0.703003	1.19042e-05
mAER	IGFBP2	1.14776	1.70626e-05
mAER	WNT4	0.594953	1.75152e-05
mAER	P4HA1	0.890468	1.75851e-05
mAER	CDH3	0.767138	1.91035e-05
mAER	ERP29	0.775447	2.09578e-05
mAER	FRAS1	0.62419	2.69695e-05
mAER	RAET1E	0.721996	2.95545e-05
mAER	ARRDC4	0.704551	3.03516e-05
mAER	SORBS2	0.519961	4.17934e-05
mAER	VWA1	0.552848	4.86238e-05
mAER	NPNT	0.687892	6.6687e-05
mAER	TNFRSF19	0.550225	6.77975e-05
mAER	PHLDA3	0.742023	8.05004e-05
mAER	LSR	0.966783	0.000108351
mAER	SLC25A13	0.978428	0.000115819
mAER	CLSTN1	0.726067	0.000118784
mAER	LBH	0.75063	0.000124973
mAER	PRDX4	1.08146	0.000132607
mAER	NAV2	0.704917	0.000147616
mAER	SUCLG2	0.777122	0.000148832
mAER	ITM2C	0.894605	0.000205192
mAER	FILIP1L	0.701915	0.000233023
mAER	SERPINE2	0.783305	0.000264985
mAER	PDIA6	0.866486	0.000301735
mAER	DCBLD1	0.781941	0.000338906
mAER	ATP6AP1	0.726389	0.000513792
mAER	NDUFAF4	0.75499	0.000538676
mAER	PDIA3	0.724738	0.000542147
mAER	TXNRD1	0.936693	0.00054875
mAER	PKP3	0.548329	0.000700647
mAER	PTN	1.07705	0.000787724
mAER	SLC20A2	0.639684	0.000795338
mAER	LMAN1	0.80204	0.000811811
mAER	TMED3	0.890739	0.00101649
mAER	FZD1	1.18316	0.00110307
mAER	FKBP9	0.676745	0.00163115
mAER	PIK3IP1	0.77843	0.00175258
mAER	FBLN1	0.705085	0.00241816
mAER	ERGIC3	0.693159	0.00248894
mAER	CALM2	0.587555	0.00265653
mAER	TMED9	0.654384	0.00302704
mAER	RPN2	0.704083	0.00386048
mAER	EMC10	0.70421	0.00405135
mAER	LGMN	0.686687	0.0041754
mAER	RTN4	0.628342	0.00483931
mAER	TPP1	0.63643	0.00484645
mAER	GORASP2	0.794416	0.00744731
mAER	ITGA4	0.51135	0.00907531
mAER	OGFOD3	0.574343	0.00910524
mAER	CLTA	0.551883	0.0095604
mAER	RAB6A	1.00326	0.0101058
mAER	HOXB9	0.638634	0.0102155
mAER	SLC25A17	0.798939	0.0127301
mAER	TWSG1	0.607008	0.0132922
mAER	PPT1	0.541134	0.0149196
mAER	TXNDC17	0.857996	0.019987
mAER	TPD52	0.758273	0.0214418
mAER	GPC4	0.570288	0.026813
mAER	CTSB	0.702572	0.0270981
mAER	PCOLCE	0.812757	0.0279653
mAER	GCLM	0.569054	0.0285451
mAER	HSPA2	0.875465	0.0330994
mAER	MAPRE2	0.753183	0.0335135
mAER	KIF21A	0.501055	0.0345183
mAER	PDIA4	0.596624	0.0351431
mAER	S100A11	0.59831	0.0414936
mAER	LEF1	0.659829	0.0556864
mAER	PTK7	0.670116	0.0569225
mAER	CDKN1A	0.89928	0.0579557
mAER	PSAP	0.525552	0.0630211
mAER	LAMP1	0.584209	0.069367
mAER	NTF4	0.508809	0.070975
mAER	GGH	0.669631	0.0781447
mAER	AGA	0.527892	0.0992316
mAER	ALCAM	0.553229	0.100645
mAER	CTSZ	0.742201	0.111105
mAER	ATP6AP2	0.793837	0.120607
mAER	SELENBP1	0.631249	0.15487
mAER	TMED7	0.556858	0.189812
mAER	FJX1	0.517044	0.220703
mAER	SSR4	0.643929	0.242741
mAER	PDGFC	0.734479	0.261898
mAER	SDC4	0.66436	0.316091
mAER	EDEM2	0.515966	0.381996
mAER	CD59	0.505602	0.386842
mAER	TMEM9	0.595344	0.428346
mAER	TMBIM6	0.511703	0.472475
mAER	TLN2	0.521929	0.475048
mAER	APP	0.611475	0.509277
mAER	DAZAP2	0.54238	0.513186
mAER	APMAP	0.596703	0.526595
mAER	PDPN	0.701689	0.616731
mAER	TMED10	0.614007	0.864392
mAER	TSPAN13	0.619345	0.91458
mAER	ITGA6	0.54067	1
mAER	ATP2B1	0.650684	1
mAER	PLP2	0.626578	1
mAER	TLE4	0.571007	1
mAER	ASAH1	0.5393	1
mAER	MGST1	0.758742	1
mAER	CNPY2	0.602545	1
mAER	IGSF9	0.614065	1
mAER	SERINC3	0.543699	1
mAER	ABHD4	0.617878	1
mAER	HOXA7	0.651089	1
mAER	CAPG	0.552168	1
mAER	TMED1	0.533831	1
mAER	IFITM2	0.512984	1
mAER	RGS12	0.516431	1
mAER	CD2AP	0.627248	1
mAER	RRBP1	0.527912	1
mAER	CDH2	0.731439	1
mAER	CTSA	0.596426	1
mAER	EBPL	0.507021	1
mAER	C5orf15	0.595154	1
mAER	STT3B	0.555525	1
mAER	GPX8	0.541358	1
mAER	SPPL3	0.582944	1
mAER	SERTAD1	0.620824	1
mAER	CADM1	0.785664	1
mAER	WAC	0.534431	1
mAER	MKRN1	0.58556	1
mAER	PIGT	0.617558	1
mAER	ERRFI1	0.622497	1
mAER	CRLF1	0.654887	1
mAER	FLRT3	0.621752	1
mAER	PRKCSH	0.513873	1
mAER	PARD6G	0.538641	1
mAER	PROS1	0.610092	1
mAER	LRPAP1	0.574349	1
mAER	PIAS1	0.500147	1
mAER	GADD45A	0.528502	1
mEpithelium2	TACSTD2	3.08195	0
mEpithelium2	CLDN3	2.57663	0
mEpithelium2	RHOV	2.00636	0
mEpithelium2	ANXA1	1.81012	0
mEpithelium2	GRHL3	1.80856	0
mEpithelium2	LYPD3	1.6792	0
mEpithelium2	GABRP	1.60442	0
mEpithelium2	ARG1	1.45982	0
mEpithelium2	UPK1A	1.37228	0
mEpithelium2	ALDH3B2	1.25673	0
mEpithelium2	TGM1	1.23656	0
mEpithelium2	PPL	1.09105	0
mEpithelium2	RAB25	1.49638	2.6387e-301
mEpithelium2	ZNF750	0.800658	1.51491e-296
mEpithelium2	PENK	1.42342	1.57897e-277
mEpithelium2	DSP	1.3483	1.24457e-258
mEpithelium2	SPINT1	1.92319	1.10797e-251
mEpithelium2	OVOL1	2.0726	2.18716e-249
mEpithelium2	BSPRY	0.671349	1.6271e-246
mEpithelium2	HEYL	0.615103	1.13694e-231
mEpithelium2	CLDN23	0.974256	1.15331e-230
mEpithelium2	ELF5	0.657025	8.98365e-227
mEpithelium2	KRT7	2.34652	4.19784e-226
mEpithelium2	CLDN7	2.43725	7.51409e-224
mEpithelium2	LAD1	0.946506	2.22255e-221
mEpithelium2	SMTNL2	1.4316	2.94474e-218
mEpithelium2	MT1M	1.26606	2.44992e-216
mEpithelium2	DSC2	0.906068	4.90449e-214
mEpithelium2	CDH1	1.4922	1.28551e-209
mEpithelium2	KRT19	1.56488	2.43279e-207
mEpithelium2	OCLN	0.788931	2.49188e-203
mEpithelium2	ESRP2	0.852258	9.52273e-203
mEpithelium2	CLDN4	3.00516	1.26043e-202
mEpithelium2	KRT8	3.15499	1.43837e-202
mEpithelium2	CITED4	0.936335	2.5828e-201
mEpithelium2	PROM2	0.643071	4.6275e-201
mEpithelium2	MARVELD2	0.936625	2.74096e-200
mEpithelium2	CERS3	0.579779	6.93807e-199
mEpithelium2	NUP62CL	1.02224	1.04967e-193
mEpithelium2	CRB3	0.676403	1.17716e-193
mEpithelium2	KRT5	2.342	3.61378e-193
mEpithelium2	PAQR5	0.55224	4.97586e-193
mEpithelium2	PPP2R2B	0.815019	4.16726e-185
mEpithelium2	CLDN6	2.40909	4.57213e-182
mEpithelium2	SFN	3.52117	1.64277e-181
mEpithelium2	RHBG	0.513784	4.74661e-180
mEpithelium2	UPK1B	1.46575	7.63863e-179
mEpithelium2	REEP6	0.804189	9.39339e-173
mEpithelium2	TNFAIP2	0.999106	3.47305e-168
mEpithelium2	ESRP1	1.24337	1.97445e-163
mEpithelium2	SNX31	0.516291	1.88974e-157
mEpithelium2	IRX2	1.05787	2.7261e-154
mEpithelium2	PHLDB3	0.738802	2.40721e-153
mEpithelium2	IRF6	1.07196	3.60029e-151
mEpithelium2	PERP	2.23676	3.23022e-149
mEpithelium2	ST14	0.947361	4.64754e-149
mEpithelium2	MALL	0.803359	3.25604e-144
mEpithelium2	KRT14	3.33809	6.40333e-142
mEpithelium2	ATP2C2	0.527019	6.47942e-140
mEpithelium2	MAPK13	0.774333	5.54053e-135
mEpithelium2	GALNT16	0.764195	5.59138e-135
mEpithelium2	PDLIM1	2.07832	8.12325e-134
mEpithelium2	HSPB8	1.56481	1.54615e-133
mEpithelium2	TRIM29	0.966227	6.74767e-133
mEpithelium2	EMP1	2.05866	2.93351e-128
mEpithelium2	ACTA2	1.48328	8.42248e-127
mEpithelium2	WWC1	0.769582	5.29681e-126
mEpithelium2	GJB3	0.899726	1.06925e-124
mEpithelium2	PPP1R13L	0.84529	1.08757e-124
mEpithelium2	SP6	0.914	2.06494e-124
mEpithelium2	EPCAM	1.8061	5.49658e-124
mEpithelium2	NRTN	1.41304	1.3029e-123
mEpithelium2	KCNK1	1.44349	2.6615e-123
mEpithelium2	PKP3	0.864288	4.37121e-123
mEpithelium2	CRYAB	0.831262	1.19351e-122
mEpithelium2	CBLC	0.516962	1.30903e-122
mEpithelium2	WNT6	1.24949	4.61574e-122
mEpithelium2	KRT17	2.63495	1.12487e-121
mEpithelium2	KRT18	2.80097	2.6267e-118
mEpithelium2	TJP3	0.565235	9.10366e-118
mEpithelium2	DUOXA1	0.511627	4.42597e-117
mEpithelium2	KLC3	0.913042	4.52112e-116
mEpithelium2	IKZF2	0.807774	9.62057e-113
mEpithelium2	RAB15	0.926651	9.91638e-112
mEpithelium2	MPZL2	1.11245	1.19185e-109
mEpithelium2	AP1M2	0.616356	2.07686e-109
mEpithelium2	WNT7A	0.60438	2.70284e-109
mEpithelium2	ARHGAP8	0.611135	5.87988e-109
mEpithelium2	CTNND2	0.513401	3.6266e-108
mEpithelium2	FGFBP1	0.736823	2.09462e-107
mEpithelium2	CGN	0.788383	7.6887e-106
mEpithelium2	COX4I2	1.05979	4.83519e-104
mEpithelium2	PALM3	0.741352	7.3871e-103
mEpithelium2	NRARP	1.91565	1.33012e-102
mEpithelium2	WNT7B	0.803093	8.51663e-99
mEpithelium2	SYTL1	0.503112	6.86715e-98
mEpithelium2	TAP1	0.523308	1.79428e-97
mEpithelium2	LIMK2	1.33177	2.45145e-93
mEpithelium2	EZR	1.74474	4.23538e-91
mEpithelium2	BCAM	0.992514	4.30724e-91
mEpithelium2	TFAP2C	0.839939	8.77032e-91
mEpithelium2	SLC9A3R1	1.40039	9.06994e-91
mEpithelium2	SPINT2	1.85591	1.07938e-89
mEpithelium2	CD9	1.96764	5.6221e-87
mEpithelium2	HSPB1	1.29449	1.32817e-84
mEpithelium2	NDRG2	0.909905	3.83239e-84
mEpithelium2	CAMSAP3	0.600308	9.41836e-83
mEpithelium2	PLCD1	0.844496	3.49544e-81
mEpithelium2	DDR1	0.874213	4.11149e-81
mEpithelium2	JUP	1.16712	2.95278e-79
mEpithelium2	PROSER2	0.559545	1.04642e-78
mEpithelium2	S100A11	1.51957	3.489e-76
mEpithelium2	EPS8L2	0.566393	9.65278e-76
mEpithelium2	TAGLN	1.08691	1.04015e-75
mEpithelium2	DSTN	1.66025	3.25985e-75
mEpithelium2	SPTBN2	0.547103	1.65993e-72
mEpithelium2	S100A10	1.28579	1.85922e-72
mEpithelium2	TFAP2A	0.99332	3.41484e-71
mEpithelium2	SLC38A4	1.70365	8.28194e-70
mEpithelium2	TOM1L1	0.737515	1.38519e-69
mEpithelium2	S100A6	0.612111	1.66498e-69
mEpithelium2	TPM1	1.87408	1.51204e-68
mEpithelium2	TRIM2	0.826939	1.11749e-66
mEpithelium2	HEBP2	0.954531	2.66126e-63
mEpithelium2	KLF5	0.794004	6.44696e-62
mEpithelium2	NOTCH1	1.03016	1.35647e-61
mEpithelium2	TNFRSF12A	0.79462	1.01934e-60
mEpithelium2	CYB561	0.685794	5.53029e-59
mEpithelium2	METRNL	0.602937	9.19534e-59
mEpithelium2	TFAP2B	0.733505	2.3776e-58
mEpithelium2	CDC42EP5	0.765005	2.06539e-57
mEpithelium2	PRKCZ	0.502375	2.13142e-57
mEpithelium2	LSR	0.99421	8.58803e-57
mEpithelium2	AKTIP	0.992759	8.72182e-57
mEpithelium2	CAPG	1.14958	1.95123e-56
mEpithelium2	AHNAK	1.10071	4.53509e-55
mEpithelium2	SMARCD2	1.04268	1.16114e-54
mEpithelium2	FXYD3	0.614625	1.24435e-54
mEpithelium2	ANXA2	1.26998	9.39505e-54
mEpithelium2	GLDC	0.606911	3.9281e-53
mEpithelium2	CSTB	0.888774	1.89341e-51
mEpithelium2	ACAA2	1.16457	2.12629e-50
mEpithelium2	RNH1	1.05636	2.55991e-50
mEpithelium2	PTPRF	1.09048	3.48308e-50
mEpithelium2	WLS	1.36937	1.17288e-49
mEpithelium2	PLP2	1.0184	2.61084e-49
mEpithelium2	PTPN13	0.533663	5.48157e-49
mEpithelium2	KCTD1	0.734394	8.28597e-49
mEpithelium2	ABLIM1	0.647024	1.93275e-48
mEpithelium2	BMP7	0.8767	5.03357e-48
mEpithelium2	TPD52	0.881754	5.78402e-48
mEpithelium2	CDKN1A	0.972006	1.09921e-47
mEpithelium2	F11R	0.881654	1.25591e-47
mEpithelium2	FAM177A1	1.01626	1.48036e-47
mEpithelium2	SUSD4	0.615276	1.2439e-46
mEpithelium2	FABP5	1.01467	1.16751e-44
mEpithelium2	REEP4	0.993954	3.01748e-44
mEpithelium2	ANK3	0.639127	4.12153e-44
mEpithelium2	CTSH	0.570923	1.11108e-43
mEpithelium2	GLRX	1.01887	4.08138e-43
mEpithelium2	KIAA1217	0.531474	3.88553e-42
mEpithelium2	CRYL1	0.596823	4.06889e-42
mEpithelium2	HEXB	0.737949	1.16529e-41
mEpithelium2	CMAS	0.890062	1.22087e-41
mEpithelium2	ARL4C	1.05667	2.07115e-41
mEpithelium2	CACNG4	0.5135	6.01329e-41
mEpithelium2	BEX1	0.864441	1.12141e-40
mEpithelium2	SSX2IP	0.594556	7.80407e-39
mEpithelium2	PLXDC2	0.678159	1.01613e-38
mEpithelium2	ERBB2	0.623456	2.72671e-38
mEpithelium2	CLTB	0.600942	8.94965e-38
mEpithelium2	GJB2	0.724559	9.34001e-38
mEpithelium2	ATOX1	0.926856	8.97424e-37
mEpithelium2	TUBB2B	1.0682	1.48997e-35
mEpithelium2	S100A16	0.590696	5.57845e-35
mEpithelium2	MYCL	0.796511	1.23892e-34
mEpithelium2	CYB5R3	0.790127	2.10176e-34
mEpithelium2	BASP1	0.886003	8.1321e-34
mEpithelium2	RBPMS	0.745135	2.49809e-33
mEpithelium2	GPC4	0.506744	1.05074e-32
mEpithelium2	PIK3R1	0.647685	1.06677e-32
mEpithelium2	FECH	0.666106	2.95465e-32
mEpithelium2	HSPA2	0.67368	3.19037e-32
mEpithelium2	RAET1E	0.58492	4.11474e-32
mEpithelium2	TMEM159	0.593776	6.22857e-32
mEpithelium2	LMNA	0.71415	7.13552e-31
mEpithelium2	TMEM123	0.834741	1.4931e-30
mEpithelium2	LRRFIP1	0.73075	4.19273e-30
mEpithelium2	TP53I11	0.740607	5.80808e-30
mEpithelium2	SLC39A8	0.50273	6.05821e-30
mEpithelium2	ELF1	0.577789	9.52928e-30
mEpithelium2	AIG1	0.528251	1.13064e-29
mEpithelium2	PRDX5	0.74241	2.43775e-29
mEpithelium2	TSPAN13	0.771028	3.21078e-29
mEpithelium2	CD151	0.641264	3.88703e-29
mEpithelium2	QSOX1	0.690688	5.51495e-29
mEpithelium2	SKAP2	0.588646	1.19515e-28
mEpithelium2	ACSL5	0.505354	1.54262e-28
mEpithelium2	PCDH1	0.501974	2.10053e-27
mEpithelium2	ARHGAP29	0.600929	1.5321e-26
mEpithelium2	CAPN2	0.676777	2.03569e-26
mEpithelium2	ERRFI1	0.756481	5.9967e-25
mEpithelium2	DCAF4	0.518622	8.7626e-25
mEpithelium2	CHMP2B	0.625307	2.13205e-23
mEpithelium2	FHL2	0.573591	2.6495e-23
mEpithelium2	CEBPB	0.599201	2.86295e-23
mEpithelium2	CTSD	0.591096	9.39004e-23
mEpithelium2	RTN4	0.545803	1.68963e-22
mEpithelium2	ZNF706	0.594015	1.79807e-22
mEpithelium2	FHL1	0.555744	2.9095e-22
mEpithelium2	TBC1D10A	0.522374	3.34996e-22
mEpithelium2	WNT4	0.642151	4.39238e-22
mEpithelium2	DNAJC21	0.628823	7.7943e-22
mEpithelium2	FJX1	0.639888	2.36496e-21
mEpithelium2	PDHA1	0.584287	5.17245e-20
mEpithelium2	EFNA3	0.51685	5.19475e-20
mEpithelium2	LAPTM4A	0.515632	7.09316e-20
mEpithelium2	CROT	0.595814	9.30842e-20
mEpithelium2	IER5	0.725065	7.91416e-19
mEpithelium2	ABHD17C	0.623872	3.83962e-18
mEpithelium2	ASL	0.50411	4.13251e-18
mEpithelium2	GAB1	0.52685	7.53458e-18
mEpithelium2	SDC1	0.581004	9.67091e-18
mEpithelium2	APLP2	0.643659	1.88202e-17
mEpithelium2	RAB10	0.537486	3.63799e-17
mEpithelium2	HRAS	0.541165	5.1162e-17
mEpithelium2	ARID3A	0.508048	1.06009e-16
mEpithelium2	RNF149	0.50564	3.38984e-16
mEpithelium2	JUNB	0.574012	4.22097e-16
mEpithelium2	MYL12B	0.592473	6.74835e-16
mEpithelium2	RALBP1	0.532192	1.18328e-15
mEpithelium2	TMED5	0.562822	4.95615e-15
mEpithelium2	ATP6V1G1	0.51166	9.36227e-15
mEpithelium2	APP	0.531013	9.682e-15
mEpithelium2	YBX3	0.510853	3.66694e-14
mEpithelium2	BCL2L1	0.541578	2.09967e-12
mEpithelium2	MGST1	0.551826	4.48811e-12
mEpithelium2	SYPL1	0.522833	2.49863e-11
mEpithelium2	MYL9	0.952168	8.91963e-11
mEpithelium2	FDPS	0.625597	1.73502e-10
mEpithelium2	TSPAN15	0.519386	3.37535e-09
mEpithelium2	ZFP36	0.510754	3.67638e-09
mEpithelium2	TIPARP	0.524572	9.19667e-08
mEpithelium2	IGFBP2	0.617628	0.0152701

## Sheet: Degs mouse_E15.5 Fig. S3d
cluster	gene	logfoldchanges	pvals_adj
mBMSC	DKK2	1.31117	1.76142e-133
mBMSC	CRABP2	1.37796	1.24849e-112
mBMSC	MDK	1.37007	9.8223e-101
mBMSC	MFAP4	1.45622	8.78122e-85
mBMSC	EBF2	0.677764	5.09544e-84
mBMSC	OGN	1.00794	5.74394e-77
mBMSC	MFAP2	1.06018	1.2569e-76
mBMSC	IGFBP4	1.22313	2.17188e-72
mBMSC	ASPN	0.937156	1.09497e-68
mBMSC	FSTL1	1.10093	3.98576e-66
mBMSC	MEOX2	0.688822	4.60368e-65
mBMSC	PRRX1	1.1463	6.083e-65
mBMSC	GAS2	1.11679	1.01947e-64
mBMSC	LGALS1	0.783664	2.82713e-63
mBMSC	COL1A1	1.2796	7.38967e-63
mBMSC	COL3A1	1.03285	1.47833e-57
mBMSC	SFRP2	1.51674	8.04264e-57
mBMSC	HOXD12	0.578072	5.244e-56
mBMSC	GAS1	1.15136	8.24151e-56
mBMSC	CXCL12	0.912348	9.07362e-56
mBMSC	MARCKSL1	0.828345	1.16679e-55
mBMSC	MARCKS	0.988737	1.56217e-54
mBMSC	LOXL1	0.697137	2.30704e-53
mBMSC	LPAR1	0.835867	2.63091e-51
mBMSC	RBP1	0.934028	2.55025e-49
mBMSC	MECOM	0.814122	7.81345e-45
mBMSC	SCX	0.724667	3.12515e-44
mBMSC	PRRX2	0.792537	9.74556e-44
mBMSC	FBLN5	0.864688	1.01349e-43
mBMSC	DDAH2	0.829837	1.19664e-43
mBMSC	CHODL	1.17819	1.62407e-41
mBMSC	KCTD12	0.729512	3.0007e-41
mBMSC	HIC1	0.600467	3.43715e-40
mBMSC	NFIB	0.977889	5.26522e-40
mBMSC	COL1A2	0.946408	5.89669e-39
mBMSC	PRDX2	0.519134	2.59961e-38
mBMSC	BASP1	0.852957	2.15851e-37
mBMSC	TMEM119	0.676251	6.71221e-35
mBMSC	COL5A2	0.704836	2.17517e-34
mBMSC	DBN1	0.622963	3.66944e-33
mBMSC	FBN2	0.712865	7.09286e-33
mBMSC	CDH11	0.691253	4.00494e-32
mBMSC	RBMS3	0.533802	4.2208e-32
mBMSC	SERINC2	0.605675	7.8916e-31
mBMSC	CTXN1	0.518411	3.08963e-30
mBMSC	ZFHX4	0.569782	3.42251e-30
mBMSC	MAP1B	0.724132	2.08931e-29
mBMSC	PTN	0.911443	4.20583e-29
mBMSC	TUBA1A	0.57387	2.36656e-28
mBMSC	ZFHX3	1.03024	9.23629e-28
mBMSC	VCAM1	0.583569	1.76855e-27
mBMSC	RUNX1T1	0.653544	4.59651e-27
mBMSC	AGTR2	0.733104	5.92198e-27
mBMSC	NBL1	0.884748	9.4985e-27
mBMSC	RDH10	0.763826	1.25e-26
mBMSC	CRABP1	0.556866	1.49085e-26
mBMSC	HOXD13	0.69982	6.24458e-26
mBMSC	TPM1	0.831856	1.55291e-25
mBMSC	MAP1LC3A	0.611809	3.24215e-25
mBMSC	EPHA7	0.501326	4.11495e-25
mBMSC	CCDC80	0.560872	9.99373e-25
mBMSC	TRIL	0.501012	2.04118e-24
mBMSC	POSTN	1.09457	4.46755e-24
mBMSC	LOX	0.5235	7.51775e-24
mBMSC	MMP14	0.603885	2.75432e-23
mBMSC	IGFBP2	0.931887	9.01242e-23
mBMSC	PDGFRA	0.625165	8.05446e-22
mBMSC	IGF1	0.627187	1.47949e-21
mBMSC	COL6A2	0.528317	4.61425e-20
mBMSC	OSR2	0.71841	7.76416e-19
mBMSC	CALD1	0.540174	1.18994e-18
mBMSC	TWIST1	0.65154	1.28762e-18
mBMSC	COL26A1	0.531045	1.69512e-18
mBMSC	WNT5A	0.565815	1.79159e-18
mBMSC	CHD3	0.618856	2.33709e-18
mBMSC	OLFML3	0.639345	3.31632e-18
mBMSC	LY6H	0.646342	1.34298e-17
mBMSC	FOXP1	0.977873	1.36097e-17
mBMSC	SERPINF1	0.679003	2.94611e-17
mBMSC	SOX11	0.66097	4.06451e-17
mBMSC	CLMP	0.50539	7.27889e-17
mBMSC	NFIA	0.737226	1.25445e-16
mBMSC	MGST1	0.510503	2.2051e-16
mBMSC	SOSTDC1	0.677677	3.41856e-16
mBMSC	TNFAIP6	0.53841	4.88763e-16
mBMSC	EBF1	0.898032	6.8798e-16
mBMSC	BCL11A	0.519911	1.51531e-15
mBMSC	LHFPL6	0.544895	9.95368e-15
mBMSC	TGFB3	0.519172	1.39726e-14
mBMSC	DKK3	0.517688	4.09633e-14
mBMSC	VCAN	0.639412	4.93444e-14
mBMSC	PFN2	0.532152	9.43273e-14
mBMSC	SMARCA2	0.599623	2.91046e-13
mBMSC	CRLF1	0.574008	3.40191e-13
mBMSC	SOX4	0.663064	2.72131e-12
mBMSC	SULF1	0.500458	2.75647e-12
mBMSC	TGFB2	0.586809	2.07694e-11
mBMSC	COL8A2	0.544713	2.13832e-11
mBMSC	CCND2	0.505107	3.21769e-11
mBMSC	CSRP2	0.708193	7.66742e-11
mBMSC	BGN	0.518304	3.68333e-10
mBMSC	TCF4	0.519863	6.41272e-09
mBMSC	SHISA2	0.549282	2.74974e-08
mBMSC	SSBP2	0.57185	3.0516e-08
mBMSC	IGFBP3	0.702336	7.85706e-06
mBMSC	MSX1	0.590203	0.0381916
mOCP	TMEM132C	1.14223	5.33868e-216
mOCP	TWIST2	2.14809	1.79966e-190
mOCP	EGFL6	1.88144	8.64177e-172
mOCP	ASIP	0.942757	3.02819e-171
mOCP	C1QTNF2	0.863328	1.03591e-154
mOCP	SP5	0.56406	1.52963e-146
mOCP	CRABP1	2.92435	9.04863e-142
mOCP	VCAM1	1.39652	1.17351e-126
mOCP	FEZ1	0.757571	6.99879e-126
mOCP	RSPO1	0.674667	6.7007e-120
mOCP	IRX3	1.06026	4.57694e-114
mOCP	LIX1	0.788623	2.7901e-113
mOCP	THY1	0.939639	1.87451e-110
mOCP	COL6A2	1.82327	8.92207e-110
mOCP	NRP1	1.50213	1.47418e-105
mOCP	ZEB2	1.11873	5.80224e-104
mOCP	COL6A1	1.88944	3.09883e-103
mOCP	NKD1	1.20664	4.77727e-100
mOCP	DCN	2.49265	5.33031e-99
mOCP	COL1A1	2.37326	7.00972e-98
mOCP	LGALS1	2.07819	8.17338e-95
mOCP	ADAMTS2	0.507361	5.77599e-94
mOCP	BCL11B	0.958377	5.96722e-94
mOCP	NKD2	0.805376	1.09615e-93
mOCP	TWIST1	1.09571	7.82605e-93
mOCP	CXCL14	1.07983	1.92419e-87
mOCP	MAP1B	1.31434	1.0413e-86
mOCP	ASS1	0.907747	9.42888e-86
mOCP	IRX5	0.959612	1.22977e-85
mOCP	IRX1	1.06243	2.21152e-85
mOCP	COL3A1	2.17153	2.647e-85
mOCP	PRRX2	1.13416	5.19373e-84
mOCP	EN1	0.693564	4.59425e-82
mOCP	CNTFR	0.58303	2.63014e-80
mOCP	NRGN	0.986938	2.94859e-77
mOCP	LUM	2.1257	6.88788e-77
mOCP	MMP11	1.64619	1.73913e-75
mOCP	COL23A1	0.77351	2.21035e-73
mOCP	TRIM61	0.884447	1.03198e-72
mOCP	NT5E	0.749287	9.37799e-72
mOCP	COL1A2	1.69588	2.27837e-71
mOCP	COL5A2	1.09292	2.07629e-70
mOCP	FBLN1	1.42718	2.17302e-70
mOCP	FREM1	0.528633	1.1406e-68
mOCP	TRIL	0.765012	1.15989e-68
mOCP	KCNK2	0.615075	4.12594e-68
mOCP	LMNA	1.1514	4.54881e-68
mOCP	COL6A3	1.32058	8.5087e-68
mOCP	CALB1	0.67498	1.74118e-65
mOCP	CPXM2	0.861572	2.63223e-65
mOCP	MFAP2	1.0408	2.18444e-63
mOCP	ARHGDIB	1.13332	2.28176e-61
mOCP	LHFPL6	0.908465	2.739e-61
mOCP	NGFR	0.665897	2.64428e-59
mOCP	PDGFRA	1.04221	8.06707e-58
mOCP	CDH11	0.878218	1.23721e-57
mOCP	TNFRSF19	0.585655	1.49311e-57
mOCP	PRRX1	0.761496	7.67205e-55
mOCP	PTH1R	0.998936	1.37337e-54
mOCP	VIM	0.901401	4.73252e-54
mOCP	CRIP1	1.47459	1.17535e-53
mOCP	HTRA1	1.00475	1.3104e-53
mOCP	DPYSL3	0.812974	2.42849e-51
mOCP	CTSK	0.765218	1.08126e-50
mOCP	S100A6	1.06672	1.22434e-50
mOCP	CREB3L1	0.676264	5.66345e-50
mOCP	NBL1	0.751501	1.34831e-49
mOCP	EFNA5	0.869056	1.71804e-49
mOCP	COL14A1	0.675104	4.50172e-48
mOCP	S1PR3	0.566212	1.08901e-47
mOCP	ANXA2	0.824699	6.54728e-47
mOCP	FAM174B	0.562362	1.73651e-45
mOCP	IRX2	0.71459	2.78324e-44
mOCP	CPNE5	0.50145	4.9436e-44
mOCP	CDO1	0.890419	6.56233e-44
mOCP	BASP1	0.935566	1.05363e-43
mOCP	EVA1B	0.977093	4.41104e-43
mOCP	TUBA1A	0.878803	1.30186e-42
mOCP	LY6H	0.550663	1.47452e-42
mOCP	NTF3	0.579482	1.71868e-42
mOCP	TBX18	0.626033	2.49131e-42
mOCP	COL26A1	0.743513	5.1876e-42
mOCP	SEMA5A	0.59861	5.69111e-42
mOCP	GAS1	0.911081	3.13546e-41
mOCP	S100A10	0.813672	5.49705e-41
mOCP	PTK7	0.914328	1.16613e-40
mOCP	PPP1R14A	0.582984	7.51682e-40
mOCP	COX6C	0.647142	1.14744e-39
mOCP	TCF4	0.827585	2.16016e-37
mOCP	COL5A1	0.815172	2.89436e-37
mOCP	RBMS3	0.554653	5.82366e-35
mOCP	HMGN3	0.985006	6.7143e-35
mOCP	ANGPTL4	0.587862	7.03268e-35
mOCP	PDGFRB	0.605666	1.63622e-34
mOCP	BCL11A	0.674746	2.93199e-34
mOCP	EMP2	0.638885	3.26429e-33
mOCP	TNFAIP6	0.579844	2.16535e-32
mOCP	CELF2	0.713735	3.47613e-32
mOCP	FBN2	0.801694	2.37487e-31
mOCP	CHD3	0.795783	4.44207e-31
mOCP	MARCKS	0.759391	4.44783e-30
mOCP	CMTM3	0.701687	8.79973e-30
mOCP	LOX	0.545393	2.2293e-29
mOCP	MMP14	0.703347	5.70633e-29
mOCP	FGFR1	0.72832	8.74383e-29
mOCP	TMEM119	0.54343	8.87956e-29
mOCP	DNM3	0.520534	3.79567e-28
mOCP	CD81	0.549573	8.7318e-28
mOCP	LPAR1	0.551053	2.93414e-27
mOCP	RASL11B	0.581878	2.98645e-27
mOCP	BGN	0.624549	6.15001e-27
mOCP	TCF12	0.665727	9.61381e-27
mOCP	GLIPR2	0.56393	2.65543e-25
mOCP	HDAC5	0.586988	2.87627e-25
mOCP	MYH10	0.74032	4.97219e-25
mOCP	FSTL1	0.617051	5.0176e-22
mOCP	PENK	1.01127	1.84212e-21
mOCP	IGFBP5	0.726057	2.74509e-21
mOCP	IGSF10	0.509518	4.76231e-21
mOCP	WIF1	0.641998	1.04722e-20
mOCP	PRDX6	0.736358	3.34763e-20
mOCP	HOXC10	0.803418	7.77447e-20
mOCP	DDAH2	0.561785	1.29637e-19
mOCP	LIMD2	0.5682	4.53644e-19
mOCP	ZNF503	0.542743	1.83985e-18
mOCP	CRABP2	0.578117	3.96601e-18
mOCP	GSN	0.578625	4.82242e-18
mOCP	EMP3	0.511556	6.21758e-18
mOCP	EMP1	0.615764	1.03056e-17
mOCP	IGFBP2	0.71144	1.04128e-16
mOCP	BMP4	0.717142	1.38613e-16
mOCP	REEP5	0.542659	3.87943e-16
mOCP	CSRP1	0.558311	4.40389e-16
mOCP	RHOJ	0.626618	6.36553e-16
mOCP	MAP1LC3A	0.533703	9.07545e-16
mOCP	STMN1	0.532654	4.52729e-15
mOCP	SPATS2L	0.63804	1.10014e-14
mOCP	MFAP4	0.510731	1.67263e-14
mOCP	LEF1	0.544252	1.87442e-14
mOCP	HDAC4	0.565764	1.09417e-13
mOCP	NRTN	0.582521	3.4318e-13
mOCP	NRN1	0.52251	1.00061e-12
mOCP	GADD45G	0.868785	1.15791e-12
mOCP	TMSB10	0.50785	3.20899e-11
mOCP	SFRP5	0.52727	9.25957e-11
mOCP	PTEN	0.503284	6.33178e-09
mOCP	CYB5A	0.575733	6.79535e-09
mOCP	RSPO3	0.505946	1.08921e-06
meSSPC	MDK	1.04521	1.73622e-76
meSSPC	SOX4	1.13926	1.9412e-73
meSSPC	SULF1	0.963935	1.61994e-67
meSSPC	HOXD13	0.97642	1.38023e-66
meSSPC	FOXP2	0.873253	3.53829e-62
meSSPC	VCAN	1.02177	7.53919e-57
meSSPC	MFAP4	0.888729	2.90904e-54
meSSPC	DKK3	0.808168	1.06486e-53
meSSPC	PTMA	0.538651	1.01647e-50
meSSPC	SOX11	1.06482	1.03427e-49
meSSPC	CREB5	0.609151	2.21051e-49
meSSPC	TSC22D1	0.736232	9.7995e-49
meSSPC	FOXP1	0.928187	2.44586e-48
meSSPC	NTNG1	0.589521	7.91093e-48
meSSPC	CCND1	1.00512	2.66598e-45
meSSPC	PTHLH	0.688134	3.55613e-45
meSSPC	NFIB	0.777224	1.96447e-44
meSSPC	IGFBP4	0.760713	2.48555e-42
meSSPC	FBN2	0.871303	1.54333e-41
meSSPC	TCF4	0.875711	1.71114e-41
meSSPC	SDC1	0.791246	2.89707e-38
meSSPC	FSTL1	0.701081	1.29105e-37
meSSPC	ID3	0.749335	3.46465e-37
meSSPC	SERINC2	0.536765	4.6469e-35
meSSPC	FXYD7	0.580228	8.73709e-35
meSSPC	CCND2	0.77959	3.84417e-34
meSSPC	GDF5	0.85772	5.05281e-34
meSSPC	MECOM	0.586689	1.81229e-33
meSSPC	SOX9	0.705783	3.33354e-32
meSSPC	GAS2	0.754228	4.26816e-32
meSSPC	CDH11	0.665419	1.87062e-31
meSSPC	COL12A1	0.74868	2.86172e-31
meSSPC	MSX1	0.818351	4.25121e-30
meSSPC	LMO4	0.605476	4.68838e-30
meSSPC	WNT5A	0.562413	4.77469e-30
meSSPC	GAS1	0.860774	7.96366e-29
meSSPC	ZMIZ1	0.695416	7.83309e-28
meSSPC	HOXD11	0.536173	8.05063e-28
meSSPC	LRIG3	0.660594	3.02524e-27
meSSPC	FOXP4	0.615412	7.99908e-27
meSSPC	CPE	0.839551	2.05879e-26
meSSPC	RUNX1T1	0.599485	5.7864e-26
meSSPC	RBM4B	0.585797	5.92973e-26
meSSPC	FBLN2	0.61311	8.82403e-26
meSSPC	FGFR1	0.521999	5.08551e-25
meSSPC	BCL2	0.748098	2.13595e-24
meSSPC	OSR1	0.520438	4.65024e-24
meSSPC	CSRP2	0.709051	1.3066e-23
meSSPC	CIRBP	0.663371	8.16268e-23
meSSPC	LTBP1	0.565681	3.41723e-22
meSSPC	ERG	0.580773	2.01945e-21
meSSPC	TEAD2	0.54539	2.226e-21
meSSPC	PMP22	0.505595	9.98409e-21
meSSPC	ID2	0.578671	2.07417e-20
meSSPC	SOX5	0.707396	2.45333e-20
meSSPC	SEMA3C	0.658763	6.80265e-20
meSSPC	SIX1	0.582067	1.66762e-19
meSSPC	SERPINE2	0.522756	5.03395e-19
meSSPC	TGFBI	0.976909	5.08127e-19
meSSPC	SFRP2	0.753593	9.72554e-19
meSSPC	TCF7L2	0.652655	2.0524e-18
meSSPC	PFN2	0.567586	2.49207e-18
meSSPC	ERF	0.563928	3.18919e-18
meSSPC	PGRMC1	0.506148	4.86825e-18
meSSPC	COL8A2	0.544779	1.33332e-17
meSSPC	CLMP	0.51517	9.24877e-17
meSSPC	SPSB4	0.586246	1.07685e-16
meSSPC	TUBB	0.519646	3.33635e-16
meSSPC	HES1	0.519093	6.52376e-15
meSSPC	DDAH2	0.506869	1.42401e-14
meSSPC	EZH2	0.520215	2.22955e-13
meSSPC	POSTN	0.6052	7.21813e-13
meSSPC	BGN	0.635153	1.35009e-12
meSSPC	MATN4	0.520849	1.71877e-12
meSSPC	ID1	0.725597	4.8554e-12
meSSPC	TOB1	0.514383	7.56786e-12
meSSPC	STMN1	0.712543	1.28035e-11
meSSPC	MPPED2	0.589281	7.0201e-11
meSSPC	PRRX1	0.602761	8.61902e-10
meSSPC	TRPS1	0.503918	9.22098e-10
meSSPC	CTHRC1	0.549507	3.2721e-09
meSSPC	CDC42EP3	0.547526	4.83055e-09
meSSPC	SMC2	0.569887	0.00346908
mChondrocyte	MATN1	1.93983	0
mChondrocyte	SCRG1	1.71723	0
mChondrocyte	DLK1	1.53638	0
mChondrocyte	COL2A1	1.52914	0
mChondrocyte	COL9A2	1.50221	0
mChondrocyte	COL11A2	1.42486	0
mChondrocyte	COL9A1	1.46084	1.44953e-301
mChondrocyte	SUSD5	1.25251	1.7009e-298
mChondrocyte	ACAN	1.39596	5.91845e-293
mChondrocyte	SERPINH1	0.955084	5.52662e-276
mChondrocyte	COL11A1	1.32483	1.86881e-270
mChondrocyte	S100B	1.3553	3.08048e-267
mChondrocyte	COMP	1.04863	4.229e-248
mChondrocyte	COL27A1	1.10124	1.62445e-245
mChondrocyte	RCN3	0.980669	2.31588e-239
mChondrocyte	EPYC	2.06137	1.61188e-238
mChondrocyte	PRELP	1.07556	1.10418e-235
mChondrocyte	CHADL	1.00919	5.37461e-234
mChondrocyte	PLOD2	1.02046	9.9879e-234
mChondrocyte	HAPLN1	0.923754	1.30712e-233
mChondrocyte	CHAD	1.04176	1.87957e-233
mChondrocyte	MATN3	0.956934	2.65422e-228
mChondrocyte	CTHRC1	1.13188	1.77203e-227
mChondrocyte	PAPSS2	0.947283	3.2383e-222
mChondrocyte	CYTL1	1.63497	5.49584e-222
mChondrocyte	MATN4	1.02661	5.62853e-210
mChondrocyte	LOXL3	0.856864	5.37484e-207
mChondrocyte	FIBIN	0.986779	1.11467e-204
mChondrocyte	FKBP9	0.825713	5.09775e-201
mChondrocyte	WWP2	0.854748	1.47291e-198
mChondrocyte	KAZALD1	0.944723	2.07806e-196
mChondrocyte	ISLR	0.832465	2.26926e-192
mChondrocyte	GALE	0.89491	1.32996e-186
mChondrocyte	SLC16A3	0.906969	2.47595e-183
mChondrocyte	NCMAP	0.747018	7.41085e-183
mChondrocyte	TSPAN4	0.864248	7.8217e-183
mChondrocyte	COL16A1	0.777867	6.83715e-179
mChondrocyte	FBLN7	0.854491	4.35024e-177
mChondrocyte	MGP	0.802859	6.29174e-176
mChondrocyte	TRPV4	0.71646	4.01116e-170
mChondrocyte	P4HA1	0.769652	8.44306e-170
mChondrocyte	ITM2A	0.897767	1.92022e-166
mChondrocyte	CMTM5	0.726716	1.08412e-165
mChondrocyte	P4HB	0.652	7.55076e-164
mChondrocyte	VKORC1	0.77206	1.81096e-154
mChondrocyte	PEG3	0.684604	3.30643e-153
mChondrocyte	KDELR3	0.736035	2.49865e-152
mChondrocyte	SOX9	0.697106	1.56714e-151
mChondrocyte	HIGD1A	0.80699	6.75585e-150
mChondrocyte	P4HA3	0.650799	8.4193e-150
mChondrocyte	CHST11	0.680819	2.6943e-149
mChondrocyte	RCN2	0.745419	2.78921e-149
mChondrocyte	THBS1	0.613077	1.17328e-148
mChondrocyte	FKBP10	0.683919	1.09553e-147
mChondrocyte	LDHA	0.623797	2.7221e-144
mChondrocyte	TPD52L1	0.645697	7.74623e-144
mChondrocyte	FGFR3	0.650675	3.48869e-143
mChondrocyte	NFATC2	0.76264	1.71906e-142
mChondrocyte	FMOD	0.857056	2.42319e-142
mChondrocyte	SOX5	0.556569	4.49494e-142
mChondrocyte	RLBP1	0.584695	1.64814e-140
mChondrocyte	CSPG4	0.692996	5.76397e-139
mChondrocyte	UGDH	0.681263	2.38378e-136
mChondrocyte	SORBS2	0.638805	6.0136e-136
mChondrocyte	FOS	0.978267	1.28365e-133
mChondrocyte	SSR4	0.612288	6.61829e-133
mChondrocyte	LMAN1	0.633124	1.11095e-131
mChondrocyte	TPI1	0.547263	2.23852e-130
mChondrocyte	COPZ2	0.651137	4.50798e-130
mChondrocyte	FZD9	0.661075	2.44784e-129
mChondrocyte	TMED9	0.512013	9.09698e-129
mChondrocyte	SSR2	0.528575	2.6084e-128
mChondrocyte	GRB10	0.564238	1.72574e-125
mChondrocyte	PLAGL1	0.623033	1.98184e-124
mChondrocyte	NDUFA4L2	1.09754	1.5655e-120
mChondrocyte	PXYLP1	0.58249	9.52971e-119
mChondrocyte	TMED3	0.60796	2.87815e-118
mChondrocyte	S100A1	0.580123	1.39904e-116
mChondrocyte	BNIP3	0.606246	3.20237e-116
mChondrocyte	EFCAB1	0.510242	2.23173e-115
mChondrocyte	MEST	0.553721	7.21978e-114
mChondrocyte	CSGALNACT1	0.521959	1.15617e-112
mChondrocyte	OST4	0.513619	3.4784e-112
mChondrocyte	P4HA2	0.6485	7.34322e-112
mChondrocyte	SLC26A2	0.553801	6.11856e-111
mChondrocyte	STMP1	0.526071	3.95511e-109
mChondrocyte	CALML4	0.518598	1.33204e-107
mChondrocyte	CKAP4	0.536926	1.60425e-106
mChondrocyte	FGFRL1	0.521502	3.29398e-106
mChondrocyte	PDRG1	0.573532	1.55829e-104
mChondrocyte	TRIM47	0.543153	1.59836e-104
mChondrocyte	SLC35B2	0.580854	3.92316e-104
mChondrocyte	MAGED2	0.538749	1.07726e-103
mChondrocyte	NRK	0.592832	6.63929e-103
mChondrocyte	CTSZ	0.617293	1.37646e-99
mChondrocyte	SFRP1	0.511669	1.89034e-99
mChondrocyte	FKBP11	0.602633	1.84377e-97
mChondrocyte	KDELR2	0.564826	4.4164e-97
mChondrocyte	TMEM107	0.51699	8.66474e-96
mChondrocyte	ASB4	0.587521	1.19651e-95
mChondrocyte	GPC6	0.558358	4.46468e-95
mChondrocyte	CRTAP	0.515923	4.26173e-93
mChondrocyte	SDC4	0.562731	1.98191e-90
mChondrocyte	PHYH	0.538645	4.42611e-90
mChondrocyte	JUN	0.791383	1.64133e-87
mChondrocyte	PCOLCE	0.747371	1.22272e-86
mChondrocyte	KLF2	0.81283	6.41492e-85
mChondrocyte	FOSB	0.60857	3.57391e-83
mChondrocyte	UCMA	0.563587	9.88611e-81
mChondrocyte	FAM180A	0.532136	3.08864e-80
mChondrocyte	JUND	0.574427	1.15032e-72
mChondrocyte	GDF10	0.522155	3.64315e-69
mChondrocyte	TMEM97	0.511943	1.13243e-68
mChondrocyte	SHOX2	0.514873	9.97817e-60
mChondrocyte	EGR1	0.731354	1.78006e-56
mEarly_mOsteoprogenitorenitor	IHH	2.11913	2.98833e-243
mEarly_mOsteoprogenitorenitor	PANX3	1.65787	5.95734e-207
mEarly_mOsteoprogenitorenitor	SERINC5	1.23777	5.41621e-198
mEarly_mOsteoprogenitorenitor	SMPD3	1.85609	5.81111e-168
mEarly_mOsteoprogenitorenitor	CD200	1.08109	8.29516e-118
mEarly_mOsteoprogenitorenitor	UTS2B	1.18677	1.2548e-112
mEarly_mOsteoprogenitorenitor	SCIN	0.967406	9.64325e-108
mEarly_mOsteoprogenitorenitor	SGMS2	1.20955	2.04585e-95
mEarly_mOsteoprogenitorenitor	NIM1K	0.713187	1.8561e-93
mEarly_mOsteoprogenitorenitor	PRKG2	0.717251	2.15637e-93
mEarly_mOsteoprogenitorenitor	HAPLN1	1.38029	1.64315e-91
mEarly_mOsteoprogenitorenitor	MEF2C	1.16007	9.83432e-88
mEarly_mOsteoprogenitorenitor	OSTN	0.931077	1.13764e-82
mEarly_mOsteoprogenitorenitor	PTH1R	1.40957	5.77477e-82
mEarly_mOsteoprogenitorenitor	MATN3	1.35034	3.72838e-79
mEarly_mOsteoprogenitorenitor	CPE	1.47805	1.20723e-78
mEarly_mOsteoprogenitorenitor	PCOLCE2	1.19926	1.66236e-78
mEarly_mOsteoprogenitorenitor	SMIM5	0.555139	7.51287e-77
mEarly_mOsteoprogenitorenitor	CCDC80	0.952221	3.33909e-76
mEarly_mOsteoprogenitorenitor	EFEMP1	0.507323	7.15154e-69
mEarly_mOsteoprogenitorenitor	KLHL13	1.01111	9.0925e-69
mEarly_mOsteoprogenitorenitor	PCSK6	0.82545	6.10864e-68
mEarly_mOsteoprogenitorenitor	TTLL3	0.524134	3.24613e-67
mEarly_mOsteoprogenitorenitor	CD9	0.888963	1.87843e-60
mEarly_mOsteoprogenitorenitor	TGM2	0.548307	2.16707e-58
mEarly_mOsteoprogenitorenitor	LGMN	0.760746	1.05852e-57
mEarly_mOsteoprogenitorenitor	ARSI	0.570802	3.61507e-57
mEarly_mOsteoprogenitorenitor	COL11A1	0.958227	5.164e-56
mEarly_mOsteoprogenitorenitor	FN1	1.2271	1.10572e-55
mEarly_mOsteoprogenitorenitor	FGFR3	0.926988	1.70834e-55
mEarly_mOsteoprogenitorenitor	HEBP2	0.541999	3.23648e-55
mEarly_mOsteoprogenitorenitor	PLTP	0.590352	3.08221e-54
mEarly_mOsteoprogenitorenitor	RGS3	0.776523	5.19411e-54
mEarly_mOsteoprogenitorenitor	MPZ	0.539033	1.93489e-52
mEarly_mOsteoprogenitorenitor	PLCD1	0.600858	1.18726e-50
mEarly_mOsteoprogenitorenitor	SLC44A2	0.675522	2.06962e-49
mEarly_mOsteoprogenitorenitor	SPTLC2	0.645446	2.10278e-49
mEarly_mOsteoprogenitorenitor	ADK	0.815698	4.89954e-49
mEarly_mOsteoprogenitorenitor	TXNDC5	0.690886	1.06684e-46
mEarly_mOsteoprogenitorenitor	GNB4	0.655286	2.2862e-46
mEarly_mOsteoprogenitorenitor	COL27A1	0.792973	1.52938e-45
mEarly_mOsteoprogenitorenitor	LBH	0.591843	3.52298e-45
mEarly_mOsteoprogenitorenitor	ANXA5	0.60954	5.57297e-42
mEarly_mOsteoprogenitorenitor	NID2	0.66668	5.73573e-42
mEarly_mOsteoprogenitorenitor	FOXO4	0.582332	9.3631e-42
mEarly_mOsteoprogenitorenitor	LGALS3	0.904908	1.02621e-41
mEarly_mOsteoprogenitorenitor	PLAGL1	0.705291	4.1342e-41
mEarly_mOsteoprogenitorenitor	CAMK1	0.677513	5.50639e-41
mEarly_mOsteoprogenitorenitor	CKAP4	0.685213	1.04628e-40
mEarly_mOsteoprogenitorenitor	PPA1	1.19653	1.18167e-40
mEarly_mOsteoprogenitorenitor	ZBTB20	0.842328	1.72876e-40
mEarly_mOsteoprogenitorenitor	STMP1	0.660137	1.08919e-39
mEarly_mOsteoprogenitorenitor	COMP	1.10671	7.87056e-39
mEarly_mOsteoprogenitorenitor	CDKN1C	0.682014	1.85494e-38
mEarly_mOsteoprogenitorenitor	ITM2A	0.714932	8.6905e-36
mEarly_mOsteoprogenitorenitor	NOG	0.595466	1.44637e-35
mEarly_mOsteoprogenitorenitor	ACAN	0.751203	1.84452e-35
mEarly_mOsteoprogenitorenitor	COL2A1	0.80398	9.07529e-34
mEarly_mOsteoprogenitorenitor	HSPG2	0.634798	3.58444e-33
mEarly_mOsteoprogenitorenitor	COL9A1	0.701684	3.39544e-32
mEarly_mOsteoprogenitorenitor	TRIM47	0.53325	4.43685e-32
mEarly_mOsteoprogenitorenitor	UGDH	0.562023	1.03225e-31
mEarly_mOsteoprogenitorenitor	OST4	0.558069	3.44553e-30
mEarly_mOsteoprogenitorenitor	COL6A3	0.589493	4.76319e-30
mEarly_mOsteoprogenitorenitor	COL11A2	0.72733	5.76659e-30
mEarly_mOsteoprogenitorenitor	COLGALT1	0.55905	5.2814e-29
mEarly_mOsteoprogenitorenitor	NTAN1	0.600042	6.7699e-29
mEarly_mOsteoprogenitorenitor	PAM	0.538919	9.35127e-29
mEarly_mOsteoprogenitorenitor	COX4I2	0.505136	6.81196e-28
mEarly_mOsteoprogenitorenitor	PHLDA2	0.60603	6.18417e-27
mEarly_mOsteoprogenitorenitor	BAMBI	0.52205	6.34324e-27
mEarly_mOsteoprogenitorenitor	FKBP9	0.537523	8.69772e-27
mEarly_mOsteoprogenitorenitor	MSMO1	0.512393	3.22297e-26
mEarly_mOsteoprogenitorenitor	SCD	0.620589	1.82588e-24
mEarly_mOsteoprogenitorenitor	IFT57	0.500059	9.15137e-24
mEarly_mOsteoprogenitorenitor	GALE	0.544067	4.26649e-23
mEarly_mOsteoprogenitorenitor	NRK	0.504344	7.53608e-22
mEarly_mOsteoprogenitorenitor	PRDX4	0.600726	2.10942e-21
mEarly_mOsteoprogenitorenitor	COL9A2	0.568509	2.09553e-20
mEarly_mOsteoprogenitorenitor	MFGE8	0.527418	2.24846e-20
mEarly_mOsteoprogenitorenitor	TIMP3	0.631251	4.55855e-20
mEarly_mOsteoprogenitorenitor	WIF1	0.575356	2.45262e-18
mEarly_mOsteoprogenitorenitor	THBS1	0.819399	3.02859e-18
mEarly_mOsteoprogenitorenitor	FKBP11	0.512795	2.29684e-16
mEarly_mOsteoprogenitorenitor	SMIM14	0.539274	3.16536e-14
mEarly_mOsteoprogenitorenitor	FDPS	0.514504	4.29656e-14
mEarly_mOsteoprogenitorenitor	MGP	0.507033	0.0429721
mOsteoprogenitor	FFAR4	1.21428	6.98176e-277
mOsteoprogenitor	DDIT4L	1.80353	3.29409e-269
mOsteoprogenitor	STEAP4	1.5145	5.72866e-261
mOsteoprogenitor	IBSP	3.52297	1.10493e-244
mOsteoprogenitor	ENPP6	0.723539	4.52035e-224
mOsteoprogenitor	ITGB3	0.851148	5.37476e-215
mOsteoprogenitor	HP	1.38417	1.32811e-193
mOsteoprogenitor	MMP13	3.75503	4.88591e-170
mOsteoprogenitor	FABP3	1.47577	1.78026e-166
mOsteoprogenitor	TNFSF11	0.800999	4.30345e-148
mOsteoprogenitor	GPX3	2.8361	1.64474e-134
mOsteoprogenitor	MMP9	1.9082	7.49399e-126
mOsteoprogenitor	CEMIP	0.517743	4.2024e-125
mOsteoprogenitor	FAM20C	1.73999	8.57083e-114
mOsteoprogenitor	C19orf33	0.906354	6.10741e-112
mOsteoprogenitor	SATB2	0.523416	6.49044e-109
mOsteoprogenitor	HPGD	1.08681	1.0429e-105
mOsteoprogenitor	CDS1	0.676	2.80395e-104
mOsteoprogenitor	LOXL4	0.861428	3.70485e-103
mOsteoprogenitor	DAPK2	0.725128	5.91989e-102
mOsteoprogenitor	AGT	1.01195	3.73249e-101
mOsteoprogenitor	MAF	1.71985	1.86509e-100
mOsteoprogenitor	ANXA3	1.42892	7.4856e-97
mOsteoprogenitor	RBP4	2.98672	1.00066e-92
mOsteoprogenitor	NUPR1	1.56881	4.28733e-90
mOsteoprogenitor	IRX5	1.26911	1.02765e-86
mOsteoprogenitor	RAMP1	0.778847	3.59802e-85
mOsteoprogenitor	TNFAIP2	0.506411	9.07111e-84
mOsteoprogenitor	SERPINI1	1.14264	9.27561e-75
mOsteoprogenitor	MAFB	1.32793	3.68871e-68
mOsteoprogenitor	PTGIS	1.78206	1.52634e-67
mOsteoprogenitor	CLU	1.09784	4.2526e-63
mOsteoprogenitor	CSF1	0.665794	1.49492e-62
mOsteoprogenitor	CDKN1A	2.16166	2.66779e-62
mOsteoprogenitor	PANX3	1.19242	3.23568e-61
mOsteoprogenitor	INSIG2	1.29192	4.92528e-60
mOsteoprogenitor	CHST1	0.832028	8.89335e-60
mOsteoprogenitor	PAK1	0.870195	2.04633e-58
mOsteoprogenitor	SPP1	5.62302	2.19762e-58
mOsteoprogenitor	PTGES	0.857474	4.68319e-58
mOsteoprogenitor	FRZB	1.65444	1.68504e-57
mOsteoprogenitor	EMB	1.16233	3.25924e-56
mOsteoprogenitor	RASL11A	0.76438	1.88945e-55
mOsteoprogenitor	DUSP5	0.895859	5.17229e-55
mOsteoprogenitor	METRNL	1.46956	5.11983e-54
mOsteoprogenitor	KLHL24	0.712514	1.30575e-53
mOsteoprogenitor	JAM2	0.643219	1.96125e-53
mOsteoprogenitor	CD200	1.17542	4.04648e-51
mOsteoprogenitor	PTGS2	0.541516	1.12355e-50
mOsteoprogenitor	LOX	1.07945	1.6094e-50
mOsteoprogenitor	SP7	0.705358	3.8141e-49
mOsteoprogenitor	CEBPB	1.91913	4.43311e-49
mOsteoprogenitor	MGST2	0.917711	1.2809e-47
mOsteoprogenitor	RUNX2	1.10027	1.48149e-47
mOsteoprogenitor	EPDR1	0.780777	3.14514e-47
mOsteoprogenitor	F13A1	1.15282	8.73704e-47
mOsteoprogenitor	HIVEP3	0.548128	1.71971e-46
mOsteoprogenitor	PCSK6	1.0358	1.20251e-45
mOsteoprogenitor	ABCA1	0.519957	2.43917e-44
mOsteoprogenitor	LPL	1.55751	1.47253e-42
mOsteoprogenitor	HTRA1	1.5962	2.62556e-42
mOsteoprogenitor	CAMK2N1	0.98918	2.77229e-42
mOsteoprogenitor	SLPI	0.824112	1.82138e-41
mOsteoprogenitor	FN1	2.16463	2.36477e-41
mOsteoprogenitor	RBP1	1.22862	7.51139e-41
mOsteoprogenitor	TCN2	1.08716	3.18183e-40
mOsteoprogenitor	DHRS3	1.25452	6.75876e-40
mOsteoprogenitor	DLX5	0.716502	1.30441e-39
mOsteoprogenitor	RHOD	0.929855	4.80164e-39
mOsteoprogenitor	MAP1LC3B	1.55708	5.17568e-38
mOsteoprogenitor	PLA2G4A	0.660309	1.23306e-37
mOsteoprogenitor	SERPINE2	2.07787	1.46829e-37
mOsteoprogenitor	RAF1	1.68629	9.43451e-37
mOsteoprogenitor	ANTXR2	0.654254	3.38822e-36
mOsteoprogenitor	IRX3	0.505675	1.49479e-34
mOsteoprogenitor	EPS8	0.544211	1.45972e-33
mOsteoprogenitor	FTL	1.06875	5.77711e-33
mOsteoprogenitor	RUNX1	0.609863	2.68564e-32
mOsteoprogenitor	TBC1D4	0.561504	3.93895e-32
mOsteoprogenitor	SDC2	1.46682	7.74141e-32
mOsteoprogenitor	MEF2C	1.22337	1.52766e-31
mOsteoprogenitor	ANKH	0.691963	1.78315e-31
mOsteoprogenitor	SOX4	1.49922	2.68136e-31
mOsteoprogenitor	CITED2	1.35285	6.4844e-31
mOsteoprogenitor	TF	0.987447	6.70427e-31
mOsteoprogenitor	BICC1	0.843455	1.65953e-30
mOsteoprogenitor	HEBP2	0.630084	2.38564e-30
mOsteoprogenitor	ADAMTS9	0.695373	7.79667e-30
mOsteoprogenitor	CCDC80	0.840469	8.17197e-30
mOsteoprogenitor	NRP1	0.871285	1.32736e-28
mOsteoprogenitor	PTP4A3	1.14845	3.98463e-28
mOsteoprogenitor	ITPR2	0.777678	2.36975e-27
mOsteoprogenitor	TSPAN13	0.988724	1.97831e-26
mOsteoprogenitor	HMOX1	0.731511	2.10219e-26
mOsteoprogenitor	PLK2	0.941717	3.86505e-26
mOsteoprogenitor	SGMS2	0.740377	7.89411e-26
mOsteoprogenitor	SMIM14	1.01171	9.79724e-26
mOsteoprogenitor	NARS2	0.514925	1.10325e-25
mOsteoprogenitor	TGFB1	0.796609	3.22557e-25
mOsteoprogenitor	FGFR1	1.11514	5.35651e-25
mOsteoprogenitor	ACKR3	0.664758	5.53111e-25
mOsteoprogenitor	ANGPTL4	0.895325	7.28963e-25
mOsteoprogenitor	C5orf30	0.535003	7.10501e-24
mOsteoprogenitor	PTPRF	0.730272	1.07781e-23
mOsteoprogenitor	CADM1	0.873469	1.23414e-23
mOsteoprogenitor	ARRDC4	0.554054	2.57617e-23
mOsteoprogenitor	MARCKS	1.13158	4.72234e-23
mOsteoprogenitor	GADD45A	0.791022	7.72094e-23
mOsteoprogenitor	S100A13	1.11498	2.85601e-22
mOsteoprogenitor	TMSB4X	0.788448	3.66342e-22
mOsteoprogenitor	FOXN3	0.629466	4.60035e-22
mOsteoprogenitor	RAPH1	0.744231	4.92387e-22
mOsteoprogenitor	IFNGR1	0.803031	7.34614e-22
mOsteoprogenitor	ATP2B1	0.913247	3.95802e-21
mOsteoprogenitor	BTG1	0.866774	5.27116e-21
mOsteoprogenitor	SULF1	0.591891	1.29104e-20
mOsteoprogenitor	PTP4A1	1.0242	1.84762e-20
mOsteoprogenitor	ITGB5	0.847789	1.8798e-20
mOsteoprogenitor	COLEC12	0.729476	2.55086e-20
mOsteoprogenitor	CTSD	1.10328	8.31685e-20
mOsteoprogenitor	FOXC1	0.762218	9.33431e-20
mOsteoprogenitor	ST3GAL1	0.505413	1.44318e-19
mOsteoprogenitor	ITM2B	0.71291	2.89546e-19
mOsteoprogenitor	PLIN2	0.799163	3.92764e-19
mOsteoprogenitor	FTH1	0.6265	4.31834e-19
mOsteoprogenitor	PDGFC	0.577874	6.46256e-19
mOsteoprogenitor	FGF7	0.513509	6.72839e-19
mOsteoprogenitor	IHH	0.700499	2.05613e-18
mOsteoprogenitor	VAMP8	0.856203	2.16382e-18
mOsteoprogenitor	VEGFA	0.569058	2.88504e-18
mOsteoprogenitor	MT-CO1	0.628511	6.93951e-18
mOsteoprogenitor	PTH1R	0.96172	1.94171e-17
mOsteoprogenitor	OGT	0.569884	2.03366e-17
mOsteoprogenitor	LGMN	0.932561	2.93561e-17
mOsteoprogenitor	SERINC3	0.632353	3.34813e-17
mOsteoprogenitor	AP2S1	0.74884	4.84273e-17
mOsteoprogenitor	CRIM1	0.619208	5.62196e-17
mOsteoprogenitor	BAMBI	0.86325	1.83881e-16
mOsteoprogenitor	TCF7L2	0.822678	2.01031e-16
mOsteoprogenitor	PFDN5	0.562114	2.39123e-16
mOsteoprogenitor	RNF144A	0.571174	2.7554e-16
mOsteoprogenitor	SGK1	0.656676	3.47771e-16
mOsteoprogenitor	TINAGL1	0.533085	4.30252e-16
mOsteoprogenitor	CDC42EP3	0.73562	5.5775e-16
mOsteoprogenitor	CD2AP	0.579006	1.35774e-15
mOsteoprogenitor	CTSB	0.800291	2.17658e-15
mOsteoprogenitor	LIMD2	0.670572	3.2512e-15
mOsteoprogenitor	NFE2L2	0.534902	3.31292e-15
mOsteoprogenitor	RGS3	0.733977	3.78188e-15
mOsteoprogenitor	MDFI	0.668907	5.1288e-15
mOsteoprogenitor	GPC1	0.596058	7.1101e-15
mOsteoprogenitor	DSTN	0.766522	8.52959e-15
mOsteoprogenitor	HILPDA	0.706206	9.27859e-15
mOsteoprogenitor	GHR	0.565156	1.49153e-14
mOsteoprogenitor	GPX4	0.745385	4.25771e-14
mOsteoprogenitor	VASN	0.731552	4.58841e-14
mOsteoprogenitor	LAMP1	0.601066	7.13931e-14
mOsteoprogenitor	BMP2	0.71872	7.46041e-14
mOsteoprogenitor	EPCAM	1.0097	1.66033e-13
mOsteoprogenitor	FAT1	0.588299	1.94732e-13
mOsteoprogenitor	YPEL3	0.621553	7.09564e-13
mOsteoprogenitor	CCNG1	0.744387	8.06524e-13
mOsteoprogenitor	BNIP3L	0.664245	9.47618e-13
mOsteoprogenitor	MARCKSL1	0.729551	1.36005e-12
mOsteoprogenitor	APP	0.57145	3.34611e-12
mOsteoprogenitor	PHLDA3	0.758177	4.80813e-12
mOsteoprogenitor	KLHDC2	0.694253	4.8082e-12
mOsteoprogenitor	RRAS2	0.504829	4.95626e-12
mOsteoprogenitor	TSC22D3	0.789951	8.19549e-12
mOsteoprogenitor	GABARAP	0.557474	1.0833e-11
mOsteoprogenitor	SRP14	0.610138	1.7746e-11
mOsteoprogenitor	LMO4	0.645736	1.78857e-11
mOsteoprogenitor	LBH	0.686221	1.94788e-11
mOsteoprogenitor	COX7A2L	0.50533	2.15267e-11
mOsteoprogenitor	GRN	0.555891	2.16459e-11
mOsteoprogenitor	CHMP4B	0.572577	2.48867e-11
mOsteoprogenitor	LAMP2	0.556037	2.73924e-11
mOsteoprogenitor	IER3	0.758674	3.33743e-11
mOsteoprogenitor	SAMHD1	0.503504	7.8644e-11
mOsteoprogenitor	GSK3B	0.662556	9.57019e-11
mOsteoprogenitor	ITGA6	0.572512	1.63342e-10
mOsteoprogenitor	SAT1	0.559161	3.86172e-10
mOsteoprogenitor	TMEM119	0.878312	4.0108e-10
mOsteoprogenitor	AK3	0.554601	4.89768e-10
mOsteoprogenitor	S100A1	0.586716	7.12647e-10
mOsteoprogenitor	ARPC1B	0.549093	8.95641e-10
mOsteoprogenitor	CTNNB1	0.511892	2.4586e-09
mOsteoprogenitor	UBC	0.520939	2.53904e-09
mOsteoprogenitor	TUBA1C	0.548691	3.4292e-09
mOsteoprogenitor	EVA1B	0.526166	2.43901e-08
mOsteoprogenitor	ZFAND5	0.500226	3.63011e-08
mOsteoprogenitor	TMEM59	0.521695	7.21932e-08
mOsteoprogenitor	TSC22D1	0.506759	1.779e-07
mOsteoprogenitor	ARSI	0.746499	1.83568e-07
mOsteoprogenitor	ZBTB20	0.628486	2.73959e-07
mOsteoprogenitor	FUCA2	0.520513	4.58878e-07
mOsteoprogenitor	TXNIP	0.591542	9.45053e-07
mOsteoprogenitor	PNRC1	0.577618	1.01896e-06
mOsteoprogenitor	EMP1	0.548943	1.65826e-06
mOsteoprogenitor	ZWINT	0.50129	2.91853e-06
mOsteoprogenitor	BNIP3	0.710149	4.99832e-06
mOsteoprogenitor	SDCBP	0.589158	1.52212e-05
mOsteoprogenitor	DCUN1D5	0.525659	0.000149768
mOsteoprogenitor	OLFML3	0.544597	0.000290119
mOsteoprogenitor	MGP	1.11666	0.0111492
mOsteoprogenitor	MDK	0.500738	0.0382995
mMyocyte	VGLL2	1.91339	0
mMyocyte	DES	1.56956	0
mMyocyte	CDH15	1.56725	0
mMyocyte	MYOD1	1.36786	0
mMyocyte	FITM1	1.09	0
mMyocyte	RBM24	1.02645	0
mMyocyte	ANK1	0.887866	0
mMyocyte	PITX3	0.65376	0
mMyocyte	RTN2	0.914652	3.20881e-268
mMyocyte	TNNT1	2.22299	1.14535e-266
mMyocyte	MSTN	0.798823	5.68019e-236
mMyocyte	GATM	0.905229	6.92434e-235
mMyocyte	ARPP21	0.666024	3.02327e-234
mMyocyte	TTN	1.37913	1.4603e-230
mMyocyte	MSC	1.15821	2.5845e-230
mMyocyte	CHRNA1	1.23478	1.89542e-225
mMyocyte	CHRNG	0.529778	5.36618e-204
mMyocyte	JSRP1	0.742235	4.11397e-203
mMyocyte	RAPSN	0.533777	9.23004e-198
mMyocyte	PNMA8B	0.788014	7.81414e-196
mMyocyte	NEB	0.826451	3.7828e-178
mMyocyte	TNNT2	2.10532	3.39165e-157
mMyocyte	ATP2A1	0.894644	1.32289e-155
mMyocyte	CRYAB	1.31827	1.86529e-154
mMyocyte	ACTC1	3.45618	2.79918e-151
mMyocyte	IGFBP3	1.13349	4.49651e-150
mMyocyte	KCNE5	1.34748	1.38744e-149
mMyocyte	ACTA2	1.6543	1.74585e-142
mMyocyte	FLNC	0.705484	3.69545e-141
mMyocyte	CCK	0.62511	5.15182e-140
mMyocyte	MYOG	3.37299	1.86597e-135
mMyocyte	CITED1	0.747121	5.23289e-135
mMyocyte	CA3	0.696007	3.73355e-133
mMyocyte	NES	1.05883	8.41784e-124
mMyocyte	KLHL41	0.527103	5.78687e-122
mMyocyte	MYL1	1.47803	5.13459e-120
mMyocyte	RGS16	0.820507	3.73436e-118
mMyocyte	CAP2	0.620201	1.14657e-113
mMyocyte	CELF2	1.11534	8.59448e-113
mMyocyte	TNIK	0.753679	1.73975e-109
mMyocyte	TPPP3	0.855204	3.65505e-107
mMyocyte	PGAM2	0.654162	6.09982e-105
mMyocyte	HSPB2	0.575141	1.3528e-102
mMyocyte	FNDC5	0.836205	5.47885e-101
mMyocyte	COL26A1	0.85531	8.87395e-94
mMyocyte	MYCL	0.511946	2.11983e-86
mMyocyte	TPM2	1.99931	3.09822e-82
mMyocyte	PPP1R14B	1.6075	4.67908e-76
mMyocyte	PDGFA	0.828284	5.17897e-75
mMyocyte	PARM1	0.50103	8.64853e-75
mMyocyte	HES6	1.10434	1.69597e-74
mMyocyte	NBL1	0.62638	1.38472e-73
mMyocyte	IFFO1	0.851581	1.22497e-72
mMyocyte	FGFR4	0.621844	1.57678e-71
mMyocyte	TUBB2B	1.26117	2.96133e-68
mMyocyte	IL17B	0.525086	3.9625e-66
mMyocyte	RALGPS2	0.624941	5.67157e-66
mMyocyte	OLFML2B	0.617818	6.38827e-66
mMyocyte	MYL4	1.01232	2.38633e-65
mMyocyte	GLIPR2	0.723997	7.81578e-62
mMyocyte	CEP41	0.707133	2.39999e-61
mMyocyte	BIN1	1.25273	1.37973e-60
mMyocyte	TNNI1	1.86563	1.57731e-60
mMyocyte	AKR1B1	0.942667	8.33994e-60
mMyocyte	TPM1	1.15631	3.27899e-57
mMyocyte	IGFBP2	0.681548	5.24484e-57
mMyocyte	MYH3	0.552453	1.0928e-55
mMyocyte	TNNI2	0.649186	4.88694e-55
mMyocyte	BEX1	0.79803	7.01639e-55
mMyocyte	DBN1	1.02675	6.04861e-54
mMyocyte	TMEM123	0.666381	1.22272e-52
mMyocyte	GPC1	0.600762	2.52383e-52
mMyocyte	LMNB2	0.808903	3.91593e-52
mMyocyte	HSP90AB1	0.594934	8.54759e-52
mMyocyte	COX8A	0.635831	5.61001e-50
mMyocyte	HSPB1	0.567296	7.40804e-49
mMyocyte	LSM6	1.27811	6.87486e-48
mMyocyte	PRKACA	0.893633	1.03824e-47
mMyocyte	SMARCD3	0.633544	6.49345e-45
mMyocyte	PTGIS	0.513353	1.74866e-44
mMyocyte	MYLPF	1.6843	2.73396e-42
mMyocyte	SERBP1	0.594085	4.76504e-42
mMyocyte	LGALS1	0.736938	4.37436e-41
mMyocyte	HDAC11	0.577014	5.7587e-41
mMyocyte	HSPD1	0.823061	1.57359e-40
mMyocyte	HNRNPA1	0.535172	4.64282e-40
mMyocyte	RBM38	0.515254	6.74527e-40
mMyocyte	HSPA8	0.561105	1.33618e-38
mMyocyte	ATP5F1B	0.526341	1.38103e-37
mMyocyte	PCBP4	0.708769	1.74434e-37
mMyocyte	PDLIM7	0.693902	2.22508e-37
mMyocyte	CCT4	0.619219	4.59411e-37
mMyocyte	ATP5F1A	0.504582	1.73787e-36
mMyocyte	CFL2	0.800487	1.69832e-35
mMyocyte	JAM3	0.862711	8.78657e-35
mMyocyte	CCNE1	0.849203	2.26462e-33
mMyocyte	YBX1	0.507247	2.38446e-33
mMyocyte	CCT2	0.569891	2.4188e-33
mMyocyte	NAP1L1	0.518776	9.65705e-33
mMyocyte	CDKN1C	0.893209	4.22105e-32
mMyocyte	NAA50	0.687558	1.48107e-31
mMyocyte	SPG21	1.91937	4.14438e-31
mMyocyte	PRMT1	0.544695	1.00127e-30
mMyocyte	CCT8	0.600162	1.25342e-30
mMyocyte	DDAH2	0.667279	3.61219e-30
mMyocyte	CYC1	0.610946	6.7299e-30
mMyocyte	PDLIM4	0.564063	3.45317e-29
mMyocyte	ZYX	0.595019	5.44644e-29
mMyocyte	PEX19	0.565317	5.01492e-28
mMyocyte	SLC25A5	0.603186	7.7488e-28
mMyocyte	CNN3	0.576166	1.5992e-27
mMyocyte	OLA1	0.618442	1.67025e-27
mMyocyte	YBX3	0.67346	6.92537e-26
mMyocyte	C1QBP	0.526137	8.04251e-26
mMyocyte	LTA4H	0.63528	1.05705e-25
mMyocyte	GAMT	0.626226	1.62244e-25
mMyocyte	HSPA9	0.548398	8.21222e-25
mMyocyte	GLRX3	0.541412	6.3009e-24
mMyocyte	TUBB6	0.724804	1.23637e-23
mMyocyte	MARCKSL1	0.593806	1.6359e-23
mMyocyte	SMC6	0.608328	4.08104e-23
mMyocyte	PSAT1	0.590259	4.32495e-23
mMyocyte	CYCS	0.590992	1.79407e-22
mMyocyte	POLR2I	0.717683	2.56722e-22
mMyocyte	SH3GLB1	0.742973	1.40659e-20
mMyocyte	PA2G4	0.522052	1.47888e-20
mMyocyte	EFHD2	0.533308	1.93951e-20
mMyocyte	MED30	0.50258	2.80893e-20
mMyocyte	RNF7	0.523116	8.12491e-20
mMyocyte	CD82	0.639958	1.01474e-18
mMyocyte	ARL6IP5	0.676692	2.30605e-16
mMyocyte	RTN4	0.54163	1.22044e-14
mMyocyte	TAF1D	0.51212	2.34222e-13
mMyocyte	VASP	0.605413	2.77492e-12
mMyocyte	HMGB3	0.512124	3.67465e-10
mMyocyte	S100A16	0.63136	1.17702e-09
mMyocyte	CKB	0.583624	2.67837e-05
mSchwann	FOXD3	0.682028	4.12097e-172
mSchwann	INSC	0.68419	4.47615e-159
mSchwann	TYR	0.592284	2.7299e-157
mSchwann	EDNRB	1.71404	3.48888e-126
mSchwann	PAX3	0.734243	8.66893e-117
mSchwann	CCL11	0.861336	4.31744e-103
mSchwann	MYH11	0.955376	6.23557e-90
mSchwann	DCT	3.25771	7.52588e-75
mSchwann	PLP1	1.2266	2.95012e-70
mSchwann	GPNMB	0.967161	9.08246e-70
mSchwann	HEYL	0.834573	2.90145e-63
mSchwann	ACTG2	1.2246	2.21057e-59
mSchwann	MCOLN3	0.734728	3.469e-59
mSchwann	AOC3	0.506039	1.91772e-54
mSchwann	AFAP1L2	0.605325	1.89591e-52
mSchwann	RGS5	2.13341	2.23137e-49
mSchwann	NKAIN4	0.678706	2.07896e-47
mSchwann	NPY	0.542336	6.2378e-38
mSchwann	SYNGR1	0.996888	3.91544e-33
mSchwann	BACE2	0.724832	9.69414e-31
mSchwann	SOX10	0.887567	9.4019e-29
mSchwann	PMEL	2.9984	1.23421e-28
mSchwann	NR2F1	0.571316	2.47557e-27
mSchwann	PTGDS	2.12745	4.47685e-25
mSchwann	TM4SF1	0.949476	1.83533e-24
mSchwann	TBX2	0.514009	3.3481e-19
mSchwann	ETS1	0.66842	4.31511e-19
mSchwann	ZEB2	0.873817	1.01695e-18
mSchwann	MCAM	0.895092	4.40459e-18
mSchwann	MYLK	1.0598	1.34005e-16
mSchwann	TAGLN	1.83649	1.27508e-15
mSchwann	FABP5	1.2542	3.62796e-13
mSchwann	NRARP	0.904006	1.19413e-12
mSchwann	MYL9	2.52404	2.4186e-12
mSchwann	ASPN	0.764784	8.79215e-12
mSchwann	RASGRP2	0.976206	1.03956e-10
mSchwann	VIM	1.19412	2.09602e-10
mSchwann	CRYAB	0.901567	1.60639e-09
mSchwann	SCHIP1	0.520967	1.80979e-09
mSchwann	CSRP1	1.13802	1.30899e-08
mSchwann	C11orf96	0.684712	1.46936e-08
mSchwann	RBP1	1.12566	1.97857e-08
mSchwann	NR2F2	0.668564	3.35881e-08
mSchwann	AKAP12	0.579103	3.83908e-08
mSchwann	FAM210B	0.532071	4.20179e-08
mSchwann	CTXN1	0.548823	5.89342e-08
mSchwann	CFL1	0.783826	7.89235e-08
mSchwann	TUBA1A	1.14648	1.52759e-07
mSchwann	SPON1	0.639682	3.94492e-07
mSchwann	PDLIM1	0.657154	1.99245e-06
mSchwann	IL13RA1	0.889231	2.66638e-06
mSchwann	PHLDA1	1.23038	5.18081e-06
mSchwann	FABP7	1.47143	6.78976e-06
mSchwann	NAB1	0.843176	8.04308e-06
mSchwann	CD200	0.68354	1.18272e-05
mSchwann	SLC24A5	1.34218	1.32373e-05
mSchwann	GYG1	0.695976	1.48114e-05
mSchwann	MARCKSL1	0.743444	4.41098e-05
mSchwann	GPX4	0.531188	0.000128779
mSchwann	NOTCH3	0.668983	0.000143934
mSchwann	ACTA2	3.14906	0.000210064
mSchwann	TSPAN7	0.639759	0.000340488
mSchwann	NGFR	0.84926	0.000356813
mSchwann	JAG1	0.593043	0.00037754
mSchwann	RASL11A	0.701982	0.000538369
mSchwann	BASP1	0.647315	0.000717081
mSchwann	VCL	0.553456	0.00109544
mSchwann	FAM174B	0.577316	0.00113302
mSchwann	TINAGL1	0.804717	0.00114099
mSchwann	PPP1R14A	0.639428	0.00194431
mSchwann	ARPC1A	0.555573	0.00254932
mSchwann	UAP1L1	0.577254	0.00377018
mSchwann	PDLIM7	0.593933	0.0094831
mSchwann	RRAD	0.654088	0.0184293
mSchwann	TMSB10	0.551685	0.0239547
mSchwann	MT-ATP6	0.627877	0.031225
mSchwann	MARCKS	0.646142	0.0318845
mSchwann	MT1M	0.771346	0.0367629
mSchwann	SLC25A5	0.559661	0.0486508
mEndothelium	CLDN5	2.58717	0
mEndothelium	CDH5	2.24047	0
mEndothelium	ECSCR	1.89219	0
mEndothelium	ICAM2	1.6859	0
mEndothelium	GIMAP6	1.55445	0
mEndothelium	GPIHBP1	1.35944	0
mEndothelium	KDR	1.33413	0
mEndothelium	TIE1	1.29055	0
mEndothelium	MYCT1	1.26777	0
mEndothelium	SOX17	1.18746	0
mEndothelium	RASIP1	1.4437	1.38475e-291
mEndothelium	KLHL4	0.934845	2.08512e-278
mEndothelium	EMCN	1.7609	3.41442e-272
mEndothelium	ROBO4	0.810204	1.01994e-259
mEndothelium	LMO2	1.27768	1.11993e-254
mEndothelium	APLNR	1.40809	1.95752e-253
mEndothelium	PLVAP	1.79473	6.00272e-240
mEndothelium	CD93	1.03984	2.38297e-224
mEndothelium	MMRN1	1.34686	1.52528e-214
mEndothelium	FLT4	0.88142	2.41422e-214
mEndothelium	ESAM	1.53829	6.66768e-192
mEndothelium	GIMAP4	0.692701	6.76946e-192
mEndothelium	SMAGP	0.956386	7.91068e-192
mEndothelium	KANK3	0.836321	6.32275e-189
mEndothelium	FLT1	0.982508	3.07182e-184
mEndothelium	PECAM1	1.71688	1.82378e-181
mEndothelium	C1orf115	0.586296	2.48545e-177
mEndothelium	COL18A1	1.73575	8.34408e-176
mEndothelium	MFNG	0.841206	7.40646e-168
mEndothelium	GIMAP1	0.639391	4.01221e-167
mEndothelium	MYZAP	0.885927	5.33341e-167
mEndothelium	TMEM255A	0.947217	1.63562e-164
mEndothelium	FAM110D	0.825864	4.12207e-164
mEndothelium	PLXND1	1.47546	9.0869e-159
mEndothelium	GIMAP5	0.638106	2.66905e-157
mEndothelium	NPR1	0.680223	2.62301e-153
mEndothelium	FAM167B	0.63228	1.41481e-150
mEndothelium	CAV1	1.86465	1.97947e-147
mEndothelium	THSD1	0.559528	1.31481e-146
mEndothelium	FABP4	1.18872	1.98648e-143
mEndothelium	SOX7	0.530149	1.5981e-142
mEndothelium	BIK	0.553402	1.93166e-132
mEndothelium	EGFL7	2.13687	1.04213e-131
mEndothelium	TM4SF1	1.25575	8.02674e-131
mEndothelium	ENG	1.54094	9.4247e-130
mEndothelium	GNGT2	0.982544	2.143e-129
mEndothelium	ARAP3	0.594491	8.20271e-126
mEndothelium	RBPMS	1.00915	1.43955e-125
mEndothelium	BST2	1.24986	3.80898e-119
mEndothelium	VAMP5	0.950709	4.1274e-118
mEndothelium	ARHGEF15	0.676011	1.34907e-116
mEndothelium	F11R	1.01342	5.1759e-116
mEndothelium	CD34	1.62072	2.71272e-114
mEndothelium	APOLD1	0.90565	3.57249e-111
mEndothelium	HLX	0.609902	8.85771e-109
mEndothelium	PLK2	1.82624	1.98269e-106
mEndothelium	GMFG	0.84899	9.0277e-105
mEndothelium	S100A16	1.57405	2.2875e-104
mEndothelium	MADCAM1	0.646726	7.12362e-103
mEndothelium	MMRN2	0.917546	1.82511e-101
mEndothelium	CRMP1	0.51446	4.80815e-101
mEndothelium	AFAP1L1	0.840173	8.52289e-101
mEndothelium	RASGRP3	0.543713	9.02496e-99
mEndothelium	DUSP2	1.02869	5.67159e-98
mEndothelium	RAMP2	1.4695	2.20839e-95
mEndothelium	GNG11	2.40297	1.06108e-94
mEndothelium	STAB1	0.985666	7.17994e-92
mEndothelium	DOK4	0.938785	8.95312e-86
mEndothelium	SIPA1	0.956091	3.32263e-84
mEndothelium	LYVE1	0.870694	8.13873e-84
mEndothelium	PDE2A	0.601742	3.40753e-82
mEndothelium	PRCP	1.3169	6.49507e-82
mEndothelium	MMP15	0.51362	3.6038e-81
mEndothelium	CRIP2	1.59718	3.05475e-80
mEndothelium	COL4A1	1.71641	2.65464e-79
mEndothelium	CD36	0.574187	7.4411e-78
mEndothelium	C1orf54	0.807234	1.42554e-72
mEndothelium	CAV2	0.50221	2.71878e-72
mEndothelium	BOK	0.789351	7.25672e-72
mEndothelium	CDA	0.77699	2.131e-71
mEndothelium	IPO11	0.945893	9.21467e-70
mEndothelium	COL4A2	1.42211	3.67783e-68
mEndothelium	ARHGAP18	0.838551	3.018e-67
mEndothelium	AKAP12	0.580123	3.938e-67
mEndothelium	N4BP3	0.830576	6.76514e-66
mEndothelium	PTPN18	1.04011	2.94261e-65
mEndothelium	PRKCH	0.564643	6.79219e-65
mEndothelium	VIM	1.55566	3.64419e-64
mEndothelium	PCDH17	0.985165	4.02689e-62
mEndothelium	GAP43	1.21292	2.21983e-61
mEndothelium	TP53I11	0.81146	2.80615e-61
mEndothelium	TMSB4X	1.54167	7.13264e-61
mEndothelium	TFPI	0.677601	1.39633e-60
mEndothelium	PEA15	1.04015	1.39835e-60
mEndothelium	TMEM88	0.724163	7.79004e-60
mEndothelium	GNAS	0.997398	1.30486e-57
mEndothelium	CMTM8	0.629377	9.22935e-57
mEndothelium	HDAC7	0.657041	3.97586e-54
mEndothelium	ACVRL1	0.579132	2.78607e-52
mEndothelium	FKBP1A	1.16875	8.23284e-51
mEndothelium	FAM43A	0.57279	8.35218e-51
mEndothelium	NRP2	0.819366	3.60139e-50
mEndothelium	LPAR6	0.762916	1.17859e-47
mEndothelium	TMSB10	1.0247	1.24426e-47
mEndothelium	PROX1	0.751059	8.46444e-46
mEndothelium	TSPAN18	0.92993	4.56443e-45
mEndothelium	LYN	0.658556	1.31312e-44
mEndothelium	JUP	0.600327	2.10812e-44
mEndothelium	ECE1	0.682774	5.33155e-43
mEndothelium	ICAM1	0.649368	4.25136e-42
mEndothelium	CFL1	0.770509	1.2343e-40
mEndothelium	NPDC1	0.543419	1.29549e-40
mEndothelium	SPARCL1	1.51768	1.51375e-40
mEndothelium	MSN	0.93602	1.75763e-40
mEndothelium	NDRG1	0.599611	2.18235e-40
mEndothelium	TGFB1	0.951495	1.76117e-39
mEndothelium	IGFBP7	1.45501	5.93488e-39
mEndothelium	ANXA3	0.785607	7.40512e-39
mEndothelium	TSPAN13	0.805328	1.7683e-38
mEndothelium	CCDC85B	0.785134	2.14047e-37
mEndothelium	GNAI2	0.861504	5.03077e-37
mEndothelium	PFN1	0.673367	7.69711e-37
mEndothelium	IGFBP4	0.914121	6.44024e-36
mEndothelium	TAGLN2	1.29809	9.26518e-36
mEndothelium	ARHGAP29	0.621822	2.16315e-34
mEndothelium	EHD2	0.900139	2.22351e-34
mEndothelium	RGS16	0.540334	3.43697e-34
mEndothelium	ELK3	0.837196	1.19259e-33
mEndothelium	ETS1	0.668142	3.52723e-32
mEndothelium	MARCKSL1	0.892937	1.65375e-31
mEndothelium	TUBA1A	0.844458	4.42537e-31
mEndothelium	ADAM15	0.714865	1.44379e-30
mEndothelium	RASGRP2	0.528557	5.12547e-30
mEndothelium	SGK1	0.822214	8.26735e-30
mEndothelium	PON2	0.612531	7.2774e-29
mEndothelium	SH3BP5	0.764026	4.43983e-28
mEndothelium	MEST	0.954743	2.60473e-27
mEndothelium	IFITM2	0.672072	5.53575e-27
mEndothelium	NES	0.610711	5.66224e-27
mEndothelium	NRARP	0.52327	1.45436e-26
mEndothelium	ATOX1	0.702226	5.84871e-26
mEndothelium	COTL1	0.7436	6.61069e-26
mEndothelium	CSRP1	0.765586	1.44559e-25
mEndothelium	CMTM3	0.764927	5.27227e-25
mEndothelium	RALB	0.763739	5.71862e-25
mEndothelium	MGAT4B	0.572939	9.337e-25
mEndothelium	LAMA4	0.767811	2.60013e-24
mEndothelium	FYN	0.57794	3.86346e-24
mEndothelium	EHD4	0.563001	7.56411e-24
mEndothelium	TINAGL1	0.650027	3.7317e-23
mEndothelium	SH3BGRL3	0.594131	5.15746e-23
mEndothelium	LDB2	0.528804	6.97963e-23
mEndothelium	MCAM	0.667299	1.43522e-21
mEndothelium	PALM	0.578149	2.62024e-21
mEndothelium	HOMER3	0.524789	4.0721e-21
mEndothelium	ARPC3	0.68981	4.28333e-21
mEndothelium	LXN	0.764603	5.92323e-21
mEndothelium	ADM	0.566428	8.05833e-21
mEndothelium	SPTAN1	0.560842	1.00074e-20
mEndothelium	CD151	0.653656	1.275e-20
mEndothelium	MYO1B	0.51755	1.69229e-20
mEndothelium	MT-ATP6	0.59114	3.26908e-20
mEndothelium	LAMB1	0.581246	4.78024e-20
mEndothelium	ARHGAP31	0.647966	2.28129e-19
mEndothelium	TSPAN9	0.501932	2.47909e-19
mEndothelium	SLC25A5	0.573748	6.56977e-19
mEndothelium	LAMC1	0.533098	2.90418e-18
mEndothelium	ACTB	0.765166	3.85648e-18
mEndothelium	RGL2	0.533972	1.85221e-17
mEndothelium	IGFBP3	0.821826	2.25076e-17
mEndothelium	THY1	0.862722	2.72041e-17
mEndothelium	LRP10	0.617158	1.59994e-16
mEndothelium	ABHD17A	0.684252	2.08193e-16
mEndothelium	MT-CYB	0.540378	2.28695e-15
mEndothelium	FSCN1	0.577742	3.70244e-15
mEndothelium	ITGB1	0.648504	7.88797e-15
mEndothelium	COL15A1	0.902146	8.29482e-15
mEndothelium	CLEC14A	0.542959	3.98586e-14
mEndothelium	PPP1R10	0.584152	5.33335e-14
mEndothelium	MYH9	0.502884	9.87251e-14
mEndothelium	MT-CO1	0.549343	1.25926e-13
mEndothelium	CORO1C	0.504943	6.0692e-13
mEndothelium	SPTBN1	0.628654	1.48625e-12
mEndothelium	DUSP1	0.543576	1.71891e-12
mEndothelium	JUNB	0.551322	2.33412e-12
mEndothelium	ETS2	0.553852	9.14073e-12
mEndothelium	PTP4A3	0.620949	1.18872e-11
mEndothelium	RAB11A	0.648823	3.24248e-11
mEndothelium	NRP1	0.603279	3.59141e-10
mEndothelium	ZYX	0.511777	3.72068e-10
mEndothelium	EFNA1	0.537246	6.14278e-10
mEndothelium	MAP7D1	0.514105	8.70419e-10
mEndothelium	LAPTM4B	0.57285	1.62972e-09
mEndothelium	CARHSP1	0.502741	3.58803e-09
mEndothelium	CTNNA1	0.526422	7.03736e-09
mEndothelium	SPNS1	0.532086	1.22587e-08
mEndothelium	GLUD2	0.567849	1.39815e-08
mEndothelium	PKIG	0.508715	7.95638e-07
mEndothelium	SLC9A3R2	0.571567	4.24552e-06
mEndothelium	TSPAN6	0.522611	1.16556e-05
mEndothelium	RGCC	0.620584	3.98392e-05
mEndothelium	PTX3	0.535895	0.014119
mMacrophage	FCER1G	3.02943	0
mMacrophage	CD52	2.97266	0
mMacrophage	TYROBP	2.80475	0
mMacrophage	RAC2	2.64327	0
mMacrophage	CD53	1.72281	0
mMacrophage	PSMB8	1.48269	0
mMacrophage	HCLS1	1.0828	0
mMacrophage	EVI2A	1.0474	0
mMacrophage	CD48	1.02239	0
mMacrophage	FERMT3	0.971606	0
mMacrophage	PTPRC	0.899242	0
mMacrophage	BIN2	0.869471	0
mMacrophage	CTSS	2.12033	1.29e-301
mMacrophage	FMNL1	0.814534	1.26162e-299
mMacrophage	CYTIP	0.919961	1.70625e-292
mMacrophage	CORO1A	2.67393	6.79873e-287
mMacrophage	CD37	1.14912	3.82442e-281
mMacrophage	PARVG	0.658064	2.43311e-273
mMacrophage	SELPLG	0.942024	6.93708e-273
mMacrophage	SRGN	2.86733	1.73144e-268
mMacrophage	MYO1F	0.693438	7.33749e-264
mMacrophage	SP110	0.687039	2.40551e-260
mMacrophage	APBB1IP	0.805018	4.43627e-255
mMacrophage	HCST	0.670323	1.41623e-253
mMacrophage	SPI1	1.40673	1.7055e-245
mMacrophage	LPXN	0.726604	2.25183e-245
mMacrophage	NAPSA	1.18185	1.11644e-244
mMacrophage	CCR2	1.1201	1.24781e-242
mMacrophage	NCKAP1L	0.534636	4.31729e-241
mMacrophage	LST1	1.71617	7.65181e-235
mMacrophage	IKZF1	0.711446	2.94998e-232
mMacrophage	GLIPR1	0.893152	6.00042e-232
mMacrophage	PLEK	0.883454	4.67975e-225
mMacrophage	CLEC4C	1.33631	6.30135e-220
mMacrophage	LRRC25	0.554059	3.82975e-217
mMacrophage	RGS18	0.626144	4.1623e-217
mMacrophage	GMFG	1.31761	9.59245e-217
mMacrophage	SAMSN1	1.08454	4.60765e-212
mMacrophage	CD69	0.976677	1.10816e-211
mMacrophage	LY86	1.21267	1.39495e-210
mMacrophage	DOK2	0.879574	4.6091e-209
mMacrophage	ALOX5AP	2.01665	6.08151e-209
mMacrophage	SLA	0.613941	1.42559e-207
mMacrophage	PTPN6	1.06265	4.09687e-205
mMacrophage	PLD4	1.28397	2.0935e-204
mMacrophage	C19orf38	0.812904	6.07366e-200
mMacrophage	GPSM3	1.21515	3.76594e-199
mMacrophage	LAPTM5	1.93895	2.72423e-198
mMacrophage	MYO1G	0.662059	1.05001e-197
mMacrophage	PLAC8	2.61299	1.01468e-194
mMacrophage	PTPN7	0.539282	1.5045e-194
mMacrophage	RGS1	1.23104	1.0919e-192
mMacrophage	ITGB7	0.918081	1.03898e-190
mMacrophage	NCF2	0.832067	3.21402e-188
mMacrophage	CYBB	0.648007	1.98333e-187
mMacrophage	CLEC4A	1.00113	4.90207e-187
mMacrophage	CYTH4	0.577231	7.82302e-185
mMacrophage	CLEC12A	0.819091	1.60802e-181
mMacrophage	NCF4	0.683267	1.98205e-180
mMacrophage	ARHGAP9	0.704126	8.94385e-178
mMacrophage	GPR183	0.532315	2.23247e-177
mMacrophage	LAT2	0.876709	4.91235e-177
mMacrophage	ITGAL	0.580612	4.04879e-170
mMacrophage	PSMB9	0.513152	6.51027e-167
mMacrophage	MS4A6A	0.940435	3.63833e-165
mMacrophage	IGSF6	0.609705	3.5828e-164
mMacrophage	LCP2	0.502659	5.13107e-164
mMacrophage	NKG7	1.03155	3.23424e-163
mMacrophage	EPSTI1	0.521323	3.12286e-160
mMacrophage	LCP1	1.64988	2.98913e-155
mMacrophage	ZC3HAV1	0.787206	4.86302e-154
mMacrophage	EBI3	0.52621	1.10904e-147
mMacrophage	HLA-DOA	0.523697	8.33555e-144
mMacrophage	TREM2	0.710157	8.57573e-143
mMacrophage	CD7	1.38497	1.63909e-141
mMacrophage	NRROS	0.78755	1.28904e-139
mMacrophage	RGS2	1.7802	2.70345e-131
mMacrophage	CX3CR1	0.849336	3.44039e-128
mMacrophage	S100A4	1.97497	2.62064e-125
mMacrophage	IL2RG	0.905575	1.90488e-123
mMacrophage	TNFAIP3	0.552343	1.5868e-118
mMacrophage	IL1R2	0.782986	5.91451e-111
mMacrophage	IRF5	0.619479	3.77131e-110
mMacrophage	CFP	0.819234	2.08252e-108
mMacrophage	CCL4	1.49346	9.0623e-106
mMacrophage	FCGR1B	0.609655	5.11756e-104
mMacrophage	CTSC	2.0058	1.25411e-103
mMacrophage	CD74	3.69263	3.71077e-101
mMacrophage	AIF1	0.889804	3.05033e-100
mMacrophage	PTPN18	1.42523	3.33975e-100
mMacrophage	ITGA4	0.623864	1.09953e-95
mMacrophage	ARHGDIB	2.19538	1.32534e-91
mMacrophage	C1QA	1.47599	7.9735e-91
mMacrophage	SLC6A13	0.729154	8.06534e-90
mMacrophage	CD44	0.905895	1.22547e-89
mMacrophage	IFI27L2	1.4961	5.23144e-89
mMacrophage	EMB	1.69992	6.84314e-88
mMacrophage	CSF1R	1.0822	1.69917e-78
mMacrophage	UCP2	1.40445	1.7783e-78
mMacrophage	FES	0.574499	8.90044e-73
mMacrophage	PLBD1	0.598166	9.28955e-73
mMacrophage	LTB	1.36926	3.06366e-72
mMacrophage	TM6SF1	0.829958	3.65936e-71
mMacrophage	TUBA4A	0.918216	7.97409e-70
mMacrophage	B4GALNT1	0.521437	4.64626e-69
mMacrophage	GM2A	1.12806	1.2844e-65
mMacrophage	TSPO	1.58072	8.60097e-65
mMacrophage	LY6E	2.11398	9.67965e-60
mMacrophage	SYNGR2	0.907857	2.48304e-59
mMacrophage	SERPINB1	1.54732	4.18471e-59
mMacrophage	PLAUR	0.535783	1.8921e-58
mMacrophage	COTL1	1.85034	7.04829e-58
mMacrophage	STK17B	0.715285	1.07443e-55
mMacrophage	SLC9A3R1	0.872622	2.16895e-55
mMacrophage	APOBEC3H	0.688337	6.84169e-55
mMacrophage	UNC93B1	1.08645	2.12226e-54
mMacrophage	B2M	2.0147	4.90591e-54
mMacrophage	STXBP2	0.592815	2.48036e-53
mMacrophage	FYB1	0.921697	7.33133e-53
mMacrophage	MSN	1.1724	9.51672e-53
mMacrophage	TMSB4X	2.56585	1.04619e-52
mMacrophage	HCK	0.527445	1.97764e-52
mMacrophage	RAMP1	0.721581	1.48238e-51
mMacrophage	PFN1	1.12292	1.93051e-51
mMacrophage	C1QB	2.09534	7.60356e-51
mMacrophage	CAPG	1.35195	1.51838e-50
mMacrophage	LSP1	2.02582	5.36875e-50
mMacrophage	SH3BGRL3	1.43444	9.08034e-50
mMacrophage	CDK2AP2	0.968064	7.10886e-49
mMacrophage	LAT	0.500101	1.53442e-47
mMacrophage	ARPC1B	1.3027	2.7641e-46
mMacrophage	TF	0.692515	7.05947e-46
mMacrophage	PIM1	1.42603	2.30281e-45
mMacrophage	ICAM1	0.752137	2.63361e-45
mMacrophage	SEC11C	1.15886	4.79002e-45
mMacrophage	DUSP5	0.654379	5.38275e-45
mMacrophage	CELF2	0.766249	1.05458e-44
mMacrophage	TAGLN2	1.32951	1.1422e-44
mMacrophage	ARRB2	0.54728	5.76841e-43
mMacrophage	TGFB1	0.864259	7.61354e-43
mMacrophage	HFE	0.510802	1.43425e-42
mMacrophage	NPL	0.513699	1.43638e-42
mMacrophage	CFL1	0.841266	2.3849e-41
mMacrophage	CYBA	1.54573	5.45722e-41
mMacrophage	ARPC2	1.0499	1.95754e-40
mMacrophage	ATP13A2	0.525668	3.00927e-40
mMacrophage	TPD52	0.969502	9.55093e-40
mMacrophage	SMIM3	0.699869	4.12732e-39
mMacrophage	PPP1R18	0.72372	1.13051e-38
mMacrophage	CREM	0.845511	1.44035e-38
mMacrophage	FAM107B	0.650227	2.29848e-38
mMacrophage	FTH1	1.26674	5.36437e-38
mMacrophage	RGS10	0.94694	8.30846e-38
mMacrophage	ARPC3	0.942983	1.76476e-37
mMacrophage	RAP1B	1.06137	2.55086e-37
mMacrophage	LRRFIP1	0.723481	3.55016e-37
mMacrophage	BST2	0.675077	1.51236e-36
mMacrophage	CEBPB	1.72138	3.19184e-36
mMacrophage	SKAP2	0.607074	9.20334e-35
mMacrophage	MYD88	0.511443	1.88756e-33
mMacrophage	ITM2B	1.10142	4.2394e-33
mMacrophage	CPA3	3.59496	8.18904e-33
mMacrophage	ACTR3	1.08965	2.11067e-32
mMacrophage	LYN	0.799616	3.55157e-32
mMacrophage	SLC25A5	0.941468	4.95885e-32
mMacrophage	CD47	0.927767	5.48442e-32
mMacrophage	MILR1	0.539412	1.05077e-31
mMacrophage	VASP	0.796191	1.2711e-31
mMacrophage	OSTF1	0.795039	1.66777e-31
mMacrophage	CLIC1	0.873343	4.17056e-31
mMacrophage	CD83	0.621108	1.83815e-30
mMacrophage	MAN2B1	0.770216	4.51809e-30
mMacrophage	ELF1	0.609767	3.01248e-29
mMacrophage	RBM38	0.565837	3.91272e-29
mMacrophage	FTL	0.885552	5.74202e-29
mMacrophage	GNA13	0.637161	9.72616e-29
mMacrophage	SERINC3	0.912171	2.05516e-28
mMacrophage	CKB	1.39135	2.26516e-28
mMacrophage	KLF6	0.97445	6.10532e-28
mMacrophage	EHD4	0.786395	6.43394e-28
mMacrophage	LIMD2	0.88354	1.16977e-27
mMacrophage	GYG1	0.804285	1.33463e-27
mMacrophage	TWF2	0.669001	1.90395e-27
mMacrophage	ARPC5	0.802472	2.00275e-27
mMacrophage	DAZAP2	0.748144	2.08261e-27
mMacrophage	TNNI2	0.548075	4.98539e-26
mMacrophage	PYCARD	0.810897	5.40927e-26
mMacrophage	ESYT1	0.531994	5.6223e-26
mMacrophage	RHOG	0.609854	7.52958e-26
mMacrophage	SFT2D1	0.546904	7.9676e-26
mMacrophage	CAPZB	0.732372	1.13322e-25
mMacrophage	GNAI2	0.782931	1.35305e-25
mMacrophage	SAT1	1.35376	2.74123e-25
mMacrophage	RNPEP	0.69	3.19856e-25
mMacrophage	PSME1	0.816291	3.21494e-25
mMacrophage	CMTM7	1.08721	3.49616e-25
mMacrophage	NFKBIA	1.41094	4.02942e-25
mMacrophage	ARPC4	0.799012	1.89136e-24
mMacrophage	ACSL5	0.512705	2.80245e-24
mMacrophage	TAPBP	0.599894	9.42575e-24
mMacrophage	JUNB	0.999175	9.7904e-24
mMacrophage	SHISA5	1.12295	3.03451e-23
mMacrophage	RILPL2	0.885017	5.26836e-23
mMacrophage	ARL6IP5	0.802463	7.97667e-23
mMacrophage	TALDO1	0.843449	9.37995e-23
mMacrophage	AKR1B1	0.635132	2.04007e-22
mMacrophage	ABRACL	0.673558	3.73604e-22
mMacrophage	SUPT4H1	0.688634	6.00027e-22
mMacrophage	TPM3	0.594722	1.02263e-21
mMacrophage	EMILIN2	0.554662	1.05488e-21
mMacrophage	IFNGR1	0.728338	2.36155e-21
mMacrophage	TSPAN13	0.638582	3.71482e-21
mMacrophage	ABI1	0.532827	4.84403e-21
mMacrophage	APOE	3.09	5.40956e-21
mMacrophage	FAM49B	0.877144	5.48734e-21
mMacrophage	ZFP36L2	0.726175	9.64868e-21
mMacrophage	CCDC12	0.630614	2.4426e-20
mMacrophage	CALM1	0.529269	2.69958e-20
mMacrophage	IER5	0.91213	3.62261e-20
mMacrophage	ACTB	1.16137	4.50278e-20
mMacrophage	LPCAT2	0.601023	5.41572e-20
mMacrophage	SLC38A1	0.528002	6.59708e-20
mMacrophage	HSPA8	0.527145	8.49716e-20
mMacrophage	PLIN2	0.704365	1.30423e-19
mMacrophage	PSMB10	0.615026	1.65706e-19
mMacrophage	CSRNP1	0.605448	1.8104e-19
mMacrophage	PPP1CA	0.552302	1.8501e-19
mMacrophage	CDC42	0.576731	3.40986e-19
mMacrophage	PRKCD	0.573191	9.9413e-19
mMacrophage	PRCP	0.515051	1.29482e-18
mMacrophage	SDF2L1	0.86899	2.05318e-18
mMacrophage	HPCAL1	0.508957	5.04166e-18
mMacrophage	NPC2	0.841642	7.45558e-18
mMacrophage	CAPZA1	0.567609	8.41048e-18
mMacrophage	HLA-DMA	0.98676	8.58748e-18
mMacrophage	HDC	1.85674	1.26835e-17
mMacrophage	HEXB	0.646473	9.45582e-17
mMacrophage	MAP2K3	0.626481	9.5945e-17
mMacrophage	GSTO1	0.545535	2.56707e-16
mMacrophage	ACTR2	0.570708	2.64834e-16
mMacrophage	CRIP1	1.01097	3.36245e-16
mMacrophage	UBC	0.642057	4.47593e-16
mMacrophage	TCF7	1.0069	5.25139e-16
mMacrophage	IFRD1	0.835073	6.35611e-16
mMacrophage	PSAP	1.18996	6.6873e-16
mMacrophage	SUB1	0.561007	1.14644e-15
mMacrophage	MCL1	0.70671	1.51861e-15
mMacrophage	TMEM160	0.593326	1.67722e-15
mMacrophage	NRGN	0.933401	4.15459e-15
mMacrophage	KLK8	0.52147	7.19813e-15
mMacrophage	WDR1	0.649855	9.81771e-15
mMacrophage	MAPRE2	0.513125	1.10763e-14
mMacrophage	GRB2	0.563084	1.60687e-14
mMacrophage	PITPNA	0.566025	3.258e-14
mMacrophage	SAMHD1	0.58154	3.92005e-14
mMacrophage	CREG1	0.626174	5.0891e-14
mMacrophage	EFHD2	0.774754	6.27473e-14
mMacrophage	RAP1A	0.52945	7.92537e-14
mMacrophage	CTSH	1.19011	8.423e-14
mMacrophage	ZFP36	0.645424	1.28806e-13
mMacrophage	MYL12B	0.527519	1.35377e-13
mMacrophage	COX5A	0.543852	1.48818e-13
mMacrophage	ATP6V1B2	0.670436	1.95993e-13
mMacrophage	CORO1B	0.595799	2.24461e-13
mMacrophage	SLC3A2	0.589313	3.85119e-13
mMacrophage	M6PR	0.564625	1.73951e-12
mMacrophage	RORA	1.02778	2.87171e-12
mMacrophage	ARL6IP1	0.597013	3.26749e-12
mMacrophage	ACTG1	0.501765	4.93716e-12
mMacrophage	ARL4C	0.595914	9.56046e-12
mMacrophage	SNX2	0.762711	1.17405e-11
mMacrophage	S100A13	0.511525	1.72629e-11
mMacrophage	UBALD2	0.527953	5.11014e-11
mMacrophage	SDCBP	0.539581	1.15283e-10
mMacrophage	S100A6	1.24152	1.27326e-10
mMacrophage	DUSP1	0.710779	1.6158e-10
mMacrophage	RNF130	0.521563	1.7569e-10
mMacrophage	CAPZA2	0.666887	2.72081e-10
mMacrophage	SQSTM1	0.544549	2.80359e-10
mMacrophage	CITED2	0.574838	6.21672e-10
mMacrophage	GUSB	0.511963	7.05087e-10
mMacrophage	GSN	0.832405	8.92309e-10
mMacrophage	VPS37B	0.517366	4.59752e-09
mMacrophage	GLRX	0.558593	5.03712e-09
mMacrophage	TIPARP	0.578417	5.65149e-09
mMacrophage	UNC119	0.506913	9.54742e-09
mMacrophage	CST3	1.29814	3.71214e-08
mMacrophage	NFE2L2	0.508759	1.11985e-07
mMacrophage	CTSA	0.637695	1.27932e-07
mMacrophage	ERO1A	0.592219	7.25091e-07
mMacrophage	HEXA	0.527174	6.0616e-05
mMacrophage	SERP1	0.515247	6.13891e-05
mMacrophage	MSRB1	0.607502	6.554e-05
mMacrophage	IFITM2	1.52704	0.000117911
mMacrophage	CLTA	0.623231	0.000147718
mMacrophage	F13A1	1.01101	0.000153868
mMacrophage	S100A10	0.551731	0.000209135
mMacrophage	RNASE4	0.562788	0.000289303
mMacrophage	CTSD	0.601763	0.000567222
mMacrophage	ATP6V0B	0.515582	0.00309838
mMacrophage	PLGRKT	0.559382	0.0104408
mMacrophage	HLA-DQB1	2.32275	0.0159783
mMacrophage	ZFP36L1	0.530553	0.0430298
mEpithelium	KRT5	2.62408	0
mEpithelium	SFN	2.41613	0
mEpithelium	WNT6	1.68191	0
mEpithelium	EPCAM	1.51854	2.56587e-302
mEpithelium	FGFBP1	1.67914	3.55581e-297
mEpithelium	TP63	0.889184	1.18249e-294
mEpithelium	PERP	2.60204	9.92077e-293
mEpithelium	TRIM29	1.01679	2.3299e-289
mEpithelium	GJB6	0.980996	1.20852e-283
mEpithelium	DSP	1.14265	2.91594e-283
mEpithelium	KRT14	3.40146	2.63775e-273
mEpithelium	CLDN4	1.43445	8.05785e-271
mEpithelium	GJB2	1.26558	9.57434e-266
mEpithelium	WNT7B	0.846303	2.33366e-259
mEpithelium	ESRP1	0.679783	2.4433e-245
mEpithelium	LGALS7	2.60283	1.56014e-240
mEpithelium	PKP3	0.923105	1.50437e-238
mEpithelium	KRT15	3.19761	4.36833e-219
mEpithelium	COL17A1	0.92361	6.36624e-216
mEpithelium	BCAM	1.72464	2.82908e-214
mEpithelium	AQP3	0.983965	4.62252e-209
mEpithelium	KREMEN2	1.13646	1.02672e-205
mEpithelium	FERMT1	0.509422	2.10429e-204
mEpithelium	TACSTD2	1.44854	4.69618e-203
mEpithelium	TFAP2B	1.04568	2.47616e-193
mEpithelium	SERPINB10	0.757538	7.30079e-192
mEpithelium	WNT3	0.512529	3.83886e-189
mEpithelium	CDH1	0.679533	4.41175e-180
mEpithelium	TFAP2A	0.704786	1.85618e-177
mEpithelium	APOC1	0.877425	5.71377e-165
mEpithelium	LYPD6B	0.566545	1.90466e-164
mEpithelium	GATA3	0.873634	3.42247e-163
mEpithelium	MT1M	1.94129	3.79617e-162
mEpithelium	DMKN	2.12727	1.01004e-161
mEpithelium	RAB38	0.609965	4.65003e-158
mEpithelium	WNT10A	0.513825	1.09609e-153
mEpithelium	MEIS2	0.932377	7.00275e-143
mEpithelium	PDLIM1	1.09489	4.29129e-134
mEpithelium	SPINT2	1.37903	4.71148e-131
mEpithelium	MAPK13	0.805499	6.15719e-126
mEpithelium	S100A14	1.24425	2.59956e-117
mEpithelium	CXCL14	2.68933	2.71038e-109
mEpithelium	BCL11B	0.823526	4.14124e-107
mEpithelium	BARX2	0.65669	7.69862e-107
mEpithelium	JUP	1.08885	2.34509e-103
mEpithelium	CAPG	0.873067	7.44834e-99
mEpithelium	LYPD3	0.590732	6.15494e-96
mEpithelium	KRT17	1.34993	6.52823e-96
mEpithelium	HSPB8	0.651546	7.72783e-93
mEpithelium	FABP5	2.06848	1.36403e-91
mEpithelium	PDGFA	1.2157	4.58324e-91
mEpithelium	FXYD3	1.04145	1.95028e-83
mEpithelium	KRTDAP	2.59539	9.70285e-82
mEpithelium	IRX2	0.940174	2.25962e-81
mEpithelium	ANK3	0.613374	2.21138e-79
mEpithelium	PTPRF	1.01621	1.06941e-77
mEpithelium	PLTP	0.652149	2.48846e-76
mEpithelium	ASPRV1	0.964398	1.49905e-74
mEpithelium	S100A11	1.17289	6.1817e-74
mEpithelium	LMO1	1.36079	3.01426e-71
mEpithelium	RAB25	0.685987	5.15797e-70
mEpithelium	IGFBP2	1.29159	1.9787e-67
mEpithelium	TNFRSF19	0.550522	1.56406e-63
mEpithelium	COL18A1	0.512749	2.43404e-62
mEpithelium	IFITM2	1.07195	1.76037e-59
mEpithelium	CEBPA	0.553657	3.60978e-58
mEpithelium	CA12	0.679295	4.30377e-57
mEpithelium	MEGF6	0.598943	4.72822e-56
mEpithelium	DDR1	0.646389	5.5519e-55
mEpithelium	CHCHD10	0.575895	1.27656e-54
mEpithelium	HSPA1A	0.846937	5.20737e-52
mEpithelium	F11R	0.575283	9.8087e-51
mEpithelium	S100A16	0.904073	5.82666e-50
mEpithelium	HSPB1	1.71053	5.51696e-49
mEpithelium	ACAA2	0.879022	5.7091e-49
mEpithelium	ASS1	0.612595	2.01634e-47
mEpithelium	WNT4	0.744625	4.95083e-47
mEpithelium	SATB1	0.502126	1.05755e-46
mEpithelium	POU2F2	0.623159	2.08971e-46
mEpithelium	KRT1	1.7567	1.38074e-45
mEpithelium	MT-ATP6	0.626074	7.33034e-44
mEpithelium	MT-CYB	0.648478	1.30093e-43
mEpithelium	SOSTDC1	0.859731	4.5131e-43
mEpithelium	SLC7A5	0.667817	2.11547e-40
mEpithelium	MT-ND4	0.63198	5.98602e-39
mEpithelium	MT-ND1	0.608352	7.27577e-37
mEpithelium	TXNDC17	0.786533	8.41352e-37
mEpithelium	ITM2B	0.665564	1.02992e-36
mEpithelium	MPZL2	0.537071	1.74248e-35
mEpithelium	MT-CO2	0.504809	2.66947e-35
mEpithelium	MT-CO3	0.553666	3.77516e-35
mEpithelium	ANXA2	0.746225	7.87661e-35
mEpithelium	AGRN	0.505793	2.22889e-33
mEpithelium	HOXA7	0.601614	1.54999e-30
mEpithelium	KLF5	0.615415	1.24243e-29
mEpithelium	UQCRC1	0.548713	5.49519e-29
mEpithelium	GCAT	0.634357	8.05452e-29
mEpithelium	BCL11A	0.544701	8.30836e-29
mEpithelium	NXN	0.623414	2.56369e-28
mEpithelium	HDGF	0.507065	4.63852e-28
mEpithelium	MT-ND3	0.565273	1.0604e-27
mEpithelium	RALBP1	0.896482	3.00873e-26
mEpithelium	MT-ND2	0.57367	2.14234e-25
mEpithelium	CYB5R3	0.613628	9.08847e-25
mEpithelium	ANXA1	1.46168	9.73582e-25
mEpithelium	WLS	0.641915	1.06695e-24
mEpithelium	SLC25A5	0.508168	1.66753e-24
mEpithelium	ATOX1	0.580176	2.49186e-24
mEpithelium	IER3	0.666887	2.96657e-23
mEpithelium	NOTCH1	0.583579	1.01802e-22
mEpithelium	EZR	0.578443	1.85118e-22
mEpithelium	NFKBIA	0.703922	7.02264e-22
mEpithelium	GADD45B	0.634023	7.49048e-22
mEpithelium	BEX1	0.50452	1.17705e-21
mEpithelium	MT-ND4L	0.630639	2.73942e-21
mEpithelium	DCN	0.737608	3.61052e-21
mEpithelium	ATF3	0.775135	5.01471e-21
mEpithelium	HRAS	0.594431	8.63853e-20
mEpithelium	MT-ND5	0.514427	1.25896e-18
mEpithelium	MGST1	1.0538	2.75035e-15
mEpithelium	UHRF1	0.502075	1.29142e-14
mEpithelium	PYCARD	0.505995	3.62878e-11
mEpithelium	KRT10	1.54742	6.40324e-10
mEpithelium	SNX21	0.538562	1.14685e-08
mEpithelium	GLTP	0.787121	0.000314019
