# Supplementary material for: Dissecting human embryonic skeletal stem cell ontogeny by single-cell transcriptomic and functional analyses
Source: Cell Res. 2021 Jan 20;31(7):742–57. doi: 10.1038/s41422-021-00467-z (PMC8249634; doi:10.1038/s41422-021-00467-z)
Supplement: Supplementary file 8 — Supplementary information, Table S2 [file 41422_2021_467_MOESM8_ESM.xlsx]

## Sheet: legends
Table S2. Regulons in Scenic analysis.
This table shows regulons enriched in different clusters by SCENIC analysis, including 253 regulons enriched in mesenchymal subsets of human limb buds in Fig. 2i, 314 regulons enriched in OCLC subsets of human long bones in Fig. 3f, 304 regulons enriched in human calvaria in Fig. 6g, and 325 regulons enriched in OCLC subsets of E15.5 mouse hindlimb bones in Supplementary information, Fig. S3f.

## Sheet: human_limb Fig. 2i
logFC	AveExpr	t	adj.P.Val	cluster	regulon
0.0207339	0.187445	92.2364	0	cluster_LBM1	ETV5 (1016g)
0.0304801	0.289316	88.6234	0	cluster_LBM1	ETV5_extended (1843g)
0.0315273	0.303767	88.196	0	cluster_LBM1	ETV4 (1773g)
0.0402665	0.38773	87.7364	0	cluster_LBM1	ETV4_extended (2288g)
0.0151936	0.182674	79.6183	0	cluster_LBM1	HOXC10_extended (872g)
0.0195155	0.103903	78.6199	0	cluster_LBM1	HOXA11_extended (283g)
0.0178964	0.185849	77.8941	0	cluster_LBM1	GABPA (661g)
0.0673017	0.162533	77.4941	0	cluster_LBM1	MSX1_extended (30g)
0.013547	0.154236	73.2992	0	cluster_LBM1	USF2_extended (943g)
0.0286325	0.254389	73.1674	0	cluster_LBM1	YBX1_extended (581g)
0.0187056	0.21295	72.5975	0	cluster_LBM1	MAZ_extended (1352g)
0.101346	0.169703	72.0275	0	cluster_LBM1	MSX1 (11g)
0.0179033	0.157592	69.8534	0	cluster_LBM1	HOXA10_extended (379g)
0.0318144	0.342733	69.2855	0	cluster_LBM1	TFDP1_extended (2133g)
0.0271562	0.286192	68.6467	0	cluster_LBM1	TFDP1 (1723g)
0.0228027	0.244447	68.5085	0	cluster_LBM1	GABPA_extended (1315g)
0.0133136	0.131563	68.2962	0	cluster_LBM1	ATF3_extended (1073g)
0.0213067	0.17317	68.1043	0	cluster_LBM1	POLE4_extended (502g)
0.0131812	0.18306	67.6457	0	cluster_LBM1	NR2C2_extended (988g)
0.0202516	0.259488	65.8391	0	cluster_LBM1	ETS1_extended (1403g)
0.0283623	0.102771	64.8544	0	cluster_LBM1	LHX9_extended (93g)
0.0169524	0.199183	63.9622	0	cluster_LBM1	MXI1_extended (1125g)
0.0120603	0.121261	63.0667	0	cluster_LBM1	ATF3 (931g)
0.0416202	0.406964	61.9683	0	cluster_LBM1	HDAC2_extended (752g)
0.0122243	0.184008	60.6436	0	cluster_LBM1	ERF_extended (1338g)
0.0423703	0.193829	60.5867	0	cluster_LBM1	PITX1_extended (31g)
0.0115028	0.158013	58.9407	0	cluster_LBM1	ERF (899g)
0.020322	0.189042	58.737	0	cluster_LBM1	CEBPZ_extended (584g)
0.0168949	0.23831	58.1754	0	cluster_LBM1	UBTF_extended (1370g)
0.0215273	0.137404	58.1205	0	cluster_LBM1	POLE4 (135g)
0.0123409	0.172131	57.9839	0	cluster_LBM1	BRF2_extended (1167g)
0.0122591	0.178087	57.9533	0	cluster_LBM1	ZNF143 (964g)
0.0197876	0.261806	57.8358	0	cluster_LBM1	E2F1_extended (1427g)
0.0179816	0.253477	56.9193	0	cluster_LBM1	ZNF143_extended (1605g)
0.0177721	0.241934	56.2896	0	cluster_LBM1	E2F1 (1289g)
0.0391738	0.13487	56.1643	0	cluster_LBM1	HOXC9_extended (33g)
0.0126792	0.19211	55.0972	0	cluster_LBM1	POLR2A (1254g)
0.0754662	0.129508	54.1034	0	cluster_LBM1	LHX9 (10g)
0.0194218	0.0515801	53.7584	0	cluster_LBM1	ZIC2_extended (48g)
0.00955735	0.145802	53.4018	0	cluster_LBM1	ETV2_extended (465g)
0.0508635	0.200394	53.291	0	cluster_LBM1	PRRX2 (21g)
0.0117121	0.184324	52.8357	0	cluster_LBM1	TAF1_extended (1144g)
0.0149167	0.191531	52.0789	0	cluster_LBM1	E2F4_extended (1415g)
0.0131025	0.177623	51.4656	0	cluster_LBM1	ATF1_extended (1146g)
0.00812101	0.122784	51.413	0	cluster_LBM1	CEBPB_extended (828g)
0.0182964	0.278191	50.9867	0	cluster_LBM1	SIN3A_extended (1887g)
0.0120805	0.173264	50.8041	0	cluster_LBM1	ETS1 (398g)
0.00836812	0.130449	50.0888	0	cluster_LBM1	TAF1 (590g)
0.034769	0.156386	50.0307	0	cluster_LBM1	PRRX2_extended (35g)
0.0145958	0.233695	49.8858	0	cluster_LBM1	RBBP5_extended (1576g)
0.0159723	0.156436	49.8774	0	cluster_LBM1	HOXA10 (193g)
0.0404282	0.123433	48.9581	0	cluster_LBM1	PITX1 (16g)
0.0232467	0.0654208	48.8995	0	cluster_LBM1	HOXA11 (46g)
0.010129	0.217565	48.4748	0	cluster_LBM1	ZMIZ1_extended (1577g)
0.0153423	0.253899	48.0246	0	cluster_LBM1	POLR2A_extended (1795g)
0.0336447	0.121576	47.4728	0	cluster_LBM1	MSX2 (34g)
0.0144733	0.187817	46.8821	0	cluster_LBM1	POLE3_extended (1138g)
0.0103217	0.12024	46.2144	0	cluster_LBM1	ZBTB7A_extended (405g)
0.0143423	0.215477	46.0095	0	cluster_LBM1	SIN3A (1302g)
0.0236135	0.0945146	45.0159	0	cluster_LBM1	MSX2_extended (50g)
0.0124285	0.163831	43.1207	0	cluster_LBM1	E2F4 (1015g)
0.0287995	0.065868	43.1097	0	cluster_LBM1	HOXC10 (14g)
0.0133993	0.210044	41.2234	0	cluster_LBM1	SMARCA4_extended (804g)
0.0118763	0.203474	40.8421	0	cluster_LBM1	YY1_extended (1367g)
0.0135468	0.201578	40.6931	0	cluster_LBM1	BRCA1_extended (1473g)
0.0135291	0.172191	39.3811	0	cluster_LBM1	POLE3 (623g)
0.0114579	0.178796	39.3026	0	cluster_LBM1	BRCA1 (1177g)
0.00893277	0.16032	37.5028	1.03219e-295	cluster_LBM1	IRF3_extended (1138g)
0.0107534	0.216715	36.4391	7.18928e-280	cluster_LBM1	SP2_extended (1580g)
0.00644336	0.0949461	34.7288	3.23521e-255	cluster_LBM1	SOX8_extended (159g)
0.0101575	0.198546	33.865	3.70978e-243	cluster_LBM1	NFYB_extended (1320g)
0.00829059	0.155489	32.9124	3.55736e-230	cluster_LBM1	YY1 (496g)
0.0224487	0.0678125	32.8011	1.10158e-228	cluster_LBM1	HOXD8_extended (20g)
0.014317	0.235265	32.6912	3.26426e-227	cluster_LBM1	EZH2_extended (1325g)
0.019314	0.314537	32.0153	3.01215e-218	cluster_LBM1	HMGN3_extended (129g)
0.0113051	0.134293	31.4864	2.40086e-211	cluster_LBM1	HOXD10_extended (59g)
0.0182002	0.0411457	31.1689	2.93e-207	cluster_LBM1	TCF7 (14g)
0.014369	0.17506	30.9742	9.06648e-205	cluster_LBM1	CEBPZ (97g)
0.0330973	0.244818	30.5824	8.47745e-200	cluster_LBM1	PRRX1 (19g)
0.0087633	0.173393	27.7754	7.17543e-166	cluster_LBM1	NFYB (947g)
0.0130884	0.0356535	27.3622	3.9024e-161	cluster_LBM1	TCF7_extended (20g)
0.00576665	0.141118	26.2102	2.93262e-148	cluster_LBM1	STAT1 (351g)
0.00554601	0.13981	25.63	5.71356e-142	cluster_LBM1	STAT1_extended (358g)
0.00714444	0.131881	23.7111	4.28799e-122	cluster_LBM1	IRF3 (400g)
0.00835183	0.222144	23.2328	2.31913e-117	cluster_LBM1	XRCC4_extended (1597g)
0.0215768	0.142925	37.0418	3.1254e-288	cluster_LBM2	MAX_extended (1355g)
0.0117628	0.0620428	33.55	2.73004e-238	cluster_LBM2	THAP1_extended (383g)
0.0102868	0.0770419	21.7063	1.57831e-102	cluster_LBM2	ZNF76 (313g)
0.00956996	0.0798962	18.3427	6.10908e-74	cluster_LBM2	THAP11 (196g)
0.00712612	0.084282	17.6396	1.55815e-68	cluster_LBM2	ZNF76_extended (539g)
0.00735443	0.0258444	15.5364	1.35841e-53	cluster_LBM2	KLF11_extended (97g)
0.00542756	0.0873742	14.5969	1.586e-47	cluster_LBM2	SIX5 (362g)
0.00719281	0.120544	14.4313	1.68336e-46	cluster_LBM2	GABPB1_extended (1052g)
0.00675617	0.123363	14.4257	1.8093e-46	cluster_LBM2	NFYA_extended (973g)
0.00926307	0.0582946	14.3648	4.29127e-46	cluster_LBM2	ATF1 (40g)
0.00992728	0.162843	13.9036	2.68658e-43	cluster_LBM2	SREBF1_extended (1873g)
0.00455062	0.108665	13.7526	2.11291e-42	cluster_LBM2	SIX5_extended (786g)
0.0065767	0.12256	13.3062	8.29983e-40	cluster_LBM2	NFYA (858g)
0.00678368	0.0148351	13.1325	8.00116e-39	cluster_LBM2	THAP1 (46g)
0.00864426	0.0456111	11.266	5.28809e-29	cluster_LBM2	CREM_extended (43g)
0.00540352	0.0143774	10.606	6.78725e-26	cluster_LBM2	ELK1 (46g)
0.00762942	0.0684017	10.4132	5.08553e-25	cluster_LBM2	KLF10_extended (81g)
0.0116714	0.0221577	10.0226	2.73002e-23	cluster_LBM2	CREB3_extended (10g)
0.00949855	0.134112	9.88239	1.10238e-22	cluster_LBM2	GTF2B_extended (390g)
0.0120245	0.114466	9.75321	3.89932e-22	cluster_LBM2	PSMD12_extended (33g)
0.00665406	0.0209592	9.73759	4.49565e-22	cluster_LBM2	ETV6 (29g)
0.0144801	0.05093	9.43989	7.68358e-21	cluster_LBM2	HSF1 (12g)
0.010481	0.0416168	9.15347	1.09215e-19	cluster_LBM2	HSF1_extended (18g)
0.0661807	0.0934928	46.0795	0	cluster_LBM3	NR2F1_extended (15g)
0.0507578	0.0654235	44.8902	0	cluster_LBM3	HOXB2_extended (26g)
0.062197	0.0675297	41.3951	0	cluster_LBM3	HOXB2 (11g)
0.0178783	0.0800164	29.0831	1.32458e-180	cluster_LBM3	MEOX2_extended (68g)
0.032533	0.0565283	24.8258	8.39104e-133	cluster_LBM3	SOX6_extended (10g)
0.0352047	0.162611	22.3206	4.72804e-108	cluster_LBM3	IRF1_extended (39g)
0.0186634	0.0693299	20.7624	6.76164e-94	cluster_LBM3	DDIT3_extended (17g)
0.0106348	0.0793633	19.559	1.30827e-83	cluster_LBM3	LEF1_extended (99g)
0.00974257	0.0850244	16.0036	1.22458e-56	cluster_LBM3	FOXK1_extended (36g)
0.004834	0.0172337	14.9022	2.38499e-49	cluster_LBM3	WRNIP1_extended (79g)
0.00886225	0.0219729	14.5334	5.10403e-47	cluster_LBM3	RFX3_extended (20g)
0.0116139	0.114725	14.5209	6.05039e-47	cluster_LBM3	TCF4_extended (93g)
0.00769754	0.0827753	13.5346	5.19998e-41	cluster_LBM3	LEF1 (94g)
0.00960365	0.219424	12.907	1.89253e-37	cluster_LBM3	BCLAF1_extended (575g)
0.0112757	0.133902	10.5135	2.37211e-25	cluster_LBM3	REL (20g)
0.0106737	0.127768	10.4381	5.19571e-25	cluster_LBM3	REL_extended (21g)
0.0035893	0.01748	9.95735	6.81689e-23	cluster_LBM3	RXRB_extended (51g)
0.00430978	0.114313	9.66484	1.2098e-21	cluster_LBM3	SREBF1 (1061g)
0.0120405	0.162462	9.60168	2.19906e-21	cluster_LBM3	JUNB (63g)
0.00436164	0.0843067	9.12863	1.82106e-19	cluster_LBM3	CREB1 (76g)
0.00635583	0.0178775	8.90989	1.30266e-18	cluster_LBM3	IRF1 (11g)
0.00390123	0.0331527	8.85377	2.13886e-18	cluster_LBM3	SP2 (27g)
0.00625356	0.10198	8.59157	2.09262e-17	cluster_LBM3	XBP1 (69g)
0.00360735	0.0163285	8.21661	4.91675e-16	cluster_LBM3	IRF2_extended (31g)
0.00903978	0.139004	7.97695	3.41301e-15	cluster_LBM3	CHD1_extended (36g)
0.0127314	0.163732	7.74043	2.14912e-14	cluster_LBM3	JUND (32g)
0.00169623	0.106739	7.4346	2.16978e-13	cluster_LBM3	SP1 (621g)
0.00617689	0.025043	7.20564	1.1568e-12	cluster_LBM3	SUZ12 (11g)
0.00319522	0.0281156	6.58523	8.39722e-11	cluster_LBM3	ATF6_extended (41g)
0.00801096	0.137536	6.55748	1.00623e-10	cluster_LBM3	CHD1 (29g)
0.00535518	0.149702	6.49079	1.56053e-10	cluster_LBM3	JUNB_extended (170g)
0.055696	0.240269	88.3998	0	cluster_OCP	SOX4_extended (131g)
0.0196002	0.0896334	85.4013	0	cluster_OCP	EGR2_extended (703g)
0.0353537	0.209582	85.0834	0	cluster_OCP	SHOX2_extended (305g)
0.0238595	0.0885102	83.9773	0	cluster_OCP	EGR2 (381g)
0.0539397	0.246299	80.4914	0	cluster_OCP	SOX4 (78g)
0.0303923	0.149199	75.6873	0	cluster_OCP	KDM5B_extended (323g)
0.0752763	0.156239	75.0339	0	cluster_OCP	RARB_extended (23g)
0.0597146	0.0829134	72.4824	0	cluster_OCP	HIC1_extended (20g)
0.0248072	0.0681689	72.4101	0	cluster_OCP	NFIB (177g)
0.0224624	0.0688957	70.5809	0	cluster_OCP	MZF1_extended (181g)
0.0225206	0.0692219	70.5097	0	cluster_OCP	MZF1 (180g)
0.0276303	0.0928194	70.089	0	cluster_OCP	SOX9_extended (189g)
0.0773592	0.134745	69.9593	0	cluster_OCP	PBX1_extended (20g)
0.0200356	0.0556656	69.6498	0	cluster_OCP	ZNF502_extended (211g)
0.0209664	0.0591043	69.4033	0	cluster_OCP	RFX5_extended (92g)
0.0295072	0.127096	67.8128	0	cluster_OCP	TCF7L2_extended (161g)
0.0243979	0.146091	67.5637	0	cluster_OCP	NR2F2_extended (245g)
0.0369407	0.288112	66.3175	0	cluster_OCP	TEAD2_extended (106g)
0.034316	0.205959	65.6281	0	cluster_OCP	REST_extended (322g)
0.0222844	0.124328	64.6538	0	cluster_OCP	KDM5A_extended (616g)
0.0183446	0.0851286	62.959	0	cluster_OCP	KLF4_extended (156g)
0.0420119	0.198703	62.6024	0	cluster_OCP	SOX11_extended (78g)
0.0186457	0.119886	61.3643	0	cluster_OCP	HOXC6_extended (460g)
0.0255192	0.185733	59.4754	0	cluster_OCP	FOS_extended (580g)
0.0169344	0.114181	57.9847	0	cluster_OCP	IRX3_extended (336g)
0.033234	0.23944	57.9032	0	cluster_OCP	HMGA2 (149g)
0.0173187	0.129184	57.7603	0	cluster_OCP	TBX15_extended (458g)
0.0170127	0.113627	57.1225	0	cluster_OCP	IRX3 (311g)
0.0173685	0.0606749	55.8804	0	cluster_OCP	FOXO3_extended (105g)
0.0199954	0.10018	55.0045	0	cluster_OCP	FOXP1_extended (157g)
0.015061	0.0694925	54.0515	0	cluster_OCP	EBF1 (126g)
0.0133784	0.0713248	52.9208	0	cluster_OCP	KLF2_extended (322g)
0.0421236	0.0654648	52.8746	0	cluster_OCP	SHOX_extended (20g)
0.010143	0.0731363	51.7301	0	cluster_OCP	ZNF84_extended (595g)
0.0111008	0.0591492	50.9316	0	cluster_OCP	ELK4_extended (205g)
0.0120298	0.0588071	49.6475	0	cluster_OCP	FOXN3_extended (246g)
0.0126793	0.0645081	49.1381	0	cluster_OCP	KLF2 (215g)
0.00788713	0.083772	49.1281	0	cluster_OCP	FOXP2_extended (767g)
0.0187096	0.0600768	48.2686	0	cluster_OCP	FOXP1 (75g)
0.0238714	0.078487	47.4239	0	cluster_OCP	MTF1 (30g)
0.0130219	0.026877	47.197	0	cluster_OCP	NFATC4_extended (53g)
0.010646	0.097115	47.1474	0	cluster_OCP	PBX3_extended (1255g)
0.0246416	0.193632	44.1719	0	cluster_OCP	JUN_extended (221g)
0.030992	0.0518424	43.8474	0	cluster_OCP	SOX9 (15g)
0.00838005	0.0282742	43.4259	0	cluster_OCP	ERG_extended (127g)
0.0110358	0.0202802	43.042	0	cluster_OCP	PRDM16 (54g)
0.0412855	0.187309	42.7509	0	cluster_OCP	SOX11 (21g)
0.0127539	0.121203	41.9739	0	cluster_OCP	NFYC_extended (926g)
0.0155447	0.0125366	41.6808	0	cluster_OCP	RFX5 (13g)
0.0210101	0.18658	41.5533	0	cluster_OCP	SF1 (160g)
0.014831	0.0472007	41.042	0	cluster_OCP	FOXP4_extended (45g)
0.00680535	0.060821	40.8098	0	cluster_OCP	ZNF362_extended (446g)
0.0119023	0.137277	40.216	0	cluster_OCP	FOSB_extended (663g)
0.0197511	0.0990518	39.9186	0	cluster_OCP	KLF6_extended (158g)
0.0111373	0.0724478	39.6118	0	cluster_OCP	JUND_extended (254g)
0.0090208	0.110926	39.2453	1.87744945419674e-322	cluster_OCP	ZEB1_extended (605g)
0.0115322	0.0295542	38.3309	2.54957e-308	cluster_OCP	SOX5_extended (45g)
0.0136323	0.124302	37.2061	3.01525e-291	cluster_OCP	SIX1_extended (109g)
0.0124018	0.119513	37.1044	9.95576e-290	cluster_OCP	NFYC (706g)
0.0063545	0.0594156	36.2306	8.26001e-277	cluster_OCP	ZNF362 (361g)
0.0249993	0.205415	35.3365	7.4345e-264	cluster_OCP	JUN (98g)
0.0125027	0.108392	35.0999	1.77715e-260	cluster_OCP	HOXD11_extended (216g)
0.0119551	0.0449992	34.142	5.38999e-247	cluster_OCP	IRF7_extended (52g)
0.00975884	0.0208	34.0655	6.17981e-246	cluster_OCP	FLI1_extended (38g)
0.00668045	0.0179357	33.9892	7.02425e-245	cluster_OCP	SREBF2 (132g)
0.0121759	0.0479015	33.8263	1.23219e-242	cluster_OCP	FOXP4 (33g)
0.0218811	0.202725	33.8023	2.62236e-242	cluster_OCP	FOS (128g)
0.00772305	0.0247259	33.7961	3.17438e-242	cluster_OCP	EP300_extended (100g)
0.0176337	0.262414	33.2596	7.03176e-235	cluster_OCP	TAF7 (112g)
0.0190394	0.0525135	32.7077	1.96181e-227	cluster_OCP	SOX5 (18g)
0.00699601	0.0995488	32.4017	2.36505e-223	cluster_OCP	E2F6_extended (1340g)
0.00878009	0.0765298	32.0744	5.02548e-219	cluster_OCP	PBX3 (445g)
0.00643295	0.0815241	31.7361	1.35117e-214	cluster_OCP	E2F6 (728g)
0.00987006	0.0304253	31.2496	2.68404e-208	cluster_OCP	BACH2_extended (41g)
0.0106827	0.0111851	31.235	4.11855e-208	cluster_OCP	STAT2 (12g)
0.0077866	0.0309082	30.7813	2.57198e-202	cluster_OCP	SOX12_extended (69g)
0.00919935	0.0182474	30.4391	5.35027e-198	cluster_OCP	STAT2_extended (31g)
0.00905062	0.0987208	30.414	1.0967e-197	cluster_OCP	HOXA5_extended (316g)
0.0146849	0.248819	30.137	3.1641e-194	cluster_OCP	TAF7_extended (384g)
0.00561924	0.0650403	29.9847	2.45508e-192	cluster_OCP	SREBF2_extended (1007g)
0.0132631	0.0562229	28.8136	4.49398e-178	cluster_OCP	ZNF281_extended (35g)
0.00529173	0.0772588	28.4132	2.55683e-173	cluster_OCP	MYC_extended (422g)
0.00767808	0.0220306	28.3341	2.17396e-172	cluster_OCP	RXRA_extended (54g)
0.00699235	0.0290668	28.3277	2.57044e-172	cluster_OCP	HBP1_extended (48g)
0.00927389	0.0169855	28.0937	1.42557e-169	cluster_OCP	GLI2_extended (22g)
0.00997032	0.113116	27.4533	3.63428e-162	cluster_OCP	HOXD11 (176g)
0.0185768	0.127466	27.2778	3.6425e-160	cluster_OCP	EGR1 (60g)
0.00796396	0.0508206	26.7839	1.35556e-154	cluster_OCP	TBP_extended (262g)
0.0159985	0.0443481	26.7346	4.76583e-154	cluster_OCP	TRPS1_extended (13g)
0.0121064	0.138865	26.6135	1.06168e-152	cluster_OCP	BDP1_extended (144g)
0.0266254	0.218218	26.5529	4.95239e-152	cluster_OCP	ALX1_extended (12g)
0.00719045	0.020059	26.3885	3.23624e-150	cluster_OCP	RXRA (42g)
0.00644026	0.0839447	26.148	1.41391e-147	cluster_OCP	ZNF148_extended (189g)
0.00912652	0.159375	25.9583	1.65159e-145	cluster_OCP	EGR1_extended (564g)
0.00408861	0.0250267	25.8103	6.61588e-144	cluster_OCP	KLF13_extended (276g)
0.00759822	0.0209938	25.6511	3.42811e-142	cluster_OCP	NFE2L1_extended (37g)
0.00440933	0.0152103	25.233	9.77207e-138	cluster_OCP	PML_extended (115g)
0.0114286	0.0199535	24.8352	1.4805e-133	cluster_OCP	MEIS1_extended (12g)
0.014648	0.162427	24.6962	4.10367e-132	cluster_OCP	FOSB (88g)
0.00522409	0.0825467	24.5961	4.43829e-131	cluster_OCP	KLF3_extended (442g)
0.00427676	0.0239954	24.5408	1.64789e-130	cluster_OCP	KLF13 (159g)
0.00518181	0.0290625	24.3613	1.14941e-128	cluster_OCP	NFKB2_extended (90g)
0.0052533	0.0115552	24.24	1.99001e-127	cluster_OCP	KLF7_extended (40g)
0.0086438	0.0223595	23.5628	1.3078e-120	cluster_OCP	BACH1_extended (26g)
0.00620029	0.0103671	23.2272	2.66003e-117	cluster_OCP	RFX2 (19g)
0.00619763	0.0693003	23.15	1.5102e-116	cluster_OCP	SP3 (118g)
0.0123248	0.0420846	23.127	2.5205e-116	cluster_OCP	MEOX2 (21g)
0.00528914	0.035806	22.7752	6.44659e-113	cluster_OCP	ZMIZ1 (104g)
0.00387317	0.0131563	22.5917	3.69216e-111	cluster_OCP	ELK1_extended (88g)
0.00546235	0.0189947	22.5413	1.11197e-110	cluster_OCP	ZNF704 (56g)
0.00680687	0.158547	22.2907	2.63007e-108	cluster_OCP	CTCF_extended (843g)
0.00529172	0.0100855	22.1638	4.0703e-107	cluster_OCP	KLF7 (25g)
0.0105111	0.0202669	22.0801	2.46382e-106	cluster_OCP	MEIS1 (11g)
0.0340546	0.215322	22.073	2.85818e-106	cluster_OCP	KLF6 (22g)

## Sheet: human_long bone Fig. 3f
			logFC	AveExpr	t	adj.P.Val	cluster	regulon
			0.0682611	0.0826019	98.4274	0	cluster_BMSC	PRKAA2 (76g)
			0.0439634	0.0663224	93.8872	0	cluster_BMSC	TCF7L2_extended (166g)
			0.0458898	0.0695943	93.3434	0	cluster_BMSC	TCF7L2 (155g)
			0.0238731	0.0778226	84.8988	0	cluster_BMSC	IRF3_extended (494g)
			0.0521236	0.0375412	77.5454	0	cluster_BMSC	NR2F2_extended (29g)
			0.0285046	0.113037	75.8916	0	cluster_BMSC	HIC1_extended (598g)
			0.0362632	0.112945	75.425	0	cluster_BMSC	IRF2 (366g)
			0.0773847	0.0952373	75.3743	0	cluster_BMSC	SHOX2_extended (38g)
			0.0359039	0.112308	75.3272	0	cluster_BMSC	IRF2_extended (370g)
			0.0233776	0.0838251	69.3133	0	cluster_BMSC	SP1_extended (604g)
			0.098477	0.187607	66.6147	0	cluster_BMSC	EBF1 (28g)
			0.033223	0.0559818	64.6373	0	cluster_BMSC	IRF9_extended (78g)
			0.0249759	0.0767085	64.3839	0	cluster_BMSC	SP1 (211g)
			0.0208427	0.0851384	63.6194	0	cluster_BMSC	TCF7L1_extended (514g)
			0.0313358	0.149585	63.3467	0	cluster_BMSC	IRF1_extended (979g)
			0.0554933	0.154817	62.6833	0	cluster_BMSC	ATF6B_extended (37g)
			0.0238622	0.0889568	62.6194	0	cluster_BMSC	KLF7_extended (342g)
			0.0228376	0.0782405	59.723	0	cluster_BMSC	HLX_extended (152g)
			0.0191379	0.0767377	59.6039	0	cluster_BMSC	RCOR1_extended (484g)
			0.0212188	0.0782548	58.0507	0	cluster_BMSC	ARID3A_extended (261g)
			0.0257926	0.171591	57.8083	0	cluster_BMSC	POLR2A_extended (1386g)
			0.0337596	0.0726604	54.1561	0	cluster_BMSC	IRF7_extended (61g)
			0.0282794	0.152406	53.6908	0	cluster_BMSC	TEAD2_extended (579g)
			0.0359555	0.0477082	53.4118	0	cluster_BMSC	ZNF140 (20g)
			0.0188056	0.0802875	52.4139	0	cluster_BMSC	KLF12_extended (320g)
			0.0298605	0.0906846	52.12	0	cluster_BMSC	DMRT2_extended (180g)
			0.024774	0.0637943	51.9348	0	cluster_BMSC	TCF4_extended (161g)
			0.0184502	0.125566	51.4355	0	cluster_BMSC	POLR2A (927g)
			0.0470688	0.0945485	49.1414	0	cluster_BMSC	HOXC6_extended (18g)
			0.0172036	0.104044	48.4548	0	cluster_BMSC	CEBPD_extended (397g)
			0.0263288	0.0478028	47.9257	0	cluster_BMSC	STAT2_extended (49g)
			0.0168044	0.0728409	46.912	0	cluster_BMSC	SIN3A (632g)
			0.0103106	0.0536377	46.866	0	cluster_BMSC	SREBF1_extended (351g)
			0.0177187	0.0823156	46.8096	0	cluster_BMSC	SIN3A_extended (780g)
			0.0244352	0.0182015	46.0856	0	cluster_BMSC	HEY1_extended (13g)
			0.0296459	0.0950811	45.5016	0	cluster_BMSC	HOXC9_extended (50g)
			0.0194611	0.0763551	45.1495	0	cluster_BMSC	REST_extended (275g)
			0.0203461	0.137556	44.9746	0	cluster_BMSC	KLF6_extended (683g)
			0.015381	0.10153	44.8956	0	cluster_BMSC	ETV4_extended (224g)
			0.0466626	0.069721	44.4211	0	cluster_BMSC	NFE2L2_extended (11g)
			0.0405148	0.136814	44.1148	0	cluster_BMSC	CREB3L1 (39g)
			0.0140278	0.0786408	43.2838	0	cluster_BMSC	KDM5A_extended (735g)
			0.0120365	0.048265	41.6039	0	cluster_BMSC	ZNF362_extended (231g)
			0.0301986	0.0601824	41.5577	0	cluster_BMSC	IRF7 (28g)
			0.0235238	0.153372	40.874	0	cluster_BMSC	TBX15_extended (797g)
			0.014798	0.100586	40.6015	0	cluster_BMSC	POLE4_extended (545g)
			0.0119892	0.0862725	40.3119	0	cluster_BMSC	CREM_extended (435g)
			0.00954705	0.034457	39.2506	4.19856985835891e-319	cluster_BMSC	ELK4_extended (139g)
			0.0130679	0.0696181	38.9242	4.11412070959352e-314	cluster_BMSC	BRF1_extended (333g)
			0.0266211	0.0432938	38.8422	7.24032854908473e-313	cluster_BMSC	EMX2_extended (29g)
			0.0129418	0.0861894	38.7011	9.93661840778162e-311	cluster_BMSC	GTF2F1_extended (370g)
			0.0107861	0.0726568	38.4871	1.69796e-307	cluster_BMSC	MAX_extended (403g)
			0.0338575	0.110555	37.6397	8.13584e-295	cluster_BMSC	PBX1 (33g)
			0.0087753	0.0439803	37.0095	1.59113e-285	cluster_BMSC	ELK1_extended (188g)
			0.0256877	0.0948273	36.266	9.52865e-275	cluster_BMSC	HOXD10_extended (47g)
			0.0181348	0.176697	34.863	7.02761e-255	cluster_BMSC	SMARCA4_extended (1344g)
			0.0306083	0.107812	34.8095	3.87612e-254	cluster_BMSC	PBX1_extended (37g)
			0.00969764	0.0569895	34.0137	3.60052e-243	cluster_BMSC	TAF1_extended (273g)
			0.0227256	0.0612433	33.1924	4.43958e-232	cluster_BMSC	ZNF226 (17g)
			0.0143064	0.0989043	31.9306	1.71189e-215	cluster_BMSC	GTF2F1 (123g)
			0.0146273	0.0511104	30.8372	1.40943e-201	cluster_BMSC	KLF7 (44g)
			0.0136296	0.131595	30.6441	3.64926e-199	cluster_BMSC	CTCF_extended (1040g)
			0.0156315	0.0361449	30.6227	6.68931e-199	cluster_BMSC	DDIT3 (29g)
			0.0146115	0.0712435	30.596	1.43056e-198	cluster_BMSC	PHF2 (54g)
			0.00964019	0.088242	30.4866	3.25784e-197	cluster_BMSC	HCFC1_extended (766g)
			0.0135368	0.082023	29.9312	2.25722e-190	cluster_BMSC	HOXA7_extended (135g)
			0.0137039	0.0334557	29.7406	4.7236e-188	cluster_BMSC	DDIT3_extended (33g)
			0.0161766	0.0898388	27.4165	8.67781e-161	cluster_BMSC	CEBPD (42g)
			0.0113232	0.0907877	27.3462	5.36552e-160	cluster_BMSC	POLE4 (240g)
			0.00646626	0.0756746	26.5076	1.1344e-150	cluster_BMSC	YY1_extended (407g)
			0.0111863	0.0967825	25.813	3.79436e-143	cluster_BMSC	KDM5B_extended (162g)
			0.00640587	0.0427136	25.0694	2.69281e-135	cluster_BMSC	STAT1 (186g)
			0.0106517	0.11905	24.8811	2.41015e-133	cluster_BMSC	MAZ_extended (890g)
			0.0164223	0.1812	24.3303	1.0562e-127	cluster_BMSC	E2F1_extended (1349g)
			0.0117053	0.156025	23.5183	1.33977e-119	cluster_BMSC	JUND_extended (530g)
			0.00507279	0.0440175	22.8745	2.35683e-113	cluster_BMSC	STAT1_extended (278g)
			0.0148366	0.168414	22.8247	7.02428e-113	cluster_BMSC	E2F1 (1271g)
			0.00720778	0.0329773	21.9695	7.61549e-105	cluster_BMSC	EP300_extended (57g)
			0.00922751	0.104173	21.4868	1.95487e-100	cluster_BMSC	CEBPZ_extended (394g)
			0.00821959	0.0543552	20.9769	6.99303e-96	cluster_BMSC	TBP_extended (186g)
			0.0187415	0.0481315	20.3059	4.84574e-90	cluster_BMSC	HOXD10 (13g)
			0.00762081	0.0555238	20.1791	5.83092e-89	cluster_BMSC	TBP (74g)
			0.0081515	0.0909174	19.3979	2.0163e-82	cluster_BMSC	E2F6_extended (535g)
			0.00840961	0.0940107	18.5534	1.24569e-75	cluster_BMSC	E2F6 (454g)
			0.00914595	0.0311109	18.1123	3.3934e-72	cluster_BMSC	HOXA7 (25g)
			0.0130526	0.227382	18.0957	4.53149e-72	cluster_BMSC	EZH2_extended (1765g)
			0.0180481	0.121842	17.6134	2.07323e-68	cluster_BMSC	ETV4 (14g)
			0.00749127	0.0861756	17.2078	2.11582e-65	cluster_BMSC	NFYC_extended (629g)
			0.0064084	0.0371203	16.8705	5.85472e-63	cluster_BMSC	FOXN3_extended (43g)
			0.00933638	0.225896	16.2613	1.17477e-58	cluster_BMSC	YBX1_extended (1382g)
			0.00664639	0.133264	15.8061	1.53387e-55	cluster_BMSC	YBX1 (692g)
			0.0348477	0.0923936	70.3567	0	cluster_LBDMC	MSX1_extended (115g)
			0.0365499	0.183863	65.6968	0	cluster_LBDMC	HOXD13_extended (343g)
			0.0365298	0.177204	65.6614	0	cluster_LBDMC	HOXD13 (306g)
			0.0323422	0.0943234	54.7247	0	cluster_LBDMC	ZNF281_extended (162g)
			0.0289319	0.139265	52.3589	0	cluster_LBDMC	SOX11_extended (534g)
			0.0314697	0.170774	49.6874	0	cluster_LBDMC	JUN_extended (614g)
			0.0335432	0.0843493	49.1924	0	cluster_LBDMC	FOXO1_extended (101g)
			0.0385233	0.133175	48.8939	0	cluster_LBDMC	HBP1 (83g)
			0.0210651	0.0668765	46.9014	0	cluster_LBDMC	ZNF84_extended (130g)
			0.0285649	0.135579	46.753	0	cluster_LBDMC	SOX11 (135g)
			0.0307247	0.154454	46.6739	0	cluster_LBDMC	ZMIZ1_extended (1129g)
			0.0313537	0.122463	46.5028	0	cluster_LBDMC	ZNF467_extended (156g)
			0.0218309	0.0696144	45.5799	0	cluster_LBDMC	ZNF84 (113g)
			0.0355998	0.101403	44.3896	0	cluster_LBDMC	ALX1_extended (59g)
			0.0372359	0.0412037	44.0479	0	cluster_LBDMC	MSX1 (18g)
			0.02519	0.110119	42.3463	0	cluster_LBDMC	NFIB (434g)
			0.0683551	0.154206	42.1444	0	cluster_LBDMC	SHOX_extended (12g)
			0.0263304	0.0992422	41.8726	0	cluster_LBDMC	TWIST1 (136g)
			0.0259881	0.0211203	40.9419	0	cluster_LBDMC	NR2F1_extended (16g)
			0.0324719	0.0944786	40.5576	0	cluster_LBDMC	SIRT6_extended (38g)
			0.0708609	0.189445	40.526	0	cluster_LBDMC	HOXA10_extended (32g)
			0.0574311	0.119652	40.1848	0	cluster_LBDMC	ALX1 (21g)
			0.0171792	0.109769	39.5181	1.08694442085074e-322	cluster_LBDMC	PBX3_extended (438g)
			0.0427272	0.0605638	39.4122	3.50786608547285e-321	cluster_LBDMC	HOXA11 (15g)
			0.0271838	0.104957	38.4816	4.87256e-307	cluster_LBDMC	TFAP2A_extended (152g)
			0.0264239	0.198708	38.1383	6.86441e-302	cluster_LBDMC	TAF7_extended (563g)
			0.0294694	0.251819	37.945	5.27473e-299	cluster_LBDMC	HDAC2_extended (1467g)
			0.0158277	0.0415722	36.3747	5.7311e-276	cluster_LBDMC	TCF7L1 (92g)
			0.0214876	0.100149	35.8553	1.53534e-268	cluster_LBDMC	IRX3_extended (68g)
			0.0114842	0.0300671	35.8441	2.17588e-268	cluster_LBDMC	ZMIZ1 (96g)
			0.0167573	0.142166	34.8644	1.3436e-254	cluster_LBDMC	BCLAF1_extended (894g)
			0.0120042	0.0624926	34.5898	8.31743e-251	cluster_LBDMC	GMEB1_extended (258g)
			0.021615	0.172979	32.5226	5.12038e-223	cluster_LBDMC	TAF7 (200g)
			0.031346	0.125338	30.0163	2.96974e-191	cluster_LBDMC	BCL11A_extended (22g)
			0.0448433	0.28114	29.9635	1.2879e-190	cluster_LBDMC	JUN (60g)
			0.0140464	0.140589	29.8654	2.01426e-189	cluster_LBDMC	PRRX2_extended (587g)
			0.0106401	0.0765282	28.3167	5.21084e-171	cluster_LBDMC	RBBP5_extended (309g)
			0.0210154	0.027849	27.59	1.11779e-162	cluster_LBDMC	LHX9_extended (17g)
			0.0193593	0.0365709	26.9578	1.41677e-155	cluster_LBDMC	HOXA5_extended (21g)
			0.0549707	0.205038	26.7293	4.79142e-153	cluster_LBDMC	HOXA10 (15g)
			0.0195432	0.143771	26.6993	1.01806e-152	cluster_LBDMC	HDAC2 (67g)
			0.0206361	0.0729571	26.5501	4.45016e-151	cluster_LBDMC	HOXA11_extended (44g)
			0.0180635	0.0448205	26.4773	2.77587e-150	cluster_LBDMC	FOXJ3_extended (31g)
			0.0195166	0.0792642	25.467	2.06344e-139	cluster_LBDMC	TFAP2A (75g)
			0.00798014	0.0259112	24.3308	1.17396e-127	cluster_LBDMC	UBTF_extended (75g)
			0.0177155	0.219243	23.7984	2.61767e-122	cluster_LBDMC	RAD21_extended (1561g)
			0.0164612	0.0280858	22.738	5.3599e-112	cluster_LBDMC	HMBOX1 (14g)
			0.0111834	0.0645496	22.1334	2.57257e-106	cluster_LBDMC	ZNF143 (51g)
			0.0104494	0.069763	22.0499	1.52693e-105	cluster_LBDMC	THAP1_extended (89g)
			0.0234702	0.0347737	21.8223	1.90963e-103	cluster_LBDMC	LHX9 (10g)
			0.00981922	0.0976808	21.6759	4.12045e-102	cluster_LBDMC	SP3_extended (432g)
			0.00944961	0.0595003	19.5709	8.44901e-84	cluster_LBDMC	ZNF143_extended (65g)
			0.0116469	0.0313892	18.8754	3.76925e-78	cluster_LBDMC	TBL1XR1_extended (20g)
			0.00708492	0.0265822	18.2576	2.76288e-73	cluster_LBDMC	ZNF16_extended (48g)
			0.0108275	0.0646997	18.0247	1.71538e-71	cluster_LBDMC	ATF2_extended (45g)
			0.0606966	0.386725	17.559	5.70344e-68	cluster_LBDMC	JUND (12g)
			0.0094338	0.0369061	17.3144	3.71467e-66	cluster_LBDMC	TGIF2 (21g)
			0.0191247	0.0926678	17.2059	2.32257e-65	cluster_LBDMC	PRRX2 (17g)
			0.00889664	0.0283723	17.0518	3.09489e-64	cluster_LBDMC	PPARD_extended (25g)
			0.0107592	0.0181859	16.9374	2.08018e-63	cluster_LBDMC	ZNF281 (11g)
			0.0280012	0.209523	16.7596	3.91349e-62	cluster_LBDMC	TCF7 (13g)
			0.00607776	0.0300063	16.4454	6.52783e-60	cluster_LBDMC	CREB1_extended (66g)
			0.00407982	0.0520669	16.1536	7.03492e-58	cluster_LBDMC	RXRA_extended (229g)
			0.0178925	0.149697	15.6722	1.33449e-54	cluster_LBDMC	TCF7_extended (22g)
			0.0144045	0.17106	15.0483	1.65414e-50	cluster_LBDMC	FOS (140g)
			0.00396689	0.0436606	14.5818	1.49075e-47	cluster_LBDMC	YY1 (136g)
			0.0659369	0.110168	71.5552	0	cluster_eSSPC	HOXD9_extended (31g)
			0.0293412	0.189008	65.5929	0	cluster_eSSPC	FOXP1_extended (321g)
			0.029379	0.169389	61.794	0	cluster_eSSPC	FOXP1 (196g)
			0.0167754	0.108084	46.145	0	cluster_eSSPC	FOXP2_extended (426g)
			0.0385184	0.10114	44.3103	0	cluster_eSSPC	MECOM (21g)
			0.0187195	0.0666911	42.2849	0	cluster_eSSPC	HOXC10_extended (94g)
			0.0364127	0.0542226	39.8749	0	cluster_eSSPC	HOXD9 (15g)
			0.022459	0.182554	39.1905	3.68225100176333e-317	cluster_eSSPC	SOX4_extended (601g)
			0.0328777	0.110706	38.9259	3.66136754196517e-313	cluster_eSSPC	PITX1_extended (40g)
			0.0195235	0.135098	35.905	1.19934e-268	cluster_eSSPC	SOX4 (324g)
			0.0267718	0.0576242	32.8224	2.51355e-226	cluster_eSSPC	MKX (19g)
			0.0179124	0.0467635	31.9325	1.05633e-214	cluster_eSSPC	HOXC10 (38g)
			0.0130326	0.0968567	31.1585	6.93052e-205	cluster_eSSPC	FOXP2 (97g)
			0.0229824	0.0646618	29.0887	1.78747e-179	cluster_eSSPC	PITX1 (32g)
			0.0244051	0.0954594	28.7466	1.88143e-175	cluster_eSSPC	NFIC_extended (26g)
			0.0243311	0.0768721	28.4363	7.99151e-172	cluster_eSSPC	ELK3_extended (23g)
			0.020009	0.0657518	24.8841	8.56103e-133	cluster_eSSPC	NFIC (22g)
			0.0090451	0.108061	21.7826	1.1909e-102	cluster_eSSPC	TFDP2_extended (457g)
			0.00572134	0.0756857	16.1913	7.55174e-58	cluster_eSSPC	E2F3_extended (708g)
			0.00544452	0.0739619	15.7735	5.17592e-55	cluster_eSSPC	E2F3 (659g)
			0.00485661	0.0621712	13.3543	6.38399e-40	cluster_eSSPC	SP2_extended (379g)
			0.00731473	0.0178583	12.7065	2.53186e-36	cluster_eSSPC	E4F1 (10g)
			0.00593285	0.0891125	11.8567	7.68841e-32	cluster_eSSPC	NFYB (594g)
			0.00550806	0.0936187	11.4291	1.0554e-29	cluster_eSSPC	NFYB_extended (740g)
			0.00601509	0.0630799	10.7629	1.60825e-26	cluster_eSSPC	SMC3_extended (50g)
			0.00415222	0.0778022	10.3093	1.79829e-24	cluster_eSSPC	BRCA1 (687g)
			0.00481817	0.112199	9.23342	6.3629e-20	cluster_eSSPC	BRCA1_extended (1033g)
			0.00336848	0.0624363	8.99442	5.65618e-19	cluster_eSSPC	RFX5_extended (196g)
			0.00377501	0.0759969	8.97444	6.73585e-19	cluster_eSSPC	XRCC4_extended (473g)
			0.00393886	0.0701906	8.5604	2.47535e-17	cluster_eSSPC	RFX5 (136g)
			0.00226419	0.0258578	8.16811	6.55922e-16	cluster_eSSPC	CREM (61g)
			0.0495961	0.0917298	70.9268	0	cluster_Osteoprogenitor	DLX5_extended (96g)
			0.0519536	0.032681	60.4101	0	cluster_Osteoprogenitor	TBX2_extended (26g)
			0.0459465	0.097118	52.6616	0	cluster_Osteoprogenitor	CREB3L1_extended (106g)
			0.0368289	0.114799	47.2644	0	cluster_Osteoprogenitor	MAFB_extended (314g)
			0.0587136	0.0561711	46.2097	0	cluster_Osteoprogenitor	MAFB (20g)
			0.0190065	0.0466159	44.3636	0	cluster_Osteoprogenitor	RREB1_extended (240g)
			0.0320494	0.0504606	41.2209	0	cluster_Osteoprogenitor	GLIS2_extended (38g)
			0.03972	0.0594837	41.0199	0	cluster_Osteoprogenitor	NR3C1_extended (35g)
			0.0377479	0.0490493	38.6652	0	cluster_Osteoprogenitor	NR3C1 (29g)
			0.0238483	0.0411341	29.75	3.42921e-187	cluster_Osteoprogenitor	KLF11_extended (32g)
			0.0383236	0.0578589	26.1418	9.77186e-146	cluster_Osteoprogenitor	NFIX_extended (17g)
			0.0421561	0.0640273	25.7263	2.70882e-141	cluster_Osteoprogenitor	NFIX (15g)
			0.00922613	0.183294	23.3623	3.07941e-117	cluster_Osteoprogenitor	MYC_extended (627g)
			0.0295138	0.0683957	15.8151	4.91316e-55	cluster_Osteoprogenitor	LEF1_extended (10g)
			0.00805427	0.0133944	13.3361	1.24224e-39	cluster_Osteoprogenitor	HOXA6_extended (17g)
			0.00587962	0.0214731	11.7649	3.41349e-31	cluster_Osteoprogenitor	SREBF2 (47g)
			0.00838954	0.0271281	11.3027	6.3233e-29	cluster_Osteoprogenitor	TCF3_extended (21g)
			0.00757786	0.106401	9.8487	2.41746e-22	cluster_Osteoprogenitor	MYC (50g)
			0.00577816	0.0844791	8.00995	2.98933e-15	cluster_Osteoprogenitor	NFYC (468g)
			0.00668786	0.0217871	6.99312	6.01058e-12	cluster_Osteoprogenitor	HOXC8_extended (13g)
			0.00383151	0.0122659	6.57198	1.06112e-10	cluster_Osteoprogenitor	RXRA (16g)
			0.00368904	0.140414	6.05041	2.87447e-09	cluster_Osteoprogenitor	TRIM28_extended (483g)
			0.00253554	0.0184395	6.00066	3.84364e-09	cluster_Osteoprogenitor	ATF6_extended (52g)
			0.00426808	0.01418	5.75403	1.67111e-08	cluster_Osteoprogenitor	ATF1_extended (11g)
			0.0585753	0.102791	78.8946	0	cluster_PMSC	SIX2_extended (302g)
			0.051161	0.127313	59.0688	0	cluster_PMSC	CREB5_extended (511g)
			0.039171	0.100072	48.9991	0	cluster_PMSC	CUX1_extended (390g)
			0.0511098	0.0372909	46.2665	0	cluster_PMSC	CUX1 (34g)
			0.0419984	0.095761	45.1481	0	cluster_PMSC	MXI1_extended (269g)
			0.0436843	0.0845457	45.0337	0	cluster_PMSC	NFIL3_extended (182g)
			0.0387849	0.135796	44.4347	0	cluster_PMSC	ATF3_extended (722g)
			0.0437649	0.100807	42.4399	0	cluster_PMSC	CREB5 (114g)
			0.0229939	0.0563603	38.4957	8.71932e-307	cluster_PMSC	BACH1_extended (242g)
			0.0329762	0.0960611	36.3546	3.59941e-275	cluster_PMSC	HOXD11_extended (139g)
			0.0549742	0.0741495	36.1245	6.45974e-272	cluster_PMSC	MEF2D (36g)
			0.03545	0.0990161	35.8265	1.11816e-267	cluster_PMSC	EGR2_extended (254g)
			0.0616936	0.0331971	35.4791	9.05463e-263	cluster_PMSC	BARX1 (12g)
			0.0376592	0.0879651	35.4529	2.00048e-262	cluster_PMSC	NFIL3 (117g)
			0.0333552	0.0885483	35.4516	2.00048e-262	cluster_PMSC	MEF2D_extended (142g)
			0.0212286	0.0547124	34.8835	1.72313e-254	cluster_PMSC	RELA_extended (179g)
			0.0605641	0.189157	32.8953	1.88969e-227	cluster_PMSC	KLF6 (43g)
			0.0309268	0.113941	30.2025	5.14167e-193	cluster_PMSC	ATF3 (295g)
			0.0353209	0.0409037	28.9505	6.71647e-178	cluster_PMSC	TCF4 (29g)
			0.0169344	0.0659015	28.3252	1.46792e-170	cluster_PMSC	CEBPG_extended (193g)
			0.0238931	0.13997	25.4373	1.50387e-138	cluster_PMSC	JUNB (480g)
			0.0279289	0.186379	23.8941	9.63341e-123	cluster_PMSC	FOS_extended (498g)
			0.014028	0.0117247	23.7709	1.51017e-121	cluster_PMSC	ZBTB7A_extended (26g)
			0.0229811	0.168037	23.709	6.06834e-121	cluster_PMSC	EGR1_extended (578g)
			0.0231474	0.139509	22.5376	1.32825e-109	cluster_PMSC	EGR1 (356g)
			0.0275773	0.115135	22.3339	1.08006e-107	cluster_PMSC	FOSB (174g)
			0.0198748	0.198216	20.2918	2.06932e-89	cluster_PMSC	JUNB_extended (899g)
			0.0322655	0.079421	20.0516	2.19253e-87	cluster_PMSC	MAFG_extended (32g)
			0.0113413	0.049756	15.3247	5.99282e-52	cluster_PMSC	RB1_extended (124g)
			0.00615567	0.0151153	13.6175	2.07274e-41	cluster_PMSC	REL_extended (59g)
			0.00488502	0.0228559	13.0618	3.10443e-38	cluster_PMSC	ELF2_extended (86g)
			0.0102088	0.0112208	12.2572	7.18588e-34	cluster_PMSC	ZBTB7A (11g)
			0.0330782	0.156451	11.4643	7.49935e-30	cluster_PMSC	EGR2 (25g)
			0.00966753	0.0153621	11.3679	2.2147e-29	cluster_PMSC	MLX (14g)
			0.00623664	0.0123283	11.3128	4.04013e-29	cluster_PMSC	REL (30g)
			0.00527767	0.0119287	10.6609	4.90076e-26	cluster_PMSC	ELF2 (36g)
			0.00560287	0.0134075	9.20617	8.43496e-20	cluster_PMSC	MLX_extended (25g)
			0.00750823	0.0202473	8.64089	1.275e-17	cluster_PMSC	RFX2 (20g)
			0.00933836	0.032665	7.1659	1.52426e-12	cluster_PMSC	USF2_extended (13g)
			0.0372232	0.069097	53.3801	0	cluster_Chondroblast	FOXP4 (78g)
			0.0241534	0.0909534	43.163	0	cluster_Chondroblast	FOXO3_extended (162g)
			0.0496066	0.085886	41.1463	0	cluster_Chondroblast	RARG_extended (19g)
			0.0153076	0.125543	37.9871	7.93215e-300	cluster_Chondroblast	HMGA1 (343g)
			0.0198868	0.090973	33.7411	2.19602e-239	cluster_Chondroblast	FOXO3 (101g)
			0.0375125	0.0503968	31.6739	3.76534e-212	cluster_Chondroblast	RARG (12g)
			0.0327711	0.0714889	29.1696	3.93451e-181	cluster_Chondroblast	ELK3 (18g)
			0.01744	0.0439525	27.3544	4.65825e-160	cluster_Chondroblast	FLI1 (31g)
			0.0124385	0.0422733	23.2	1.77541e-116	cluster_Chondroblast	FLI1_extended (49g)
			0.109402	0.0790995	135.067	0	cluster_Chondrocyte	SOX8 (135g)
			0.107719	0.086482	129.989	0	cluster_Chondrocyte	SOX8_extended (292g)
			0.0729762	0.122427	120.878	0	cluster_Chondrocyte	KLF5_extended (234g)
			0.0894173	0.133907	118.192	0	cluster_Chondrocyte	CREB3L2_extended (818g)
			0.0682392	0.0971467	113.013	0	cluster_Chondrocyte	CREB3L2 (474g)
			0.0794311	0.0818372	112.273	0	cluster_Chondrocyte	SOX9 (261g)
			0.115829	0.0754367	108.675	0	cluster_Chondrocyte	RUNX3 (47g)
			0.0769917	0.108125	108.61	0	cluster_Chondrocyte	SOX9_extended (521g)
			0.0829153	0.105547	107.767	0	cluster_Chondrocyte	TRAF4_extended (154g)
			0.080617	0.0950422	106.185	0	cluster_Chondrocyte	MEF2C_extended (241g)
			0.0954292	0.0545176	105.486	0	cluster_Chondrocyte	MEF2C (87g)
			0.0761217	0.169697	104.434	0	cluster_Chondrocyte	ETV5_extended (364g)
			0.0993184	0.0868745	88.0978	0	cluster_Chondrocyte	SOX5 (52g)
			0.144344	0.100562	87.8261	0	cluster_Chondrocyte	SOX6_extended (39g)
			0.0511335	0.11203	86.9818	0	cluster_Chondrocyte	POLE3_extended (663g)
			0.0984972	0.0905556	86.7566	0	cluster_Chondrocyte	SOX5_extended (56g)
			0.0642306	0.145728	81.409	0	cluster_Chondrocyte	KLF2_extended (665g)
			0.0547817	0.138708	81.1339	0	cluster_Chondrocyte	CEBPB_extended (359g)
			0.0605594	0.119715	80.7613	0	cluster_Chondrocyte	FOXC1_extended (536g)
			0.0921081	0.0915666	80.1507	0	cluster_Chondrocyte	ETV5 (31g)
			0.0635384	0.132925	78.415	0	cluster_Chondrocyte	JDP2_extended (134g)
			0.0456348	0.019678	76.8668	0	cluster_Chondrocyte	NKX3-2 (26g)
			0.0615932	0.12456	76.5772	0	cluster_Chondrocyte	KLF2 (284g)
			0.0620252	0.140197	75.8149	0	cluster_Chondrocyte	ERG_extended (244g)
			0.0536168	0.09814	74.5171	0	cluster_Chondrocyte	KLF10_extended (246g)
			0.0608983	0.0869121	73.2553	0	cluster_Chondrocyte	FOXC1 (207g)
			0.0520376	0.0903956	72.9012	0	cluster_Chondrocyte	KLF13_extended (404g)
			0.0510739	0.097095	66.9194	0	cluster_Chondrocyte	KLF13 (218g)
			0.0367646	0.10262	65.6552	0	cluster_Chondrocyte	POLE3 (389g)
			0.0669034	0.197315	65.5216	0	cluster_Chondrocyte	ATF4_extended (287g)
			0.0495412	0.056911	65.4771	0	cluster_Chondrocyte	NFKB2_extended (60g)
			0.0403453	0.0756471	64.6925	0	cluster_Chondrocyte	FOXP4_extended (222g)
			0.0401821	0.162289	64.5212	0	cluster_Chondrocyte	MAFF_extended (624g)
			0.0603946	0.0811951	62.8504	0	cluster_Chondrocyte	NFATC2_extended (53g)
			0.0503849	0.151391	61.1805	0	cluster_Chondrocyte	KLF4_extended (726g)
			0.0373454	0.108454	60.6457	0	cluster_Chondrocyte	SAP30_extended (565g)
			0.04853	0.141199	60.5075	0	cluster_Chondrocyte	KLF4 (631g)
			0.113132	0.134044	57.2885	0	cluster_Chondrocyte	CD59 (14g)
			0.0293578	0.12417	56.3766	0	cluster_Chondrocyte	E2F4_extended (901g)
			0.0414785	0.192936	55.9682	0	cluster_Chondrocyte	XBP1 (588g)
			0.0284855	0.117471	55.8886	0	cluster_Chondrocyte	E2F4 (834g)
			0.0441964	0.202846	55.7483	0	cluster_Chondrocyte	XBP1_extended (711g)
			0.0516212	0.0847803	54.047	0	cluster_Chondrocyte	CEBPB (53g)
			0.0171562	0.0668538	50.9785	0	cluster_Chondrocyte	CREB3_extended (264g)
			0.0705966	0.0714586	46.6375	0	cluster_Chondrocyte	BARX1_extended (19g)
			0.0360346	0.164119	46.4238	0	cluster_Chondrocyte	FOSB_extended (573g)
			0.0211988	0.107168	40.5175	0	cluster_Chondrocyte	GTF2B_extended (439g)
			0.030604	0.176906	36.9871	2.18922e-285	cluster_Chondrocyte	TFDP1_extended (1368g)
			0.0126775	0.0769331	36.7933	1.47121e-282	cluster_Chondrocyte	SREBF2_extended (442g)
			0.02512	0.152287	33.8657	2.5075e-241	cluster_Chondrocyte	TFDP1 (1189g)
			0.0186094	0.0171181	33.7643	5.94495e-240	cluster_Chondrocyte	BHLHE40_extended (25g)
			0.0369016	0.0871046	31.5053	3.22478e-210	cluster_Chondrocyte	PLAGL1 (11g)
			0.0384315	0.223609	30.2288	3.3804e-194	cluster_Chondrocyte	ATF4 (109g)
			0.0127096	0.0637412	26.8139	3.1875e-154	cluster_Chondrocyte	PURA (51g)

## Sheet: human_calvaria Fig. 6g
logFC	AveExpr	t	adj.P.Val	cluster	regulon
0.080136	0.0549057	118.423	0	cluster_NC	TCF4_extended (202g)
0.0812421	0.0579317	114.011	0	cluster_NC	TCF4 (137g)
0.0655264	0.0366338	85.6586	0	cluster_NC	ARID3A_extended (36g)
0.0374511	0.0191201	71.0172	0	cluster_NC	ELK3_extended (52g)
0.397998	0.242399	65.3543	0	cluster_NC	NR2F2_extended (10g)
0.0767133	0.040073	64.0145	0	cluster_NC	ARID3A (14g)
0.070933	0.174721	60.8993	0	cluster_NC	ETS1_extended (2019g)
0.0385443	0.0406456	60.8475	0	cluster_NC	ETS1 (43g)
0.0850841	0.274547	60.2178	0	cluster_NC	NR3C1_extended (2536g)
0.0483992	0.146563	56.6638	0	cluster_NC	NR3C1 (1270g)
0.0493073	0.0937809	55.6973	0	cluster_NC	KLF6_extended (640g)
0.0673489	0.242084	53.4143	0	cluster_NC	CTCF_extended (2324g)
0.0752592	0.266382	51.5416	0	cluster_NC	HIC1_extended (2343g)
0.0466717	0.166651	50.7255	0	cluster_NC	TRIM28_extended (1376g)
0.0212209	0.0658917	50.3374	0	cluster_NC	XRCC4_extended (726g)
0.0782182	0.292954	49.9213	0	cluster_NC	KDM5A_extended (3008g)
0.0525752	0.181211	49.7811	0	cluster_NC	TAF7_extended (936g)
0.0812818	0.35257	48.1491	0	cluster_NC	SMARCA4_extended (3533g)
0.0669264	0.279618	47.0037	0	cluster_NC	BCLAF1_extended (3039g)
0.0425393	0.169489	46.2299	0	cluster_NC	E2F6_extended (1885g)
0.0453761	0.15187	45.4836	0	cluster_NC	ELK4_extended (1959g)
0.0699631	0.347964	45.3573	0	cluster_NC	YY1_extended (3317g)
0.0378428	0.138409	45.2491	0	cluster_NC	SP3_extended (1294g)
0.0599244	0.238482	45.07	0	cluster_NC	SIN3A_extended (2442g)
0.0674987	0.271771	44.6631	0	cluster_NC	CUX1_extended (2585g)
0.0682354	0.330327	44.341	0	cluster_NC	MAZ_extended (3428g)
0.0207108	0.0429913	43.973	0	cluster_NC	ZNF669 (219g)
0.0446487	0.177456	43.5216	0	cluster_NC	E2F3_extended (2271g)
0.0405688	0.172093	43.0117	0	cluster_NC	SMARCA4 (1554g)
0.0427512	0.164812	42.2173	0	cluster_NC	NR2C2_extended (1746g)
0.0395338	0.0802602	42.0837	0	cluster_NC	TCF12_extended (33g)
0.042038	0.164333	42.0784	0	cluster_NC	E2F3 (2048g)
0.0235927	0.0262189	41.7098	0	cluster_NC	LEF1 (101g)
0.0335588	0.142227	41.6906	0	cluster_NC	ELK1_extended (1495g)
0.0235816	0.0913762	41.4641	0	cluster_NC	PATZ1_extended (993g)
0.0280669	0.118052	40.6363	1.17473988611673e-319	cluster_NC	RB1_extended (1487g)
0.0527118	0.247736	40.0148	5.01818952941031e-311	cluster_NC	EZH2_extended (2482g)
0.0220198	0.0372441	39.1609	2.66327e-299	cluster_NC	LEF1_extended (146g)
0.0236503	0.0871948	38.784	3.49197e-294	cluster_NC	E2F6 (808g)
0.0382525	0.167484	38.3317	4.53061e-288	cluster_NC	ELF1_extended (1534g)
0.0384385	0.158313	38.1565	1.01852e-285	cluster_NC	BRCA1 (1701g)
0.0156727	0.00757898	37.848	1.37645e-281	cluster_NC	ETV5_extended (34g)
0.0346704	0.151889	37.6404	7.85773e-279	cluster_NC	SIN3A (1449g)
0.0393809	0.155689	37.5363	1.84903e-277	cluster_NC	MXI1_extended (1700g)
0.0519952	0.292225	37.006	1.93559e-270	cluster_NC	POLR2A_extended (3057g)
0.0448874	0.191484	36.9623	7.18128e-270	cluster_NC	BRCA1_extended (2163g)
0.0599299	0.284035	36.8414	2.75884e-268	cluster_NC	EGR1_extended (2992g)
0.01879	0.0801824	36.7159	1.20983e-266	cluster_NC	RB1 (898g)
0.0500086	0.238583	36.538	2.51754e-264	cluster_NC	CREB1_extended (2351g)
0.0298157	0.13037	36.5302	3.12881e-264	cluster_NC	CNOT3_extended (1338g)
0.0199934	0.111937	36.3397	9.47715e-262	cluster_NC	YY1 (912g)
0.0441392	0.244274	36.2894	4.23117e-261	cluster_NC	POLR2A (2501g)
0.0326491	0.156065	35.9861	3.63211e-257	cluster_NC	BRF1_extended (1724g)
0.0456948	0.207938	35.9759	4.85006e-257	cluster_NC	REST_extended (1889g)
0.0384323	0.181399	35.6301	1.37283e-252	cluster_NC	ZBTB7A_extended (1858g)
0.0222139	0.107421	35.3089	1.79045e-248	cluster_NC	IRF3_extended (1073g)
0.0255521	0.119744	35.2691	5.70153e-248	cluster_NC	SP2_extended (1318g)
0.0197135	0.0804174	35.1069	6.53054e-246	cluster_NC	NFYB_extended (742g)
0.0277164	0.130735	35.0275	6.6087e-245	cluster_NC	TEAD2_extended (846g)
0.0326707	0.146962	35.0174	8.78016e-245	cluster_NC	TAF7 (159g)
0.0265465	0.151096	34.9535	5.63817e-244	cluster_NC	WRNIP1_extended (1548g)
0.0276566	0.130753	34.9148	1.72582e-243	cluster_NC	TEAD2 (843g)
0.0518056	0.281782	34.4255	2.59996e-237	cluster_NC	ZEB1_extended (2459g)
0.0223144	0.0676132	33.9945	6.3239e-232	cluster_NC	TCF7 (189g)
0.0392086	0.202137	33.8482	4.09225e-230	cluster_NC	RREB1_extended (1912g)
0.0241924	0.123642	33.8345	5.98615e-230	cluster_NC	POLE4_extended (925g)
0.0219968	0.0672536	33.818	9.49464e-230	cluster_NC	TCF7_extended (191g)
0.0245606	0.102011	33.789	2.15422e-229	cluster_NC	SAP30_extended (879g)
0.047586	0.316362	33.1925	4.89138e-222	cluster_NC	TFDP1_extended (2940g)
0.029197	0.189986	31.726	2.41647e-204	cluster_NC	HCFC1_extended (1813g)
0.0336804	0.164409	31.6633	1.32749e-203	cluster_NC	ZFX_extended (1541g)
0.0188033	0.0706992	31.4477	4.62493e-201	cluster_NC	ATF3_extended (905g)
0.0455456	0.316351	31.4457	4.82783e-201	cluster_NC	RAD21_extended (2950g)
0.0432456	0.292646	31.4215	9.21549e-201	cluster_NC	TFDP1 (2608g)
0.0139119	0.048285	31.2052	3.16665e-198	cluster_NC	BCLAF1 (295g)
0.0288755	0.164676	30.4183	4.34006e-189	cluster_NC	SREBF2_extended (1704g)
0.0154008	0.0673097	29.8258	2.55958e-182	cluster_NC	RBBP9 (790g)
0.0192209	0.135091	29.6712	1.42968e-180	cluster_NC	E2F4_extended (1117g)
0.0194096	0.0736749	29.5675	2.09753e-179	cluster_NC	POLE4 (237g)
0.0192455	0.133948	29.2898	2.74269e-176	cluster_NC	E2F4 (1060g)
0.042519	0.234653	29.2894	2.74645e-176	cluster_NC	KLF3_extended (2121g)
0.0219041	0.112865	28.6657	2.29456e-169	cluster_NC	SF1 (766g)
0.0271661	0.167873	28.4668	3.48235e-167	cluster_NC	ZNF281_extended (1678g)
0.0180351	0.0739293	28.2649	5.54734e-165	cluster_NC	MXI1 (753g)
0.0287426	0.18787	27.6026	7.65416e-158	cluster_NC	YBX1_extended (1205g)
0.0183385	0.0549809	27.4996	9.54355e-157	cluster_NC	KDM5A (115g)
0.0162964	0.0936506	27.4164	7.21465e-156	cluster_NC	ZNF362_extended (675g)
0.0235127	0.167399	26.7883	2.98679e-149	cluster_NC	GABPA_extended (1795g)
0.0450451	0.259267	26.0853	5.454e-142	cluster_NC	JUND_extended (3095g)
0.0301738	0.179634	25.9002	4.17885e-140	cluster_NC	E2F1 (2241g)
0.0307259	0.187139	25.792	5.20564e-139	cluster_NC	E2F1_extended (2337g)
0.00864993	0.0298361	25.7332	2.03472e-138	cluster_NC	UBTF_extended (242g)
0.00923582	0.0684227	23.7423	6.41974e-119	cluster_NC	CEBPB_extended (581g)
0.0226368	0.167154	23.7255	9.18375e-119	cluster_NC	RCOR1_extended (1409g)
0.0194884	0.0287436	23.6882	2.03567e-118	cluster_NC	SP3 (24g)
0.00702811	0.0279917	23.6606	3.68284e-118	cluster_NC	CREB3L2_extended (231g)
0.013348	0.0940004	23.5593	3.3016e-117	cluster_NC	ZNF263_extended (1123g)
0.0227482	0.16846	23.277	1.44317e-114	cluster_NC	ZNF84_extended (1428g)
0.0278203	0.0371875	23.027	2.98356e-112	cluster_NC	TBX2_extended (16g)
0.0186314	0.123949	20.6988	1.02402e-91	cluster_NC	YBX1 (447g)
0.00536783	0.0104978	20.6564	2.31567e-91	cluster_NC	ELK4 (202g)
0.015421	0.137682	19.8109	2.21379e-84	cluster_NC	RBBP5_extended (1466g)
0.0162788	0.0481701	19.782	3.77622e-84	cluster_NC	KLF13_extended (32g)
0.00732589	0.00590752	19.3326	1.4945e-80	cluster_NC	IRF9 (32g)
0.0357114	0.156171	18.9966	6.55651e-78	cluster_NC	TCF12 (10g)
0.00614638	0.0324499	17.2254	1.1733e-64	cluster_NC	EP300_extended (269g)
0.018692	0.0504405	16.8123	9.70642e-62	cluster_NC	TCF3_extended (23g)
0.0133498	0.0587453	16.6606	1.10577e-60	cluster_NC	ZBTB41 (58g)
0.00753213	0.0314975	16.5154	1.1064e-59	cluster_NC	NFYA_extended (158g)
0.00670766	0.0214492	16.4476	3.2222e-59	cluster_NC	WRNIP1 (70g)
0.00614499	0.0315278	16.0595	1.36744e-56	cluster_NC	EP300 (146g)
0.0176088	0.04709	16.0259	2.28567e-56	cluster_NC	UBTF (21g)
0.00943234	0.0135921	14.6289	2.21897e-47	cluster_NC	ETV6 (20g)
0.00550462	0.0201063	13.4829	1.41076e-40	cluster_NC	NFYC_extended (91g)
0.0058875	0.0163922	13.3378	9.39509e-40	cluster_NC	NFYC (64g)
0.0119967	0.0801629	13.2192	4.36149e-39	cluster_NC	MYBL2 (482g)
0.011752	0.0777904	12.9972	7.48753e-38	cluster_NC	MYBL2_extended (531g)
0.0133074	0.0379592	11.7928	1.71931e-31	cluster_NC	CTCF (19g)
0.00318938	0.0139074	11.7765	2.06758e-31	cluster_NC	NR2C2 (165g)
0.00377637	0.00847399	11.7267	3.66058e-31	cluster_NC	STAT1 (82g)
0.00437007	0.0211272	11.257	7.36952e-29	cluster_NC	RFX1_extended (65g)
0.0034083	0.0248464	10.881	4.4891e-27	cluster_NC	KLF12_extended (248g)
0.046793	0.0864962	55.1026	0	cluster_mig_NC	KLF5_extended (318g)
0.0562984	0.0893683	41.1767	0	cluster_mig_NC	CEBPD_extended (50g)
0.0333829	0.0487035	36.8061	1.68831e-266	cluster_mig_NC	MAF_extended (67g)
0.0192142	0.047169	33.3776	4.67724e-223	cluster_mig_NC	NFE2L2_extended (132g)
0.0159178	0.089829	26.2357	5.87415e-143	cluster_mig_NC	USF2_extended (409g)
0.0223948	0.148615	25.0473	4.2779e-131	cluster_mig_NC	VEZF1_extended (1138g)
0.0145807	0.0960187	24.5695	1.93122e-126	cluster_mig_NC	THAP1_extended (824g)
0.0179333	0.0866063	24.4885	1.16256e-125	cluster_mig_NC	MAFG_extended (156g)
0.143684	0.522652	23.9137	3.52138e-120	cluster_mig_NC	JUND (14g)
0.0207724	0.0657	22.7695	1.42236e-109	cluster_mig_NC	JAZF1 (69g)
0.0344465	0.259561	21.573	5.80862e-99	cluster_mig_NC	FOS_extended (2513g)
0.0102361	0.0609753	21.2994	1.35204e-96	cluster_mig_NC	CEBPG_extended (411g)
0.0245007	0.199485	19.4085	6.24479e-81	cluster_mig_NC	TAF1_extended (2001g)
0.00447	0.0112352	16.0739	1.67991e-56	cluster_mig_NC	ETV2_extended (130g)
0.00753541	0.0171133	15.2382	4.8847e-51	cluster_mig_NC	NR2C1_extended (49g)
0.00504995	0.00909983	14.0493	9.73355e-44	cluster_mig_NC	ETV2 (58g)
0.00312209	0.0167804	9.10052	2.159e-19	cluster_mig_NC	BACH1_extended (94g)
0.0868038	0.111125	94.8557	0	cluster_NCDC	FOXP1_extended (109g)
0.0527939	0.101066	90.6935	0	cluster_NCDC	FOXP2_extended (354g)
0.0655058	0.081651	83.5977	0	cluster_NCDC	FOXO1_extended (178g)
0.0665931	0.079764	80.6666	0	cluster_NCDC	FOXO1 (115g)
0.0742432	0.0886927	74.7646	0	cluster_NCDC	FOXP1 (40g)
0.0496681	0.07564	72.781	0	cluster_NCDC	FOXP4 (167g)
0.123232	0.188754	69.6379	0	cluster_NCDC	SIX2_extended (18g)
0.0349307	0.101722	67.9853	0	cluster_NCDC	FOXP4_extended (813g)
0.123557	0.217745	66.4289	0	cluster_NCDC	SIX2 (10g)
0.0437788	0.187888	58.3953	0	cluster_NCDC	SIX1_extended (1124g)
0.025414	0.112616	53.1752	0	cluster_NCDC	ZNF467_extended (863g)
0.0248736	0.108494	47.3094	0	cluster_NCDC	SIX1 (152g)
0.048006	0.229771	47.0923	0	cluster_NCDC	CREB3L1_extended (1263g)
0.0449579	0.16075	46.9797	0	cluster_NCDC	MAFB_extended (69g)
0.0410817	0.191959	46.4563	0	cluster_NCDC	CREB3L1 (1031g)
0.0208764	0.0444288	45.4006	0	cluster_NCDC	FOXN3_extended (141g)
0.0293287	0.183604	41.0583	0	cluster_NCDC	TBX15_extended (1562g)
0.0420748	0.293841	39.4683	4.42505e-303	cluster_NCDC	ZMIZ1_extended (2868g)
0.0208057	0.0192732	38.4495	3.1462e-289	cluster_NCDC	SIX4 (23g)
0.0161853	0.146922	38.3843	2.27982e-288	cluster_NCDC	MAX_extended (1236g)
0.0269378	0.171699	38.2455	1.61599e-286	cluster_NCDC	SREBF1_extended (1958g)
0.0108794	0.0719011	37.5211	7.70467e-277	cluster_NCDC	FLI1_extended (888g)
0.0690453	0.143219	36.5642	3.13927e-264	cluster_NCDC	SETBP1 (18g)
0.016782	0.0471244	36.4634	6.2798e-263	cluster_NCDC	TEAD4 (163g)
0.013912	0.040102	36.0251	3.05575e-257	cluster_NCDC	TEAD4_extended (202g)
0.0311953	0.21184	35.1847	1.89894e-246	cluster_NCDC	ZMIZ1 (1931g)
0.0269928	0.0630219	31.9059	5.53881e-206	cluster_NCDC	RARB (25g)
0.026397	0.0640897	31.5272	1.58015e-201	cluster_NCDC	RARB_extended (32g)
0.012304	0.0705071	29.3531	1.71787e-176	cluster_NCDC	TBP (193g)
0.0133138	0.095808	28.7998	2.41578e-170	cluster_NCDC	ZNF502_extended (1075g)
0.0104205	0.0954855	28.75	8.32741e-170	cluster_NCDC	ZNF189_extended (955g)
0.0203815	0.15571	28.4454	1.8088e-166	cluster_NCDC	KAT2A_extended (1766g)
0.0218637	0.0910811	28.3356	2.79259e-165	cluster_NCDC	TCF7L2_extended (147g)
0.0204591	0.0653772	28.0482	3.54091e-162	cluster_NCDC	NPDC1_extended (80g)
0.0212518	0.051162	26.4929	1.01571e-145	cluster_NCDC	SOX8 (26g)
0.0226376	0.22726	26.3172	6.48162e-144	cluster_NCDC	SP1_extended (2148g)
0.0104796	0.0755165	25.9857	1.58422e-140	cluster_NCDC	ZNF429_extended (879g)
0.0138346	0.119465	25.4213	7.69213e-135	cluster_NCDC	SP1 (1005g)
0.0137832	0.0958908	23.1878	2.62471e-113	cluster_NCDC	AHCTF1 (113g)
0.0174093	0.233267	20.9179	3.76715e-93	cluster_NCDC	PBX3_extended (2067g)
0.00880389	0.0792491	19.8257	4.03853e-84	cluster_NCDC	ZNF16_extended (890g)
0.0102394	0.0968428	18.9597	2.86335e-77	cluster_NCDC	TAF1 (1018g)
0.00518672	0.0513922	18.775	7.58182e-76	cluster_NCDC	TFE3_extended (313g)
0.0122036	0.0634355	18.7355	1.51104e-75	cluster_NCDC	JDP2_extended (51g)
0.0120909	0.0252735	18.0685	1.75565e-70	cluster_NCDC	CXXC1 (17g)
0.00496509	0.0134257	15.5796	4.18802e-53	cluster_NCDC	GLI1_extended (45g)
0.0021247	0.0241887	8.46182	6.49127e-17	cluster_NCDC	DBP_extended (209g)
0.137896	0.124623	70.5375	0	cluster_Osteoprogenitor	SOX6_extended (15g)
0.0545677	0.0835293	67.9058	0	cluster_Osteoprogenitor	DLX5_extended (62g)
0.0252518	0.0817545	57.4426	0	cluster_Osteoprogenitor	MYC (139g)
0.0519636	0.109081	56.1538	0	cluster_Osteoprogenitor	PRRX2_extended (230g)
0.0209107	0.128027	44.3126	0	cluster_Osteoprogenitor	HMGN3_extended (576g)
0.0530043	0.0776171	43.5517	0	cluster_Osteoprogenitor	MEF2C (30g)
0.0269324	0.0643132	43.3149	0	cluster_Osteoprogenitor	SOX9 (90g)
0.0775656	0.153194	43.173	0	cluster_Osteoprogenitor	RARG_extended (15g)
0.0347818	0.0196435	40.505	1.15835222270982e-317	cluster_Osteoprogenitor	MECOM (12g)
0.0197946	0.0894506	36.5146	6.45017e-264	cluster_Osteoprogenitor	SOX9_extended (190g)
0.0320445	0.0587958	36.2673	1.01109e-260	cluster_Osteoprogenitor	BCL11A_extended (30g)
0.0133345	0.177026	33.5461	2.67781e-226	cluster_Osteoprogenitor	MYC_extended (963g)
0.0375563	0.0531864	33.3305	1.20137e-223	cluster_Osteoprogenitor	MEIS1_extended (25g)
0.017933	0.0400261	31.486	1.77939e-201	cluster_Osteoprogenitor	SOX8_extended (65g)
0.0303636	0.0617601	31.297	2.8472e-199	cluster_Osteoprogenitor	BCL11A (21g)
0.0389887	0.0766254	26.4141	2.49798e-145	cluster_Osteoprogenitor	ALX1_extended (20g)
0.0184731	0.0291356	26.3744	6.36752e-145	cluster_Osteoprogenitor	MSX2_extended (32g)
0.0232878	0.123296	25.7787	7.74014e-139	cluster_Osteoprogenitor	TWIST1 (273g)
0.0252776	0.0250494	25.3514	1.49391e-134	cluster_Osteoprogenitor	SOX5_extended (12g)
0.016481	0.108382	24.3953	3.61039e-125	cluster_Osteoprogenitor	MEF2C_extended (129g)
0.01794	0.197445	23.1649	1.61617e-113	cluster_Osteoprogenitor	HDAC2_extended (1236g)
0.0229208	0.0518881	21.1296	2.36121e-95	cluster_Osteoprogenitor	TRPS1_extended (29g)
0.0243567	0.0555035	20.944	9.06325e-94	cluster_Osteoprogenitor	TRPS1 (27g)
0.0150499	0.0819051	18.5377	2.44004e-74	cluster_Osteoprogenitor	ATF4 (17g)
0.00419202	0.0147564	17.3674	1.19072e-65	cluster_Osteoprogenitor	GABPB1_extended (124g)
0.00887513	0.0128949	17.1058	8.82308e-64	cluster_Osteoprogenitor	MBD4_extended (20g)
0.00357111	0.04966	14.3841	7.28319e-46	cluster_Osteoprogenitor	THAP11_extended (238g)
0.0111492	0.0207118	13.7076	7.41865e-42	cluster_Osteoprogenitor	CEBPZ (13g)
0.00643636	0.00876137	12.91	2.31153e-37	cluster_Osteoprogenitor	TGIF2 (15g)
0.0103468	0.0193459	12.8414	5.46505e-37	cluster_Osteoprogenitor	CDC5L (11g)
0.00325785	0.00730052	12.3016	4.1972e-34	cluster_Osteoprogenitor	ELF2 (57g)
0.00363243	0.00951913	12.0146	1.2777e-32	cluster_Osteoprogenitor	FOXO3_extended (60g)
0.00970288	0.0349909	11.6446	9.37553e-31	cluster_Osteoprogenitor	ZBTB7A (13g)
0.00406923	0.00832924	11.4885	5.53556e-30	cluster_Osteoprogenitor	TGIF2_extended (32g)
0.0711434	0.0900584	92.8647	0	cluster_PMSC1	SHOX2_extended (402g)
0.222218	0.134816	76.4204	0	cluster_PMSC1	CREB5_extended (22g)
0.224331	0.123185	68.3877	0	cluster_PMSC1	OSR2 (14g)
0.0707036	0.11527	65.3307	0	cluster_PMSC1	KLF4 (279g)
0.070139	0.116168	64.27	0	cluster_PMSC1	KLF4_extended (329g)
0.0627088	0.137521	53.1759	0	cluster_PMSC1	SOX4_extended (120g)
0.0777668	0.0538265	52.492	0	cluster_PMSC1	DMRT2_extended (18g)
0.0754993	0.0997091	47.127	0	cluster_PMSC1	JUNB_extended (94g)
0.134502	0.163945	44.0828	0	cluster_PMSC1	EBF1 (19g)
0.0404797	0.101933	42.7489	0	cluster_PMSC1	KLF2_extended (563g)
0.0376932	0.0976441	39.3633	2.1057e-301	cluster_PMSC1	KLF2 (449g)
0.0286747	0.093141	39.0191	9.76856e-297	cluster_PMSC1	NFIL3_extended (500g)
0.0843925	0.0681364	38.3595	7.94761e-288	cluster_PMSC1	JUNB (23g)
0.069683	0.110939	36.7806	7.82103e-267	cluster_PMSC1	NFIX (30g)
0.117624	0.267105	34.1568	3.33565e-233	cluster_PMSC1	SOX4 (13g)
0.0485352	0.0715715	32.9453	2.73742e-218	cluster_PMSC1	IRF1_extended (87g)
0.0301016	0.0597629	31.9335	4.18971e-206	cluster_PMSC1	TEAD1_extended (163g)
0.0245256	0.0426106	31.422	4.64293e-200	cluster_PMSC1	HIF1A (58g)
0.0337598	0.0675335	31.2935	1.43886e-198	cluster_PMSC1	TEAD1 (137g)
0.029512	0.0238534	28.075	3.36753e-162	cluster_PMSC1	KLF3 (18g)
0.023701	0.0969916	27.4871	6.724e-156	cluster_PMSC1	MAFF_extended (757g)
0.0557727	0.140122	27.1846	1.04702e-152	cluster_PMSC1	FOS (57g)
0.0694244	0.119	27.0067	7.53357e-151	cluster_PMSC1	EGR1 (27g)
0.0406967	0.084058	18.4176	8.05774e-73	cluster_PMSC1	ATF3 (15g)
0.0147517	0.143505	18.1657	6.13987e-71	cluster_PMSC1	XBP1_extended (1057g)
0.034674	0.14209	18.0302	6.19068e-70	cluster_PMSC1	JUN (82g)
0.00502529	0.00855929	17.6117	7.12187e-67	cluster_PMSC1	IRF9_extended (117g)
0.0144848	0.0808474	17.5019	4.39189e-66	cluster_PMSC1	FOSB_extended (442g)
0.0108951	0.104676	17.2466	2.99767e-64	cluster_PMSC1	XBP1 (607g)
0.0340799	0.128828	16.6129	7.95894e-60	cluster_PMSC1	FOSB (59g)
0.0303643	0.0944855	16.022	8.07324e-56	cluster_PMSC1	TCF7L2 (24g)
0.0413313	0.104672	15.7382	6.13194e-54	cluster_PMSC1	STAT3 (20g)
0.0105874	0.0424556	15.7052	9.92633e-54	cluster_PMSC1	STAT3_extended (137g)
0.00543044	0.023416	14.5031	3.9106e-46	cluster_PMSC1	KDM5B_extended (244g)
0.0134811	0.0938028	14.1159	8.16984e-44	cluster_PMSC1	JUN_extended (281g)
0.00587587	0.00858814	13.6301	5.57317e-41	cluster_PMSC1	BACH2_extended (52g)
0.00890209	0.0139753	13.4733	4.25345e-40	cluster_PMSC1	SREBF2 (51g)
0.0055434	0.00717914	13.0122	1.53864e-37	cluster_PMSC1	ZNF526 (37g)
0.00767643	0.0106163	12.597	2.58089e-35	cluster_PMSC1	GLI2 (26g)
0.00755854	0.0156905	10.1533	1.54504e-23	cluster_PMSC1	POU2F1_extended (26g)
0.00374601	0.00960868	8.40272	1.39759e-16	cluster_PMSC1	IRF7_extended (51g)
0.00328601	0.0156698	8.26738	4.30053e-16	cluster_PMSC1	KLF12 (97g)
0.00522168	0.0179888	8.08012	1.97026e-15	cluster_PMSC1	IRF3 (38g)
0.00314762	0.0150731	7.5084	1.65045e-13	cluster_PMSC1	ZNF770 (114g)
0.00531651	0.0079398	7.48414	1.96929e-13	cluster_PMSC1	PKNOX1_extended (13g)
0.00604238	0.0137974	6.10623	2.21238e-09	cluster_PMSC1	RFX3 (12g)
0.00341164	0.00927349	5.63276	3.54329e-08	cluster_PMSC1	ZNF567 (23g)
0.0189711	0.00891953	28.1651	2.86234e-163	cluster_PMSC2	ZFP64 (18g)
0.0126203	0.0109767	26.1513	3.21065e-142	cluster_PMSC2	ZFP64_extended (50g)
0.00729622	0.0065865	19.9155	4.14987e-85	cluster_PMSC2	TIMM8A (49g)
0.00577761	0.0118236	19.0363	4.11028e-78	cluster_PMSC2	ERF_extended (169g)
0.00687418	0.0133188	18.5579	2.07363e-74	cluster_PMSC2	ERF (93g)
0.006071	0.0152439	17.9874	3.97446e-70	cluster_PMSC2	PML_extended (228g)
0.00633557	0.0113994	17.5446	7.16159e-67	cluster_PMSC2	GTF2F1_extended (118g)
0.00517495	0.00714111	16.9213	2.0548e-62	cluster_PMSC2	ELK1 (92g)
0.00502893	0.00860922	16.439	4.60611e-59	cluster_PMSC2	RELA_extended (121g)
0.00483601	0.00798782	15.676	6.03292e-54	cluster_PMSC2	RELA (102g)
0.00642861	0.0161934	15.2956	1.75687e-51	cluster_PMSC2	CEBPZ_extended (91g)
0.00773542	0.0072585	15.0767	4.25177e-50	cluster_PMSC2	ZNF260 (28g)
0.00457745	0.015335	14.7018	9.29373e-48	cluster_PMSC2	NFYB (149g)
0.00591466	0.00480723	14.4909	1.81482e-46	cluster_PMSC2	THAP1 (31g)
0.00612069	0.0124743	14.4252	4.5392e-46	cluster_PMSC2	CREB3_extended (56g)
0.00426493	0.00751835	14.1092	3.54035e-44	cluster_PMSC2	ZNF76_extended (138g)
0.00548079	0.00585358	14.0958	4.22898e-44	cluster_PMSC2	TP53_extended (41g)
0.00511723	0.00989239	13.814	1.92962e-42	cluster_PMSC2	ETV6_extended (81g)
0.00627704	0.011698	13.6964	9.29268e-42	cluster_PMSC2	ATF7_extended (56g)
0.00697864	0.00790146	13.5445	6.92086e-41	cluster_PMSC2	PRKAA1_extended (27g)
0.0047573	0.00549342	13.3728	6.53965e-40	cluster_PMSC2	ZNF143_extended (46g)
0.00390548	0.00753555	13.225	4.44524e-39	cluster_PMSC2	RFX5_extended (128g)
0.00473429	0.007333	12.7607	1.5896e-36	cluster_PMSC2	RFX5 (60g)
0.00399972	0.0128617	12.6892	3.8356e-36	cluster_PMSC2	ELF2_extended (179g)
0.00542589	0.0100993	12.4264	9.62261e-35	cluster_PMSC2	SP2 (49g)
0.00507114	0.00703878	12.2947	4.68878e-34	cluster_PMSC2	RXRB_extended (44g)
0.00408261	0.00971892	12.2507	7.92252e-34	cluster_PMSC2	GABPA (133g)
0.0064558	0.0112869	12.1464	2.7373e-33	cluster_PMSC2	HDAC1 (38g)
0.00591006	0.009356	12.1103	4.16689e-33	cluster_PMSC2	ZNF76 (36g)
0.00920118	0.0101523	12.0306	1.06778e-32	cluster_PMSC2	POLR3A_extended (15g)
0.00363025	0.00781319	11.8365	1.03899e-31	cluster_PMSC2	FLI1 (128g)
0.00438988	0.00313826	11.7827	1.93424e-31	cluster_PMSC2	PBX4 (25g)
0.00473076	0.00285284	11.725	3.75045e-31	cluster_PMSC2	REL_extended (17g)
0.00364997	0.0152858	11.5373	3.21125e-30	cluster_PMSC2	ARNT_extended (159g)
0.00576972	0.00643355	11.019	1.01709e-27	cluster_PMSC2	RARA_extended (23g)
0.00384305	0.017552	10.9686	1.75079e-27	cluster_PMSC2	ARNT (125g)
0.00400915	0.0225993	10.8378	7.10634e-27	cluster_PMSC2	CREM_extended (155g)

## Sheet: mouse_E15.5_hindlimb Fig. S3f
logFC	AveExpr	t	adj.P.Val	cluster	regulon
0.0955502	0.0477365	31.6775	2.73542e-177	cluster_mBMSC	Nfatc4_extended (23g)
0.0734601	0.126899	30.7547	4.43434e-169	cluster_mBMSC	Nr2f2_extended (86g)
0.0844072	0.0843268	29.6168	3.42448e-159	cluster_mBMSC	Hic1 (18g)
0.107797	0.107781	29.4079	1.97197e-157	cluster_mBMSC	Mecom (68g)
0.0733839	0.103751	28.7453	1.16073e-151	cluster_mBMSC	Prrx1_extended (339g)
0.070721	0.125461	28.2405	2.87319e-147	cluster_mBMSC	Zfp467_extended (385g)
0.0591547	0.10483	27.8094	1.62411e-143	cluster_mBMSC	Zeb1_extended (479g)
0.0731932	0.0546402	27.4607	1.67055e-140	cluster_mBMSC	Bcl11a_extended (68g)
0.0574291	0.103064	26.1646	1.61537e-129	cluster_mBMSC	Ep300_extended (108g)
0.0665091	0.0430248	26.1398	2.55412e-129	cluster_mBMSC	Zeb1 (18g)
0.0654537	0.172255	25.6062	7.2386e-125	cluster_mBMSC	Tead2_extended (996g)
0.0350703	0.0275633	23.156	8.49629e-105	cluster_mBMSC	Bptf (41g)
0.0572914	0.0257703	22.395	8.74107e-99	cluster_mBMSC	Tead3_extended (12g)
0.0713443	0.0480212	22.379	1.08664e-98	cluster_mBMSC	Nfia_extended (15g)
0.0326714	0.0240939	19.3512	4.07423e-76	cluster_mBMSC	Crem (25g)
0.030463	0.0267625	19.3331	5.4062e-76	cluster_mBMSC	Hoxd9 (35g)
0.0255493	0.0302226	17.3583	1.61633e-62	cluster_mBMSC	Zfp513_extended (57g)
0.0260572	0.0311271	17.1775	2.4456e-61	cluster_mBMSC	Zfp513 (55g)
0.0319112	0.0263829	16.8059	6.09934e-59	cluster_mBMSC	Msx2 (34g)
0.0303352	0.0732849	16.6453	6.4265e-58	cluster_mBMSC	Zfp362_extended (64g)
0.0182242	0.036396	15.6081	1.75485e-51	cluster_mBMSC	Hes6_extended (62g)
0.0239594	0.0152231	15.3416	7.05079e-50	cluster_mBMSC	Thra_extended (20g)
0.0249592	0.0568617	14.4662	8.71451e-45	cluster_mBMSC	Nfic_extended (27g)
0.0183	0.0221747	12.9857	1.08906e-36	cluster_mBMSC	Rora_extended (32g)
0.0248117	0.0242211	12.5987	1.06094e-34	cluster_mBMSC	Nnt (15g)
0.0209615	0.028502	10.9177	1.15293e-26	cluster_mBMSC	Rora (20g)
0.0102951	0.0438182	10.7539	6.19498e-26	cluster_mBMSC	Ubtf_extended (96g)
0.0202296	0.0189789	10.2155	1.35066e-23	cluster_mBMSC	Rara_extended (13g)
0.0148202	0.0119709	9.98551	1.21969e-22	cluster_mBMSC	Irf1_extended (15g)
0.0108782	0.0120602	9.79236	7.65247e-22	cluster_mBMSC	Smarcc2_extended (32g)
0.0126742	0.0216727	9.17554	2.11759e-19	cluster_mBMSC	Mga_extended (32g)
0.0297261	0.0724597	9.13115	3.11011e-19	cluster_mBMSC	Hoxa10_extended (22g)
0.0200053	0.0816653	8.49449	7.08711e-17	cluster_mBMSC	Nfic (16g)
0.12795	0.0233033	65.2089	0	cluster_mOCP	Hoxc9 (20g)
0.125312	0.0275269	60.5798	0	cluster_mOCP	Hoxc6 (24g)
0.154371	0.0670523	56.5874	0	cluster_mOCP	Tcf12_extended (69g)
0.0595711	0.113821	49.1703	0	cluster_mOCP	Hoxc9_extended (336g)
0.0829429	0.0276185	38.1387	1.44888e-239	cluster_mOCP	Hoxc8_extended (26g)
0.0955352	0.0598052	37.9801	4.20583e-238	cluster_mOCP	Twist1 (168g)
0.0534351	0.132608	37.1965	1.44734e-230	cluster_mOCP	Lef1_extended (292g)
0.0665156	0.0279577	34.9581	4.33253e-209	cluster_mOCP	Irf2 (24g)
0.0744051	0.0482238	34.433	3.88608e-204	cluster_mOCP	Lef1 (37g)
0.0879712	0.125072	33.0535	3.89231e-191	cluster_mOCP	Hic1_extended (477g)
0.0636587	0.0918829	32.5566	1.48111e-186	cluster_mOCP	Irx3_extended (307g)
0.128476	0.123898	32.5197	3.02625e-186	cluster_mOCP	Creb3l1_extended (26g)
0.169278	0.0903356	32.407	2.96397e-185	cluster_mOCP	Tcf12 (11g)
0.0494097	0.100517	30.8353	1.01118e-170	cluster_mOCP	Nr3c1_extended (447g)
0.0649596	0.0989903	30.3831	1.31496e-166	cluster_mOCP	Irx3 (199g)
0.061392	0.102082	29.9818	5.61755e-163	cluster_mOCP	Irx5_extended (467g)
0.0559573	0.0984974	28.0654	7.27027e-146	cluster_mOCP	Irx5 (338g)
0.0466558	0.0761281	26.8566	2.21278e-135	cluster_mOCP	Hoxa9_extended (123g)
0.0628634	0.114322	25.4399	2.29294e-123	cluster_mOCP	Prrx2_extended (122g)
0.0372579	0.0744098	23.7738	1.05475e-109	cluster_mOCP	Irf2_extended (90g)
0.0495465	0.0697415	22.6748	6.31139e-101	cluster_mOCP	Rreb1_extended (39g)
0.0613575	0.0877298	22.4868	1.7619e-99	cluster_mOCP	Rreb1 (30g)
0.0546233	0.117908	22.4265	5.13699e-99	cluster_mOCP	Prrx2 (110g)
0.0330232	0.0525274	22.2551	1.10901e-97	cluster_mOCP	Mycn_extended (99g)
0.0344172	0.0242088	21.8785	8.70167e-95	cluster_mOCP	Crem_extended (53g)
0.0425982	0.075912	21.7891	4.18812e-94	cluster_mOCP	Ets1_extended (609g)
0.0637854	0.178735	21.5874	1.41629e-92	cluster_mOCP	Trim28_extended (1020g)
0.0450042	0.0995631	19.846	1.21635e-79	cluster_mOCP	Stau2 (131g)
0.0569158	0.112325	19.6904	1.58186e-78	cluster_mOCP	Zfp282 (24g)
0.0306111	0.0720229	18.6647	2.76274e-71	cluster_mOCP	Nfya_extended (406g)
0.0514925	0.164568	18.6424	3.8968e-71	cluster_mOCP	Sp3_extended (904g)
0.0292551	0.0668097	17.9574	1.89893e-66	cluster_mOCP	Nfya (322g)
0.0498513	0.0695264	17.4639	3.6566e-63	cluster_mOCP	Trim28 (31g)
0.0524177	0.0710218	17.0878	1.05242e-60	cluster_mOCP	Pknox1 (32g)
0.0244419	0.134079	16.3745	3.8324e-56	cluster_mOCP	Pole4_extended (520g)
0.0256069	0.100612	15.5523	4.32881e-51	cluster_mOCP	Taf1 (418g)
0.0380964	0.0770155	15.3803	4.64835e-50	cluster_mOCP	Pknox1_extended (48g)
0.0229938	0.0113384	14.6597	8.00047e-46	cluster_mOCP	Gmeb1 (16g)
0.0408615	0.189544	14.2352	2.06009e-43	cluster_mOCP	Ctcf_extended (1284g)
0.0267433	0.0628684	13.9233	1.12641e-41	cluster_mOCP	Etv4_extended (62g)
0.0277381	0.118611	13.7129	1.58006e-40	cluster_mOCP	Taf1_extended (683g)
0.0313161	0.0687227	12.9897	1.14526e-36	cluster_mOCP	Mycn (27g)
0.0136564	0.0781141	12.271	5.1415e-33	cluster_mOCP	Zfp110_extended (258g)
0.0321913	0.111309	12.2372	7.52912e-33	cluster_mOCP	E2f7_extended (818g)
0.015342	0.127329	12.0481	6.4136e-32	cluster_mOCP	Zfp143_extended (328g)
0.0289326	0.103777	11.8364	6.8422e-31	cluster_mOCP	E2f7 (679g)
0.0310834	0.0280561	11.3828	9.73401e-29	cluster_mOCP	Dnmt3a (13g)
0.0107499	0.0472371	10.5329	6.66716e-25	cluster_mOCP	Setdb1_extended (136g)
0.0205899	0.0218417	10.3453	4.2431e-24	cluster_mOCP	Banp (16g)
0.0240453	0.0855175	9.29533	8.55711e-20	cluster_mOCP	Etv4 (34g)
0.0213101	0.205907	8.1384	1.46567e-15	cluster_mOCP	E2f1 (1095g)
0.0219051	0.218704	7.90582	8.94284e-15	cluster_mOCP	E2f1_extended (1164g)
0.00916415	0.131749	7.83325	1.56186e-14	cluster_mOCP	Brf1_extended (668g)
0.00992079	0.123841	7.49472	1.98532e-13	cluster_mOCP	Zfp143 (134g)
0.0102752	0.0999446	7.06284	4.35807e-12	cluster_mOCP	Creb1_extended (440g)
0.060068	0.0685412	33.2095	1.32933e-191	cluster_meSSPC	Foxp4_extended (109g)
0.0632435	0.0665694	30.5618	2.60334e-167	cluster_meSSPC	Foxp4 (55g)
0.0597741	0.117582	29.6556	3.05629e-159	cluster_meSSPC	Sox11 (243g)
0.177079	0.186153	29.4294	2.53254e-157	cluster_meSSPC	Foxp2_extended (12g)
0.0580375	0.145943	29.1395	8.22243e-155	cluster_meSSPC	Sox11_extended (606g)
0.0520905	0.0943361	27.5588	7.31696e-141	cluster_meSSPC	Zfp740_extended (196g)
0.052514	0.095415	27.4614	4.46952e-140	cluster_meSSPC	Zfp740 (193g)
0.0540988	0.17099	25.6324	1.93186e-124	cluster_meSSPC	Rest_extended (853g)
0.0415463	0.13956	25.0398	1.6723e-119	cluster_meSSPC	Tfdp2 (498g)
0.056741	0.116901	24.803	1.43241e-117	cluster_meSSPC	Sox4 (557g)
0.0419399	0.144802	24.7903	1.67279e-117	cluster_meSSPC	Tfdp2_extended (676g)
0.0599862	0.16338	23.7236	8.92324e-109	cluster_meSSPC	Sox4_extended (1010g)
0.0407124	0.0915781	23.1792	2.02249e-104	cluster_meSSPC	Zfp281_extended (187g)
0.0433317	0.152172	23.0587	1.73246e-103	cluster_meSSPC	Cux1_extended (830g)
0.0335671	0.144815	22.9563	1.06374e-102	cluster_meSSPC	Bclaf1_extended (601g)
0.0511049	0.143356	22.7719	2.91789e-101	cluster_meSSPC	Vezf1_extended (553g)
0.0491309	0.0897809	22.3939	2.62581e-98	cluster_meSSPC	Hbp1_extended (121g)
0.0505271	0.187629	22.1123	3.93881e-96	cluster_meSSPC	Hdac2 (837g)
0.0816476	0.121407	20.8762	1.05602e-86	cluster_meSSPC	Rest (10g)
0.0368342	0.0416682	19.7977	8.66351e-79	cluster_meSSPC	Erg_extended (59g)
0.0568609	0.0536913	19.789	9.58675e-79	cluster_meSSPC	Tcf7l2_extended (15g)
0.0524444	0.0427818	19.6629	7.19303e-78	cluster_meSSPC	Erg (18g)
0.0777717	0.0635185	19.2581	5.47992e-75	cluster_meSSPC	Trps1_extended (11g)
0.0275965	0.0875473	19.0832	8.84307e-74	cluster_meSSPC	Foxp1_extended (285g)
0.0693917	0.0656144	19.0651	1.14655e-73	cluster_meSSPC	Prdm16 (11g)
0.0322831	0.121394	18.354	9.08544e-69	cluster_meSSPC	Zbtb7a_extended (639g)
0.0613407	0.298532	18.224	6.85762e-68	cluster_meSSPC	Hdac2_extended (1482g)
0.0284075	0.12591	18.1874	1.1859e-67	cluster_meSSPC	Ets2_extended (108g)
0.0383195	0.0856399	17.9075	8.92344e-66	cluster_meSSPC	Hmga1 (14g)
0.0335568	0.0494532	17.8773	1.38937e-65	cluster_meSSPC	Pbx1_extended (48g)
0.0326403	0.0412189	17.8351	2.60684e-65	cluster_meSSPC	Msx2_extended (57g)
0.0396509	0.0447388	16.7739	2.30346e-58	cluster_meSSPC	Hbp1 (22g)
0.0363543	0.0868431	16.7078	5.98167e-58	cluster_meSSPC	Kdm2a (75g)
0.0554331	0.0551655	16.6531	1.31121e-57	cluster_meSSPC	Ets2 (13g)
0.0453092	0.0266636	16.5178	8.97276e-57	cluster_meSSPC	Glis2_extended (10g)
0.0268319	0.161358	16.2558	3.90353e-55	cluster_meSSPC	Maz_extended (1231g)
0.0176989	0.0369065	15.8222	1.79575e-52	cluster_meSSPC	Thap1_extended (49g)
0.0391288	0.243142	15.3084	2.13904e-49	cluster_meSSPC	Rad21_extended (1661g)
0.0574784	0.0838073	15.2877	2.79999e-49	cluster_meSSPC	Zfp263_extended (11g)
0.0260596	0.0272455	14.5334	6.95243e-45	cluster_meSSPC	Thap1 (21g)
0.0230184	0.130736	14.5155	8.68612e-45	cluster_meSSPC	Nrf1_extended (735g)
0.0415768	0.0325672	14.2162	4.16271e-43	cluster_meSSPC	Cux1 (10g)
0.0232483	0.0170905	14.1634	8.1498e-43	cluster_meSSPC	Gtf2ird1 (16g)
0.0238543	0.0831151	14.0264	4.72674e-42	cluster_meSSPC	Rad21 (214g)
0.0247483	0.145391	13.8495	4.25983e-41	cluster_meSSPC	Gtf3c2_extended (670g)
0.0234196	0.0349819	13.7648	1.23391e-40	cluster_meSSPC	Usf1_extended (33g)
0.0156019	0.0247332	13.5244	2.44823e-39	cluster_meSSPC	Patz1_extended (53g)
0.0150447	0.0228285	13.3192	3.05359e-38	cluster_meSSPC	Fli1_extended (42g)
0.0238387	0.145677	12.8414	9.46312e-36	cluster_meSSPC	Nfyb_extended (704g)
0.0187058	0.0295015	12.2339	1.07615e-32	cluster_meSSPC	Arid3a_extended (29g)
0.0236133	0.0732761	12.1707	2.17566e-32	cluster_meSSPC	Six4_extended (44g)
0.0196769	0.0148434	12.0602	7.50872e-32	cluster_meSSPC	Nr2c2 (12g)
0.00937839	0.0283693	11.8631	6.78696e-31	cluster_meSSPC	Elf2_extended (129g)
0.0175985	0.0286201	11.2426	5.36996e-28	cluster_meSSPC	Fli1 (25g)
0.0142214	0.0234353	11.1518	1.37589e-27	cluster_meSSPC	Gabpb1_extended (39g)
0.0206316	0.0461728	11.1502	1.38691e-27	cluster_meSSPC	Rarg_extended (36g)
0.0199018	0.0295083	11.0943	2.46586e-27	cluster_meSSPC	Arid3a (21g)
0.0406246	0.135685	10.9828	7.82849e-27	cluster_meSSPC	Klf10_extended (19g)
0.0215831	0.138787	10.7743	6.75682e-26	cluster_meSSPC	Nfyb (501g)
0.0202508	0.0453879	9.75355	1.46353e-21	cluster_meSSPC	Klf5_extended (22g)
0.0156494	0.117412	9.56746	8.26166e-21	cluster_meSSPC	Sin3a (541g)
0.0149564	0.127867	9.02083	1.08151e-18	cluster_meSSPC	Sin3a_extended (699g)
0.0144202	0.0127657	8.62021	3.22149e-17	cluster_meSSPC	Bach2_extended (10g)
0.0241054	0.058504	8.39442	2.03273e-16	cluster_meSSPC	Rarg (16g)
0.0102805	0.060244	8.30337	4.23101e-16	cluster_meSSPC	Atf6b_extended (86g)
0.0216224	0.0914711	8.19902	9.79266e-16	cluster_meSSPC	Nfatc1_extended (37g)
0.00806116	0.0160173	8.1111	1.96917e-15	cluster_meSSPC	Elk4 (38g)
0.0227383	0.133581	7.95845	6.38855e-15	cluster_meSSPC	Smc3_extended (28g)
0.0264421	0.137838	7.70759	4.36042e-14	cluster_meSSPC	Mybl2 (70g)
0.0115945	0.0325582	7.52605	1.64381e-13	cluster_meSSPC	Brca1_extended (130g)
0.0103817	0.0349176	7.42657	3.41479e-13	cluster_meSSPC	Mybl1_extended (49g)
0.0098675	0.115444	7.20215	1.72159e-12	cluster_meSSPC	Cebpg_extended (136g)
0.0125749	0.104602	7.18761	1.89972e-12	cluster_meSSPC	Pbx3 (595g)
0.0123858	0.118592	7.15552	2.37483e-12	cluster_meSSPC	Pbx3_extended (873g)
0.0339096	0.149458	7.15274	2.40908e-12	cluster_meSSPC	Nfatc1 (14g)
0.00838265	0.0181435	6.93272	1.11447e-11	cluster_meSSPC	Nrf1 (28g)
0.0150064	0.262133	6.83086	2.21843e-11	cluster_meSSPC	Ybx1_extended (1192g)
0.0111286	0.158368	6.82976	2.22316e-11	cluster_meSSPC	Nfyc_extended (826g)
0.0111672	0.114869	6.63863	7.83655e-11	cluster_meSSPC	Cebpg (56g)
0.0112502	0.150285	6.62443	8.56637e-11	cluster_meSSPC	Nfyc (651g)
0.00933581	0.0156509	6.60587	9.63645e-11	cluster_meSSPC	Etv6 (18g)
0.0852537	0.270389	47.8586	0	cluster_mChondrocyte	Creb3l2_extended (1373g)
0.0569596	0.220128	47.1093	0	cluster_mChondrocyte	Elk3_extended (931g)
0.0665365	0.246689	46.46	2.22329540628561e-321	cluster_mChondrocyte	Fosb_extended (982g)
0.0682363	0.215362	46.2665	1.18047104760849e-319	cluster_mChondrocyte	Creb3l2 (1026g)
0.0473129	0.193885	45.6226	2.10305676218786e-313	cluster_mChondrocyte	Elk3 (693g)
0.0822264	0.318644	44.2041	1.61608e-299	cluster_mChondrocyte	Fos_extended (1354g)
0.0615353	0.241973	43.4474	4.3984e-292	cluster_mChondrocyte	Jun_extended (817g)
0.0650234	0.223317	43.0512	3.30626e-288	cluster_mChondrocyte	Creb3_extended (1054g)
0.056358	0.244994	42.6307	4.05789e-284	cluster_mChondrocyte	Srebf1_extended (1000g)
0.0548938	0.184649	42.1717	1.20336e-279	cluster_mChondrocyte	Creb3 (690g)
0.0714174	0.168015	41.9187	3.53687e-277	cluster_mChondrocyte	Sox9 (357g)
0.0707083	0.167377	41.3501	1.15099e-271	cluster_mChondrocyte	Sox9_extended (421g)
0.0673181	0.243102	40.6392	9.84989e-265	cluster_mChondrocyte	Xbp1 (1035g)
0.0265454	0.109948	40.0353	7.67115e-259	cluster_mChondrocyte	Etv6_extended (402g)
0.0288065	0.112975	39.9213	9.69334e-258	cluster_mChondrocyte	Tbp_extended (264g)
0.0767598	0.284174	39.4125	8.94734e-253	cluster_mChondrocyte	Xbp1_extended (1254g)
0.041298	0.197865	39.18	1.62464e-250	cluster_mChondrocyte	Atf4_extended (877g)
0.0435887	0.191623	38.9498	2.70008e-248	cluster_mChondrocyte	Etv5_extended (716g)
0.0281657	0.13908	38.5831	9.36169e-245	cluster_mChondrocyte	Elk1_extended (660g)
0.042528	0.125522	38.3057	4.58572e-242	cluster_mChondrocyte	Fosb (264g)
0.0613693	0.242119	36.2018	9.4304e-222	cluster_mChondrocyte	Atf3_extended (1012g)
0.0402751	0.199917	36.0002	8.02464e-220	cluster_mChondrocyte	Pole3_extended (979g)
0.055635	0.244986	35.7415	2.25193e-217	cluster_mChondrocyte	Max_extended (1209g)
0.0521153	0.224143	35.1304	1.55089e-211	cluster_mChondrocyte	Atf3 (873g)
0.0265123	0.139118	34.4547	3.99402e-205	cluster_mChondrocyte	Zfp523_extended (389g)
0.0421061	0.152713	34.2419	4.13529e-203	cluster_mChondrocyte	Fos (388g)
0.0526288	0.260109	33.735	2.49921e-198	cluster_mChondrocyte	Jund_extended (849g)
0.0447899	0.186323	33.1027	2.25781e-192	cluster_mChondrocyte	Bhlhe40_extended (480g)
0.0229284	0.151745	33.0295	1.06581e-191	cluster_mChondrocyte	Usf2_extended (677g)
0.031788	0.134206	33.0042	1.8095e-191	cluster_mChondrocyte	Srebf1 (334g)
0.0147793	0.0912056	32.6619	2.89839e-188	cluster_mChondrocyte	Elk1 (370g)
0.0425856	0.220098	31.9686	8.43522e-182	cluster_mChondrocyte	Srebf2_extended (1100g)
0.0372097	0.129021	31.1409	3.70231e-174	cluster_mChondrocyte	Srf (84g)
0.0291837	0.146894	30.5378	1.26175e-168	cluster_mChondrocyte	Srf_extended (550g)
0.0258759	0.142289	29.2961	2.16004e-157	cluster_mChondrocyte	Atf4 (318g)
0.0351645	0.219007	28.3539	5.5649e-149	cluster_mChondrocyte	Taf7_extended (882g)
0.0420673	0.117853	28.0663	1.91518e-146	cluster_mChondrocyte	Foxo3_extended (82g)
0.0226253	0.148084	27.8197	2.7548e-144	cluster_mChondrocyte	Gtf2b_extended (534g)
0.0286479	0.144458	27.1138	4.04651e-138	cluster_mChondrocyte	Pole3 (461g)
0.0198156	0.0852935	26.7204	1.01451e-134	cluster_mChondrocyte	Sp4_extended (294g)
0.0200663	0.0764031	26.6073	9.49161e-134	cluster_mChondrocyte	Atf6_extended (304g)
0.0502024	0.101491	26.4271	3.29604e-132	cluster_mChondrocyte	Zscan18 (19g)
0.0215582	0.119965	26.4263	3.31286e-132	cluster_mChondrocyte	Srebf2 (377g)
0.0317901	0.16048	25.7281	2.87987e-126	cluster_mChondrocyte	Jun (249g)
0.0244172	0.118644	24.4	3.40261e-115	cluster_mChondrocyte	Mafk (260g)
0.0292514	0.248596	23.7321	9.39834e-110	cluster_mChondrocyte	E2f4_extended (1276g)
0.0240688	0.118574	23.3924	5.03643e-107	cluster_mChondrocyte	Mafk_extended (282g)
0.0227204	0.126349	23.2736	4.48966e-106	cluster_mChondrocyte	Chd2_extended (516g)
0.0274158	0.23333	22.9165	3.14249e-103	cluster_mChondrocyte	E2f4 (1193g)
0.0131373	0.0866328	22.4697	1.03262e-99	cluster_mChondrocyte	Esrra_extended (228g)
0.0178018	0.127806	22.3252	1.39092e-98	cluster_mChondrocyte	Irf3_extended (743g)
0.0261403	0.176392	22.0954	8.49129e-97	cluster_mChondrocyte	Dbp_extended (163g)
0.0251191	0.123443	21.1918	7.0824e-90	cluster_mChondrocyte	Arnt (51g)
0.0211533	0.132816	21.0623	6.64716e-89	cluster_mChondrocyte	Zfp523 (149g)
0.0157791	0.0888256	20.3478	1.37892e-83	cluster_mChondrocyte	Mafg_extended (380g)
0.0182659	0.0404444	20.2471	7.55259e-83	cluster_mChondrocyte	Bhlhe41_extended (53g)
0.0158111	0.0588997	20.0743	1.37673e-81	cluster_mChondrocyte	Nr2c1_extended (82g)
0.0182158	0.122462	19.9327	1.46381e-80	cluster_mChondrocyte	Irf3 (452g)
0.0230068	0.245867	19.654	1.50836e-78	cluster_mChondrocyte	Bmyc_extended (901g)
0.0139748	0.100033	19.4784	2.73931e-77	cluster_mChondrocyte	Mlx_extended (82g)
0.0128913	0.0828969	18.9793	9.33684e-74	cluster_mChondrocyte	Sp1_extended (618g)
0.0269923	0.174108	18.1527	4.76522e-68	cluster_mChondrocyte	Jund (262g)
0.0377684	0.130188	17.9116	2.04993e-66	cluster_mChondrocyte	Egr1 (55g)
0.0314694	0.177498	17.6044	2.33399e-64	cluster_mChondrocyte	Dbp (49g)
0.0208259	0.0801256	17.4232	3.63894e-63	cluster_mChondrocyte	Etv5 (116g)
0.0245543	0.163986	17.1815	1.4042e-61	cluster_mChondrocyte	Junb_extended (524g)
0.0219948	0.134257	16.8585	1.76206e-59	cluster_mChondrocyte	Taf7 (82g)
0.0337968	0.139441	16.8243	2.91103e-59	cluster_mChondrocyte	Egr1_extended (72g)
0.00839486	0.0593031	16.6874	2.18035e-58	cluster_mChondrocyte	Elf4_extended (118g)
0.0114726	0.167786	16.5003	3.35028e-57	cluster_mChondrocyte	Cebpz_extended (695g)
0.0137324	0.0969293	16.2523	1.22898e-55	cluster_mChondrocyte	Arnt_extended (86g)
0.0101312	0.0706811	16.1856	3.20165e-55	cluster_mChondrocyte	Sp4 (195g)
0.0185502	0.116632	15.7911	8.65702e-53	cluster_mChondrocyte	Bmyc (49g)
0.0118425	0.13041	15.4375	1.20478e-50	cluster_mChondrocyte	Myc_extended (556g)
0.0172759	0.0938145	15.2153	2.52736e-49	cluster_mChondrocyte	Chd2 (147g)
0.0158573	0.143465	13.9231	6.61692e-42	cluster_mChondrocyte	Maff_extended (417g)
0.0145766	0.158675	13.728	7.79644e-41	cluster_mChondrocyte	E2f6_extended (906g)
0.0140204	0.148831	13.6827	1.37463e-40	cluster_mChondrocyte	E2f6 (759g)
0.10573	0.0600728	36.7291	3.38758e-225	cluster_mEarly_Osteoprogenitor	Nfe2l1_extended (23g)
0.0767561	0.0919999	34.7125	3.84199e-206	cluster_mEarly_Osteoprogenitor	Foxo4_extended (71g)
0.0561973	0.052239	29.8629	4.06068e-161	cluster_mEarly_Osteoprogenitor	Runx3_extended (65g)
0.0608512	0.0564115	29.8477	4.18314e-161	cluster_mEarly_Osteoprogenitor	Runx3 (58g)
0.0879214	0.0569698	26.4304	3.90444e-131	cluster_mEarly_Osteoprogenitor	Mef2c_extended (24g)
0.0173719	0.0973423	16.9448	7.8025e-59	cluster_mEarly_Osteoprogenitor	Phf8_extended (457g)
0.0187319	0.0340507	14.8163	7.5099e-46	cluster_mEarly_Osteoprogenitor	Klf3 (81g)
0.0258659	0.0289333	11.1354	4.53067e-27	cluster_mEarly_Osteoprogenitor	Foxo1 (12g)
0.0237351	0.0271809	10.8742	6.13902e-26	cluster_mEarly_Osteoprogenitor	Foxo1_extended (13g)
0.00703143	0.132507	5.97104	6.5691e-09	cluster_mEarly_Osteoprogenitor	Yy1 (784g)
0.0055601	0.0885364	5.52503	7.99561e-08	cluster_mEarly_Osteoprogenitor	Gabpa_extended (578g)
0.0088433	0.166026	5.41984	1.39547e-07	cluster_mEarly_Osteoprogenitor	Yy1_extended (1136g)
0.240854	0.0685654	97.8	0	cluster_mOsteoprog	Cebpb (88g)
0.32952	0.0529664	85.7702	0	cluster_mOsteoprog	Mafb (24g)
0.217852	0.0776565	79.8827	0	cluster_mOsteoprog	Maf_extended (71g)
0.338047	0.0510705	75.7841	0	cluster_mOsteoprog	Runx1_extended (21g)
0.353962	0.0582238	67.6735	0	cluster_mOsteoprog	Runx1 (17g)
0.142706	0.121896	59.5343	0	cluster_mOsteoprog	Cebpb_extended (744g)
0.251284	0.0561973	54.6276	0	cluster_mOsteoprog	Runx2_extended (57g)
0.121131	0.089679	52.5078	0	cluster_mOsteoprog	Nfe2l2_extended (175g)
0.248475	0.0613606	50.7118	0	cluster_mOsteoprog	Runx2 (48g)
0.0802134	0.0209313	44.3177	1.49873e-300	cluster_mOsteoprog	Fosl2_extended (78g)
0.128062	0.0850269	41.6216	5.239e-274	cluster_mOsteoprog	Mafb_extended (303g)
0.0776148	0.0225518	40.2505	1.4146e-260	cluster_mOsteoprog	Fosl2 (64g)
0.0934734	0.0637812	38.2913	1.83136e-241	cluster_mOsteoprog	Sp7_extended (428g)
0.0885916	0.0546157	37.0082	4.84108e-229	cluster_mOsteoprog	Sp7 (235g)
0.0919023	0.0729443	35.3198	8.0648e-213	cluster_mOsteoprog	Nfil3_extended (111g)
0.0764028	0.0719558	34.6818	9.39147e-207	cluster_mOsteoprog	Mxi1 (347g)
0.0803773	0.0761926	34.2689	7.50103e-203	cluster_mOsteoprog	Mxi1_extended (471g)
0.0890718	0.0856241	31.7195	6.23074e-179	cluster_mOsteoprog	Kdm5a_extended (99g)
0.0907437	0.0613784	29.7979	2.48518e-161	cluster_mOsteoprog	Mef2a_extended (29g)
0.122659	0.0933055	29.7612	5.07807e-161	cluster_mOsteoprog	Mef2a (15g)
0.113006	0.0585756	26.815	6.28039e-135	cluster_mOsteoprog	Foxn3_extended (40g)
0.0527806	0.0508637	26.261	3.52824e-130	cluster_mOsteoprog	Bach1_extended (106g)
0.0869136	0.082265	24.8342	3.76906e-118	cluster_mOsteoprog	Nfe2l2 (20g)
0.0847682	0.026401	24.4122	1.0837e-114	cluster_mOsteoprog	Atf5_extended (15g)
0.068687	0.0995399	24.3805	1.90341e-114	cluster_mOsteoprog	Foxc1_extended (246g)
0.054496	0.11622	23.6486	1.62303e-108	cluster_mOsteoprog	Mxd4_extended (77g)
0.039233	0.0302468	23.0096	2.13605e-103	cluster_mOsteoprog	Stat6_extended (79g)
0.0834012	0.0809603	22.9663	4.5761e-103	cluster_mOsteoprog	Foxc1 (105g)
0.0583804	0.0164422	22.9386	7.36393e-103	cluster_mOsteoprog	Batf3_extended (17g)
0.0645106	0.0993852	22.0064	1.51099e-95	cluster_mOsteoprog	Elf1_extended (496g)
0.0287772	0.0316396	21.5947	2.19756e-92	cluster_mOsteoprog	Foxj2_extended (153g)
0.0372982	0.0594187	20.6221	4.65334e-85	cluster_mOsteoprog	Zfp219_extended (86g)
0.0371769	0.0344073	20.1791	8.5219e-82	cluster_mOsteoprog	Ets1 (136g)
0.0579729	0.103109	18.9909	2.70347e-73	cluster_mOsteoprog	Stat3_extended (83g)
0.033682	0.0198545	18.6468	6.44402e-71	cluster_mOsteoprog	Foxj2 (56g)
0.0710682	0.0292816	18.2016	7.21978e-68	cluster_mOsteoprog	Hivep2 (17g)
0.0322146	0.0448002	17.9553	3.34215e-66	cluster_mOsteoprog	Klf3_extended (156g)
0.0609819	0.118205	17.6753	2.50452e-64	cluster_mOsteoprog	Stat3 (68g)
0.0611588	0.0271655	17.4219	1.19069e-62	cluster_mOsteoprog	Nfkb1 (15g)
0.0238981	0.0495135	16.1139	3.01572e-54	cluster_mOsteoprog	Etv3_extended (158g)
0.0258031	0.0582359	14.3747	6.20789e-44	cluster_mOsteoprog	Etv3 (95g)
0.0474812	0.034618	14.3443	8.94427e-44	cluster_mOsteoprog	Hoxa7_extended (15g)
0.0809906	0.0501025	13.9338	1.74248e-41	cluster_mOsteoprog	Pbx1 (12g)
0.0560881	0.0733515	13.7198	2.57088e-40	cluster_mOsteoprog	Mxd4 (19g)
0.0362681	0.0779696	13.2561	7.74416e-38	cluster_mOsteoprog	Tef_extended (104g)
0.0516348	0.13433	12.5857	2.32568e-34	cluster_mOsteoprog	Junb (172g)
0.0340721	0.0104529	12.1806	2.49146e-32	cluster_mOsteoprog	Hoxa7 (10g)
0.031497	0.0161455	11.6023	1.54692e-29	cluster_mOsteoprog	Ccnt2_extended (16g)
0.0314508	0.0847877	10.747	1.2281e-25	cluster_mOsteoprog	Tef (80g)
0.0517534	0.0391634	10.4814	1.80092e-24	cluster_mOsteoprog	Smarca1 (11g)
0.0251607	0.014044	10.2548	1.67904e-23	cluster_mOsteoprog	Clock_extended (19g)
0.0172964	0.0487816	9.13677	5.48277e-19	cluster_mOsteoprog	Hoxd9_extended (116g)
0.0343865	0.0285994	9.01071	1.63665e-18	cluster_mOsteoprog	Jdp2_extended (18g)
0.0130457	0.10355	8.80344	9.62141e-18	cluster_mOsteoprog	Elk4_extended (540g)
0.0196347	0.0304432	8.60699	4.97586e-17	cluster_mOsteoprog	Etv1_extended (41g)
0.0166194	0.0107722	8.39028	2.88958e-16	cluster_mOsteoprog	Klf7_extended (19g)
0.0149241	0.0130973	8.10802	2.72451e-15	cluster_mOsteoprog	Rxra_extended (29g)
0.0127524	0.0322718	7.98493	7.16165e-15	cluster_mOsteoprog	Mef2d_extended (67g)
0.0161304	0.00934352	7.0585	6.35705e-12	cluster_mOsteoprog	Zfp148_extended (16g)
0.0136785	0.134764	6.57502	1.6452e-10	cluster_mOsteoprog	Rela_extended (230g)
0.0142945	0.0146673	6.31293	8.40903e-10	cluster_mOsteoprog	Bach1 (23g)
0.0174319	0.0188373	5.95505	7.27859e-09	cluster_mOsteoprog	Mafg (17g)
0.0149384	0.0163532	5.42976	1.39931e-07	cluster_mOsteoprog	Bbx_extended (17g)
0.0115388	0.015568	5.41258	1.52936e-07	cluster_mOsteoprog	Foxj3_extended (26g)
0.0188724	0.0204538	5.26719	3.33392e-07	cluster_mOsteoprog	Nr1h2_extended (11g)
0.00842613	0.0803938	5.26523	3.34983e-07	cluster_mOsteoprog	Atf1_extended (312g)
