# Supplementary material for: Dissecting human embryonic skeletal stem cell ontogeny by single-cell transcriptomic and functional analyses
Source: Cell Res. 2021 Jan 20;31(7):742–57. doi: 10.1038/s41422-021-00467-z (PMC8249634; doi:10.1038/s41422-021-00467-z)
Supplement: Supplementary file 9 — Supplementary information, Table S3 [file 41422_2021_467_MOESM9_ESM.xlsx]

## Sheet: legends
Table S3. Cell annotations and coordinates.
This table shows cell type annotations and UMAP coordinates of all cells.

## Sheet: human limb&bone Fig. 1c
index	stage	time points	doublets	n_genes	percent_mito	n_counts	S_score	G2M_score	phase	loc	cluster	UMAP1	UMAP2
CS13_AAACCTGAGCGACGTA-1	5 WPC	CS13	FALSE	4117	0.0212708	18335	0.257537	-0.0580162	S	Limb bud	LBM1	8.26436	5.81266
CS13_AAACCTGAGGGAGTAA-1	5 WPC	CS13	FALSE	4848	0.020276	25942	0.139717	0.241628	G2M	Limb bud	Epithelium1	1.25168	6.26381
CS13_AAACCTGCAGCCTATA-1	5 WPC	CS13	FALSE	3292	0.0174414	11811	0.103472	0.247741	G2M	Limb bud	LBM1	10.5402	3.21499
CS13_AAACCTGCAGTAAGCG-1	5 WPC	CS13	FALSE	3404	0.0180068	14439	0.0596523	-0.0460091	S	Limb bud	LBM1	9.24657	6.72538
CS13_AAACCTGGTAGCTTGT-1	5 WPC	CS13	FALSE	3576	0.0259114	14511	0.405185	0.198353	S	Limb bud	OCP	8.64259	-3.10975
CS13_AAACCTGGTCCGTGAC-1	5 WPC	CS13	FALSE	1295	0.000631513	3167	0.0799097	0.341672	G2M	Limb bud	LBM2	15.4512	2.52103
CS13_AAACCTGGTGAAAGAG-1	5 WPC	CS13	FALSE	4084	0.0343615	15075	0.0557328	0.928749	G2M	Limb bud	LBM1	7.78366	4.65077
CS13_AAACCTGTCCGATATG-1	5 WPC	CS13	FALSE	1355	0.0468704	3371	0.119043	-0.151401	S	Limb bud	LBM1	3.99565	3.23968
CS13_AAACCTGTCGATGAGG-1	5 WPC	CS13	FALSE	4166	0.0311516	17142	-0.0113768	0.318596	G2M	Limb bud	Epithelium1	0.827686	6.15894
CS13_AAACCTGTCTAACTCT-1	5 WPC	CS13	FALSE	3722	0.0185785	14210	0.0823078	0.382276	G2M	Limb bud	LBM1	10.9757	4.4159
CS13_AAACGGGAGCTTTGGT-1	5 WPC	CS13	FALSE	2543	0.0382321	8213	-0.0426761	0.240134	G2M	Limb bud	Endothelium	6.33839	-11.9647
CS13_AAACGGGAGGCCGAAT-1	5 WPC	CS13	FALSE	3241	0.000413736	12085	0.261121	0.621701	G2M	Limb bud	LBM1	14.106	1.55169
CS13_AAACGGGAGGCTAGCA-1	5 WPC	CS13	FALSE	3996	0.0203529	17000	0.288728	0.343588	G2M	Limb bud	LBM1	5.62302	6.97308
CS13_AAACGGGAGTCAAGGC-1	5 WPC	CS13	FALSE	1001	0.0545775	1704	-0.152853	-0.149092	G1	Limb bud	Endothelium	4.22005	-12.2941
CS13_AAACGGGAGTGAATTG-1	5 WPC	CS13	FALSE	2338	0.0096401	6224	-0.231977	-0.215908	G1	Limb bud	Endothelium	4.05591	-12.4876
CS13_AAACGGGCACCCATGG-1	5 WPC	CS13	FALSE	3752	0.0141722	36127	0.251184	0.279463	G2M	Limb bud	Erythrocyte	-7.64749	5.27328
CS13_AAACGGGCATTCACTT-1	5 WPC	CS13	FALSE	5001	0.0217669	21914	0.232392	0.745982	G2M	Limb bud	LBM3	10.621	-4.3581
CS13_AAACGGGTCCACTGGG-1	5 WPC	CS13	FALSE	2642	0.0120182	25295	0.0371154	0.717842	G2M	Limb bud	Erythrocyte	-6.62501	3.76483
CS13_AAAGATGAGAGCTTCT-1	5 WPC	CS13	FALSE	2485	0.0269113	6540	0.330517	0.0139305	S	Limb bud	LBM1	12.3275	0.234404
CS13_AAAGATGAGATCCTGT-1	5 WPC	CS13	FALSE	4395	0.0310169	17829	0.114489	0.932782	G2M	Limb bud	LBM1	6.88429	5.17145
CS13_AAAGATGAGCCCAGCT-1	5 WPC	CS13	FALSE	3518	0.0168489	12167	0.0997269	0.951041	G2M	Limb bud	OCP	10.3535	-0.936936
CS13_AAAGATGAGCGATGAC-1	5 WPC	CS13	FALSE	4490	0.0241863	21169	0.402287	0.267637	S	Limb bud	LBM1	9.424	6.50746
CS13_AAAGATGAGTCGAGTG-1	5 WPC	CS13	FALSE	3612	0.0245367	13653	0.204444	0.20552	G2M	Limb bud	LBM1	11.1898	3.16353
CS13_AAAGATGCACAAGACG-1	5 WPC	CS13	FALSE	2814	0.0414303	8110	0.185073	0.625405	G2M	Limb bud	LBM1	13.0597	1.28405
CS13_AAAGATGCAGTTCCCT-1	5 WPC	CS13	FALSE	2733	0.00880373	25103	0.242375	0.0215698	S	Limb bud	Erythrocyte	-9.10745	2.91202
CS13_AAAGATGGTAACGCGA-1	5 WPC	CS13	FALSE	3862	0.0218414	16574	0.370525	-0.0723536	S	Limb bud	LBM1	11.4821	3.32379
CS13_AAAGATGGTATAATGG-1	5 WPC	CS13	FALSE	2156	0.00976999	17912	0.229939	0.0132022	S	Limb bud	Erythrocyte	-10.0048	2.40716
CS13_AAAGATGGTGAAGGCT-1	5 WPC	CS13	FALSE	3423	0.0267674	12702	0.219367	0.280071	G2M	Limb bud	LBM1	9.0722	6.53833
CS13_AAAGATGGTTAGAACA-1	5 WPC	CS13	FALSE	2881	0.0300379	9488	0.445221	-0.0907336	S	Limb bud	LBM1	10.6531	3.17284
CS13_AAAGATGGTTCTGGTA-1	5 WPC	CS13	FALSE	3760	0.0338102	14049	0.423442	0.487833	G2M	Limb bud	OCP	7.85254	-3.00967
CS13_AAAGATGTCCATGCTC-1	5 WPC	CS13	FALSE	3220	0.037856	10989	0.243326	0.253299	G2M	Limb bud	LBM1	10.368	0.6644
CS13_AAAGATGTCGACAGCC-1	5 WPC	CS13	FALSE	4570	0.0142419	22188	0.0831048	0.403369	G2M	Limb bud	LBM1	10.797	6.00852
CS13_AAAGATGTCGAGAACG-1	5 WPC	CS13	FALSE	2510	0.0318193	8014	0.106066	0.482362	G2M	Limb bud	LBM1	14.5038	5.498
CS13_AAAGATGTCGAGAGCA-1	5 WPC	CS13	FALSE	2599	0.045283	7950	0.305823	-0.130023	S	Limb bud	LBM1	6.98817	7.85305
CS13_AAAGATGTCTCCTATA-1	5 WPC	CS13	FALSE	2847	0.0291533	9330	0.192348	0.0439819	S	Limb bud	LBM1	11.4179	4.24767
CS13_AAAGCAAAGACGCACA-1	5 WPC	CS13	FALSE	3479	0.0200238	18478	0.323605	0.0359594	S	Limb bud	LBM1	10.5032	7.17713
CS13_AAAGCAAAGAGGTACC-1	5 WPC	CS13	FALSE	3253	0.0375834	11388	0.41938	-0.0640806	S	Limb bud	LBM1	8.77965	3.86328
CS13_AAAGCAAAGCAGACTG-1	5 WPC	CS13	FALSE	3469	0.0331422	12733	0.152904	0.201462	G2M	Limb bud	Endothelium	8.95241	-12.4907
CS13_AAAGCAAAGCTAGCCC-1	5 WPC	CS13	FALSE	3059	0.0284173	11120	0.20056	0.787614	G2M	Limb bud	LBM1	8.82841	5.59483
CS13_AAAGCAAAGGCTACGA-1	5 WPC	CS13	FALSE	2514	0.0396814	7157	0.141876	0.158085	G2M	Limb bud	OCP	6.20781	-3.28045
CS13_AAAGCAAAGGTGGGTT-1	5 WPC	CS13	FALSE	3383	0.0295679	11871	0.389707	0.0695491	S	Limb bud	LBM1	6.89581	4.9336
CS13_AAAGCAAAGTACGATA-1	5 WPC	CS13	FALSE	1302	0.0629291	3496	-0.126862	-0.0938629	G1	Limb bud	Macrophage	1.46291	9.55485
CS13_AAAGCAACAAGCTGAG-1	5 WPC	CS13	FALSE	1653	0.0900576	4164	0.172735	0.502652	G2M	Limb bud	OCP	2.65949	-3.16111
CS13_AAAGCAACACCGATAT-1	5 WPC	CS13	FALSE	2963	0.000617829	11330	0.27276	0.0792541	S	Limb bud	Epithelium2	18.8083	3.70952
CS13_AAAGCAACATAGACTC-1	5 WPC	CS13	FALSE	1225	0.00273973	2920	-0.0674464	0.806971	G2M	Limb bud	LBM2	16.1436	0.832648
CS13_AAAGCAAGTTAAGTAG-1	5 WPC	CS13	FALSE	3331	0.023184	13285	-0.0623381	-0.101663	G1	Limb bud	LBM3	10.8967	-3.34616
CS13_AAAGCAAGTTAGAACA-1	5 WPC	CS13	FALSE	2462	0.0247205	11003	0.109878	0.193222	G2M	Limb bud	LBM2	15.8696	3.74361
CS13_AAAGCAAGTTCCCGAG-1	5 WPC	CS13	FALSE	3282	0.0141583	12219	0.180072	-0.0543113	S	Limb bud	LBM1	10.5404	0.210197
CS13_AAAGCAATCACAGTAC-1	5 WPC	CS13	FALSE	2609	0.0106676	19592	0.0910722	0.598452	G2M	Limb bud	Erythrocyte	-5.85261	3.02042
CS13_AAAGCAATCACATAGC-1	5 WPC	CS13	FALSE	4632	0.0240043	24204	0.2063	0.37641	G2M	Limb bud	Myoprogenitor	4.76214	14.3328
CS13_AAAGCAATCAGGCCCA-1	5 WPC	CS13	FALSE	3559	0.0400224	12518	0.305158	-0.0992311	S	Limb bud	LBM1	14.2862	2.75436
CS13_AAAGCAATCAGGTTCA-1	5 WPC	CS13	FALSE	3703	0.0235103	15355	0.196919	-0.137152	S	Limb bud	LBM1	9.38408	2.23389
CS13_AAAGCAATCCGCAAGC-1	5 WPC	CS13	FALSE	2904	0.00860055	9418	0.0426606	-0.0176735	S	Limb bud	LBM1	9.60781	7.0233
CS13_AAAGTAGCAACGATCT-1	5 WPC	CS13	FALSE	4063	0.0243695	16455	0.318225	-0.104558	S	Limb bud	LBM1	11.1443	8.31384
CS13_AAAGTAGCACGAAACG-1	5 WPC	CS13	FALSE	2235	0.0117316	8183	-0.172525	-0.146398	G1	Limb bud	Macrophage	2.64672	8.81773
CS13_AAAGTAGGTACTTCTT-1	5 WPC	CS13	FALSE	2638	0.0155347	7789	0.11659	0.00270858	S	Limb bud	LBM1	12.5045	1.25931
CS13_AAAGTAGGTTAGATGA-1	5 WPC	CS13	FALSE	1882	0.0188808	7309	-0.148891	-0.123425	G1	Limb bud	Macrophage	2.82576	8.75777
CS13_AAAGTAGTCATGTAGC-1	5 WPC	CS13	FALSE	3755	0.0280747	15530	0.419921	0.115702	S	Limb bud	LBM1	11.047	7.88608
CS13_AAAGTAGTCCTCAATT-1	5 WPC	CS13	FALSE	3999	0.021016	15512	0.0527963	0.582298	G2M	Limb bud	LBM3	10.7288	-1.09239
CS13_AAAGTAGTCGTCTGAA-1	5 WPC	CS13	FALSE	3113	0.0301411	9356	0.14191	0.408974	G2M	Limb bud	LBM3	11.6867	-1.36451
CS13_AAATGCCAGCACGCCT-1	5 WPC	CS13	FALSE	1736	0.0285352	4731	-0.00293037	0.527922	G2M	Limb bud	LBM2	15.9905	3.24727
CS13_AAATGCCAGCAGGCTA-1	5 WPC	CS13	FALSE	4033	0.0193237	16767	0.501152	0.383662	S	Limb bud	LBM1	8.76821	3.63129
CS13_AAATGCCCAAACCCAT-1	5 WPC	CS13	FALSE	4306	0.0238556	19618	0.439394	-0.0273217	S	Limb bud	LBM1	11.0604	6.40043
CS13_AAATGCCCACTTACGA-1	5 WPC	CS13	FALSE	3448	0.0345447	12245	0.559199	0.143815	S	Limb bud	OCP	4.6536	0.00623622
CS13_AAATGCCCATGCCACG-1	5 WPC	CS13	FALSE	1389	0.00872016	11353	-0.0481865	0.46291	G2M	Limb bud	Erythrocyte	-9.28667	3.3049
CS13_AAATGCCGTTGGTTTG-1	5 WPC	CS13	FALSE	2688	0.0234491	8060	0.324151	-0.0442163	S	Limb bud	LBM1	11.2375	-0.650139
CS13_AAATGCCTCCTGCTTG-1	5 WPC	CS13	FALSE	4152	0.0277259	18214	0.302712	0.185565	S	Limb bud	LBM1	10.8259	3.25109
CS13_AAATGCCTCTAACGGT-1	5 WPC	CS13	FALSE	3076	0.0122991	32604	0.222187	0.316526	G2M	Limb bud	Erythrocyte	-7.57908	5.79045
CS13_AACACGTAGAAGATTC-1	5 WPC	CS13	FALSE	3689	0.0244989	15266	0.299415	0.0344293	S	Limb bud	LBM1	12.4967	2.58632
CS13_AACACGTAGCTCCTTC-1	5 WPC	CS13	FALSE	3376	0.0270448	13718	0.410564	0.252007	S	Limb bud	LBM1	13.1944	4.37066
CS13_AACACGTAGTCTCCTC-1	5 WPC	CS13	FALSE	3946	0.0201299	15400	0.103132	0.30068	G2M	Limb bud	LBM1	10.9001	2.05858
CS13_AACACGTCAAGCTGTT-1	5 WPC	CS13	FALSE	3646	0.0166508	11531	-0.0401558	0.90557	G2M	Limb bud	Endothelium	8.52234	-10.4144
CS13_AACACGTCAGCTGCTG-1	5 WPC	CS13	FALSE	3878	0.0206536	15881	0.218904	-0.143002	S	Limb bud	LBM1	9.35162	4.11827
CS13_AACACGTCAGGAATGC-1	5 WPC	CS13	FALSE	2874	0.0430042	8162	0.305306	0.0246771	S	Limb bud	LBM1	13.6827	3.34769
CS13_AACACGTGTAACGCGA-1	5 WPC	CS13	FALSE	1479	0.000631845	4748	0.27746	-0.0214845	S	Limb bud	LBM2	6.90808	9.62043
CS13_AACACGTGTCACCCAG-1	5 WPC	CS13	FALSE	3080	0.0244229	11219	0.000331581	-0.161011	S	Limb bud	OCP	5.32441	-2.39805
CS13_AACACGTGTGCCTGCA-1	5 WPC	CS13	FALSE	4366	0.0260117	18607	0.106209	0.640521	G2M	Limb bud	LBM1	10.0356	2.99888
CS13_AACACGTGTTAAGACA-1	5 WPC	CS13	FALSE	5773	0.0271501	30976	0.189975	0.67739	G2M	Limb bud	LBM1	9.19798	5.45594
CS13_AACACGTTCACTTATC-1	5 WPC	CS13	FALSE	5311	0.0234158	26307	0.441331	0.145286	S	Limb bud	LBM3	13.0921	-3.49657
CS13_AACACGTTCAGCTCTC-1	5 WPC	CS13	FALSE	3993	0.0137505	14254	0.146567	0.979067	G2M	Limb bud	OCP	7.0457	-2.85757
CS13_AACACGTTCATCTGCC-1	5 WPC	CS13	FALSE	4165	0.0244301	17151	0.413018	0.275994	S	Limb bud	LBM1	9.19161	3.83258
CS13_AACACGTTCTTCATGT-1	5 WPC	CS13	FALSE	2882	0.0454598	8645	0.470287	0.0234894	S	Limb bud	LBM3	10.607	-4.1705
CS13_AACCATGAGTGCTGCC-1	5 WPC	CS13	FALSE	4428	0.028339	18808	0.166872	0.726605	G2M	Limb bud	LBM1	9.22818	4.53693
CS13_AACCATGCAAACGCGA-1	5 WPC	CS13	FALSE	3330	0.00531133	12238	0.156361	0.258943	G2M	Limb bud	LBM1	11.6763	4.16229
CS13_AACCATGCACTTAAGC-1	5 WPC	CS13	FALSE	4848	0.021364	23357	0.0553883	0.349053	G2M	Limb bud	LBM1	12.1351	3.58575
CS13_AACCATGGTCCATGAT-1	5 WPC	CS13	FALSE	3071	0.0364862	9346	0.374577	0.0260844	S	Limb bud	LBM1	10.9707	-0.318886
CS13_AACCATGGTTTGACAC-1	5 WPC	CS13	FALSE	4086	0.0202352	17346	0.127165	0.814059	G2M	Limb bud	LBM1	9.03543	1.88149
CS13_AACCATGTCCCACTTG-1	5 WPC	CS13	FALSE	3432	0.0311883	12152	0.33677	0.462624	G2M	Limb bud	LBM1	10.7643	3.20035
CS13_AACCATGTCTCTGTCG-1	5 WPC	CS13	FALSE	4055	0.0185747	18789	0.422374	0.0402494	S	Limb bud	LBM1	12.3926	1.10452
CS13_AACCGCGAGGACAGAA-1	5 WPC	CS13	FALSE	4130	0.0263845	17624	0.178857	0.475263	G2M	Limb bud	LBM1	10.2775	7.41715
CS13_AACCGCGCAAACCCAT-1	5 WPC	CS13	FALSE	1312	0.0176744	3225	0.279844	0.0396541	S	Limb bud	LBM2	16.2001	1.09097
CS13_AACCGCGCAGATGGCA-1	5 WPC	CS13	FALSE	1681	0.0024192	31002	-0.0183678	-0.0952135	G1	Limb bud	Erythrocyte	-10.1456	3.51965
CS13_AACCGCGCAGCTATTG-1	5 WPC	CS13	FALSE	4216	0.0379179	14927	0.329025	0.394523	G2M	Limb bud	LBM1	9.61195	4.29243
CS13_AACCGCGCATGCCTAA-1	5 WPC	CS13	FALSE	4113	0.0234928	15409	0.525211	0.0884919	S	Limb bud	OCP	7.95064	-3.82948
CS13_AACCGCGCATTACCTT-1	5 WPC	CS13	FALSE	3199	0.0218414	11263	0.272913	-0.149142	S	Limb bud	LBM1	12.8002	3.80487
CS13_AACCGCGGTTAAAGAC-1	5 WPC	CS13	FALSE	3130	0.0332246	10113	0.0342861	-0.0082154	S	Limb bud	LBM1	10.2618	7.06569
CS13_AACCGCGGTTAAGATG-1	5 WPC	CS13	FALSE	1192	0.00941751	2867	0.197638	0.144148	S	Limb bud	LBM2	15.4024	0.936199
CS13_AACCGCGGTTAGATGA-1	5 WPC	CS13	FALSE	3307	0.0129318	11754	0.297372	-0.0927863	S	Limb bud	LBM3	11.8313	-1.10017
CS13_AACCGCGGTTCCAACA-1	5 WPC	CS13	FALSE	1730	0.00358725	4739	0.246927	0.208349	S	Limb bud	LBM1	13.8581	3.38434
CS13_AACCGCGTCAAGATCC-1	5 WPC	CS13	FALSE	4289	0.0172449	19774	0.143177	0.791539	G2M	Limb bud	LBM3	11.6018	-1.8214
CS13_AACCGCGTCCTGTACC-1	5 WPC	CS13	FALSE	1889	0.031093	4181	0.244158	0.0553962	S	Limb bud	LBM1	11.107	3.26046
CS13_AACCGCGTCTAACTTC-1	5 WPC	CS13	FALSE	1423	0.029656	3372	0.0765435	0.676421	G2M	Limb bud	LBM2	14.8796	1.20747
CS13_AACCGCGTCTTGCAAG-1	5 WPC	CS13	FALSE	3488	0.0274564	12966	0.315874	-0.0503924	S	Limb bud	LBM1	11.1037	3.80646
CS13_AACGTTGAGAACTGTA-1	5 WPC	CS13	FALSE	3452	0.033411	11583	0.135064	0.780785	G2M	Limb bud	LBM3	10.991	-3.75601
CS13_AACGTTGAGAGACTAT-1	5 WPC	CS13	FALSE	3114	0.0168107	10648	0.369406	-0.166842	S	Limb bud	LBM3	12.6085	-1.44192
CS13_AACGTTGAGCGTTCCG-1	5 WPC	CS13	FALSE	3744	0.0629218	14224	-0.0164399	-0.206558	G1	Limb bud	Endothelium	9.78735	-11.3656
CS13_AACGTTGCAGAGCCAA-1	5 WPC	CS13	FALSE	3381	0.0379654	12248	0.387242	0.325714	S	Limb bud	LBM1	8.59783	4.58091
CS13_AACGTTGCATCGACGC-1	5 WPC	CS13	FALSE	5379	0.0263674	26510	0.0768014	0.744718	G2M	Limb bud	OCP	9.34114	-5.82908
CS13_AACGTTGGTCGTCTTC-1	5 WPC	CS13	FALSE	3696	0.0804649	13335	0.153686	1.11728	G2M	Limb bud	OCP	5.98747	0.0616259
CS13_AACGTTGGTGCAGACA-1	5 WPC	CS13	FALSE	5103	0.0212572	26391	0.0740289	0.820047	G2M	Limb bud	LBM1	9.8387	5.09442
CS13_AACGTTGTCCCATTTA-1	5 WPC	CS13	FALSE	3453	0.0189628	14713	-0.069165	-0.232804	G1	Limb bud	Epithelium1	1.46051	6.23317
CS13_AACTCAGAGAGACGAA-1	5 WPC	CS13	FALSE	7236	0.0257899	60450	0.27617	-0.0258014	S	Limb bud	LBM1	9.50164	5.49146
CS13_AACTCAGAGCCGGTAA-1	5 WPC	CS13	FALSE	3966	0.0274161	18201	0.188095	-0.0431173	S	Limb bud	LBM1	11.1204	6.98651
CS13_AACTCAGAGGATTCGG-1	5 WPC	CS13	FALSE	3144	0.0151595	34038	0.121647	0.156242	G2M	Limb bud	Erythrocyte	-6.65775	2.18831
CS13_AACTCAGAGGCTAGCA-1	5 WPC	CS13	FALSE	3861	0.031627	15335	0.518078	-0.0646973	S	Limb bud	OCP	10.193	-2.04745
CS13_AACTCAGAGTGCGATG-1	5 WPC	CS13	FALSE	3657	0.0184838	14391	-0.0138389	0.258407	G2M	Limb bud	LBM1	9.08714	5.76654
CS13_AACTCAGGTAAACGCG-1	5 WPC	CS13	FALSE	4322	0.0380767	16992	0.292766	0.149244	S	Limb bud	LBM1	11.7356	2.77972
CS13_AACTCAGGTACTTCTT-1	5 WPC	CS13	FALSE	2858	0.0394861	8484	0.270264	0.195957	S	Limb bud	OCP	8.96369	-1.93548
CS13_AACTCAGGTCTCTCTG-1	5 WPC	CS13	FALSE	2031	0.0100546	19593	-0.114725	-0.100133	G1	Limb bud	Erythrocyte	-9.92783	1.10242
CS13_AACTCAGGTCTGATCA-1	5 WPC	CS13	FALSE	1192	0.0522388	2814	-0.107746	0.572378	G2M	Limb bud	LBM1	5.88853	3.39876
CS13_AACTCAGGTGTTCGAT-1	5 WPC	CS13	FALSE	2802	0.0224869	8227	0.381588	-0.0419453	S	Limb bud	LBM3	11.5608	-0.414789
CS13_AACTCAGTCTGGCGAC-1	5 WPC	CS13	FALSE	2740	0.0332152	9032	0.199394	0.807567	G2M	Limb bud	OCP	8.51431	-1.34833
CS13_AACTCCCAGTGCCATT-1	5 WPC	CS13	FALSE	3862	0.0352336	14787	0.208879	0.595872	G2M	Limb bud	OCP	7.67562	-4.61676
CS13_AACTCCCAGTTAGGTA-1	5 WPC	CS13	FALSE	2455	0.0364238	6644	0.0415431	-0.166922	S	Limb bud	OCP	7.62428	-3.61615
CS13_AACTCCCCAAGTCTAC-1	5 WPC	CS13	FALSE	3557	0.0154979	14389	0.229987	0.350056	G2M	Limb bud	Myoprogenitor	4.96927	14.0757
CS13_AACTCCCCAGGGCATA-1	5 WPC	CS13	FALSE	4156	0.0223439	18081	0.0958432	0.376828	G2M	Limb bud	LBM1	11.8534	1.52015
CS13_AACTCCCGTAACGACG-1	5 WPC	CS13	FALSE	4359	0.0237015	18733	0.298005	0.373261	G2M	Limb bud	OCP	7.79253	-1.58936
CS13_AACTCCCGTATAGTAG-1	5 WPC	CS13	FALSE	5182	0.0232883	27954	0.167652	0.654265	G2M	Limb bud	LBM1	11.5177	0.851459
CS13_AACTCCCGTCCATGAT-1	5 WPC	CS13	FALSE	4872	0.022671	23025	0.36207	0.027966	S	Limb bud	LBM1	10.42	2.03472
CS13_AACTCCCGTCGCCATG-1	5 WPC	CS13	FALSE	4510	0.0263438	19701	0.150931	0.830784	G2M	Limb bud	OCP	10.2704	0.449073
CS13_AACTCCCTCAAACGGG-1	5 WPC	CS13	FALSE	3326	0.051034	11267	0.177559	0.70265	G2M	Limb bud	OCP	8.81695	-1.80903
CS13_AACTCCCTCACTTCAT-1	5 WPC	CS13	FALSE	4231	0.0288094	15967	0.450497	0.195015	S	Limb bud	OCP	9.38286	-1.67145
CS13_AACTCCCTCGCCCTTA-1	5 WPC	CS13	FALSE	3218	0.0337196	9579	-0.0419433	-0.145345	G1	Limb bud	OCP	7.56475	-3.8908
CS13_AACTCCCTCTTCATGT-1	5 WPC	CS13	FALSE	3925	0.0291585	14747	0.55872	0.1412	S	Limb bud	OCP	10.412	-2.52659
CS13_AACTCTTCAACTGGCC-1	5 WPC	CS13	FALSE	4134	0.0223659	17169	0.430119	-0.15018	S	Limb bud	LBM1	7.01633	4.90888
CS13_AACTCTTCACCACGTG-1	5 WPC	CS13	FALSE	1043	0.00392927	2036	0.0564646	0.681086	G2M	Limb bud	LBM2	16.32	0.0781689
CS13_AACTCTTCATGTAGTC-1	5 WPC	CS13	FALSE	3800	0.0292135	14240	0.443893	0.191565	S	Limb bud	LBM1	13.8272	1.99058
CS13_AACTCTTGTCTGCCAG-1	5 WPC	CS13	FALSE	4275	0.015277	17870	0.245309	0.597045	G2M	Limb bud	OCP	10.7053	-0.901323
CS13_AACTCTTGTTGGGACA-1	5 WPC	CS13	FALSE	3275	0.0277451	11894	0.185492	0.194432	G2M	Limb bud	LBM1	11.482	4.69664
CS13_AACTCTTGTTGTTTGG-1	5 WPC	CS13	FALSE	1252	0.0269143	2638	-0.192202	-0.207718	G1	Limb bud	Endothelium	5.75032	-12.3252
CS13_AACTCTTTCCAGATCA-1	5 WPC	CS13	FALSE	4577	0.0122994	20001	0.202946	0.390937	G2M	Limb bud	LBM3	13.4619	-2.16944
CS13_AACTCTTTCTTACCGC-1	5 WPC	CS13	FALSE	4597	0.0244239	21045	0.186665	0.379512	G2M	Limb bud	LBM1	11.4777	-1.27372
CS13_AACTGGTAGGATGCGT-1	5 WPC	CS13	FALSE	5765	0.0499968	31402	0.12903	0.173057	G2M	Limb bud	Epithelium1	0.879806	6.75634
CS13_AACTGGTAGGCCCTTG-1	5 WPC	CS13	FALSE	3962	0.0181092	14523	0.0758821	0.805959	G2M	Limb bud	OCP	8.9399	5.24812
CS13_AACTGGTAGTAATCCC-1	5 WPC	CS13	FALSE	3771	0.027968	14016	0.438737	-0.0259091	S	Limb bud	OCP	10.3921	-2.54931
CS13_AACTGGTAGTTCGCGC-1	5 WPC	CS13	FALSE	3330	0.0227463	13145	-0.0735333	-0.0324506	G1	Limb bud	OCP	6.33433	-2.20944
CS13_AACTGGTCACTGTTAG-1	5 WPC	CS13	FALSE	3878	0.0160283	16658	0.168977	-0.0424507	S	Limb bud	LBM1	9.47311	7.13821
CS13_AACTGGTCAGATCCAT-1	5 WPC	CS13	FALSE	1237	0.00240312	3329	0.197055	-0.148382	S	Limb bud	LBM2	16.3516	1.75955
CS13_AACTGGTCAGGTGGAT-1	5 WPC	CS13	FALSE	5206	0.0238411	28648	0.161614	0.627969	G2M	Limb bud	LBM1	11.5413	0.475871
CS13_AACTGGTCATTCTCAT-1	5 WPC	CS13	FALSE	4521	0.0172795	20371	0.224819	0.499864	G2M	Limb bud	LBM1	13.639	-1.60915
CS13_AACTGGTGTGGCGAAT-1	5 WPC	CS13	FALSE	3968	0.0213454	16397	0.145657	0.723425	G2M	Limb bud	LBM3	11.1269	-4.3942
CS13_AACTGGTTCGCAGGCT-1	5 WPC	CS13	FALSE	1711	0.0744986	4537	0.222623	-0.157411	S	Limb bud	Endothelium	7.42044	-11.936
CS13_AACTTTCAGAATTGTG-1	5 WPC	CS13	FALSE	4003	0.0204936	16005	0.198812	0.302196	G2M	Limb bud	LBM1	12.5762	3.12033
CS13_AACTTTCAGATGTAAC-1	5 WPC	CS13	FALSE	3253	0.0109076	31171	0.152979	0.195914	G2M	Limb bud	Erythrocyte	-7.03152	4.67132
CS13_AACTTTCAGCATGGCA-1	5 WPC	CS13	FALSE	3178	0.0122001	31721	0.170781	-0.00430915	S	Limb bud	Erythrocyte	-8.83008	1.28688
CS13_AACTTTCAGGCATTGG-1	5 WPC	CS13	FALSE	2815	0.0335341	9632	-0.0110343	0.804575	G2M	Limb bud	OCP	8.47158	-1.09273
CS13_AACTTTCCAGCTGCTG-1	5 WPC	CS13	FALSE	2136	0.0159352	7907	0.372424	0.0495607	S	Limb bud	LBM1	14.82	1.72852
CS13_AACTTTCCAGGATCGA-1	5 WPC	CS13	FALSE	3999	0.0328654	15670	0.16452	0.666486	G2M	Limb bud	LBM1	5.97779	5.28463
CS13_AACTTTCCATCCGTGG-1	5 WPC	CS13	FALSE	4888	0.0195371	23852	0.280811	0.296471	G2M	Limb bud	LBM1	10.7442	4.62674
CS13_AACTTTCTCTTCGAGA-1	5 WPC	CS13	FALSE	2634	0.0346956	9396	0.31156	0.25788	S	Limb bud	LBM1	11.4231	5.13669
CS13_AAGACCTAGAAGGGTA-1	5 WPC	CS13	FALSE	2608	0.0356937	8657	-0.0276549	0.0798231	G2M	Limb bud	LBM1	9.75132	4.70439
CS13_AAGACCTAGCATCATC-1	5 WPC	CS13	FALSE	4071	0.0228557	15576	0.466769	0.162664	S	Limb bud	LBM1	8.8559	5.71808
CS13_AAGACCTAGGATCGCA-1	5 WPC	CS13	FALSE	1028	0.0942813	1941	0.107585	-0.0526787	S	Limb bud	OCP	4.32552	-3.06286
CS13_AAGACCTAGTCAAGCG-1	5 WPC	CS13	FALSE	2736	0.0389468	9115	0.21317	0.571124	G2M	Limb bud	LBM1	14.8955	0.191781
CS13_AAGACCTAGTCCCACG-1	5 WPC	CS13	FALSE	3170	0.0110715	35316	0.127241	0.485534	G2M	Limb bud	Erythrocyte	-6.91569	5.68739
CS13_AAGACCTCAAGAAAGG-1	5 WPC	CS13	FALSE	3775	0.0269367	15555	0.406682	0.226836	S	Limb bud	LBM1	9.43561	7.82664
CS13_AAGACCTCAAGGCTCC-1	5 WPC	CS13	FALSE	5738	0.0204872	31483	0.182113	0.958808	G2M	Limb bud	OCP	8.66446	-2.68847
CS13_AAGACCTCAGCCACCA-1	5 WPC	CS13	FALSE	3426	0.0284428	14661	0.286491	0.492486	G2M	Limb bud	LBM1	12.8901	2.57847
CS13_AAGACCTCAGCTATTG-1	5 WPC	CS13	FALSE	3396	0.0295551	12722	0.271943	-0.0524928	S	Limb bud	LBM1	11.5563	1.51483
CS13_AAGACCTCAGGTCGTC-1	5 WPC	CS13	FALSE	2810	0.0259883	8196	0.229749	0.389212	G2M	Limb bud	LBM1	9.09269	4.46069
CS13_AAGACCTCATGTAGTC-1	5 WPC	CS13	FALSE	2785	0.0102474	31130	0.0115405	0.428408	G2M	Limb bud	Erythrocyte	-7.41836	5.38042
CS13_AAGACCTGTACACCGC-1	5 WPC	CS13	FALSE	4278	0.0195142	19473	0.364444	0.358241	S	Limb bud	LBM1	10.5978	2.38798
CS13_AAGACCTGTACCAGTT-1	5 WPC	CS13	FALSE	3908	0.0292562	17774	0.326024	0.0237651	S	Limb bud	LBM1	11.4053	7.065
CS13_AAGACCTGTACCCAAT-1	5 WPC	CS13	FALSE	4020	0.0274339	16075	0.513292	-0.00659463	S	Limb bud	OCP	9.1593	-3.8149
CS13_AAGACCTGTATCAGTC-1	5 WPC	CS13	FALSE	4345	0.0248476	19358	0.232847	0.446365	G2M	Limb bud	LBM1	9.2866	6.9204
CS13_AAGACCTGTCGTCTTC-1	5 WPC	CS13	FALSE	4129	0.023673	19009	0.313523	-0.11433	S	Limb bud	LBM1	10.6812	2.60317
CS13_AAGACCTGTTCCCTTG-1	5 WPC	CS13	FALSE	1934	0.0271472	6520	0.290014	-0.103116	S	Limb bud	LBM2	15.8971	0.0629042
CS13_AAGACCTTCGAGCCCA-1	5 WPC	CS13	FALSE	3460	0.0253905	11973	0.367857	0.0270755	S	Limb bud	OCP	7.61109	-3.69283
CS13_AAGACCTTCTGGCGTG-1	5 WPC	CS13	FALSE	2425	0.0230518	9804	0.158601	0.293233	G2M	Limb bud	OCP	8.98264	-1.40066
CS13_AAGCCGCAGAAGAAGC-1	5 WPC	CS13	FALSE	4504	0.0384248	23058	-0.0302875	0.244597	G2M	Limb bud	Endothelium	7.6862	-11.3181
CS13_AAGCCGCAGCCACGCT-1	5 WPC	CS13	FALSE	3941	0.025953	16029	0.280238	-0.0661022	S	Limb bud	LBM1	12.275	3.33186
CS13_AAGCCGCAGGTAGCTG-1	5 WPC	CS13	FALSE	6027	0.0259845	37176	0.157856	0.824506	G2M	Limb bud	LBM1	7.20353	5.08477
CS13_AAGCCGCAGTATTGGA-1	5 WPC	CS13	FALSE	2685	0.0185185	7776	-0.0715027	-0.168658	G1	Limb bud	LBM1	8.63655	5.65006
CS13_AAGCCGCCACAGGTTT-1	5 WPC	CS13	FALSE	1422	0.00271203	4056	0.00691238	0.607312	G2M	Limb bud	LBM2	15.6469	0.987999
CS13_AAGCCGCCAGGTCGTC-1	5 WPC	CS13	FALSE	3846	0.012222	42137	0.067655	0.6745	G2M	Limb bud	Erythrocyte	-5.94829	3.22925
CS13_AAGCCGCCATCCGTGG-1	5 WPC	CS13	FALSE	4194	0.000878889	22756	0.265451	0.198116	S	Limb bud	Epithelium2	18.667	3.54137
CS13_AAGCCGCTCAGTTTGG-1	5 WPC	CS13	FALSE	2921	0.0299572	9814	0.385806	-0.0198092	S	Limb bud	LBM1	10.8509	0.393998
CS13_AAGCCGCTCATCACCC-1	5 WPC	CS13	FALSE	4306	0.020373	18014	0.337813	0.320005	S	Limb bud	Myoprogenitor	3.45123	13.7182
CS13_AAGGAGCAGCCACGTC-1	5 WPC	CS13	FALSE	3711	0.00574985	14783	0.393029	0.239759	S	Limb bud	LBM1	11.1502	3.34428
CS13_AAGGAGCAGCGAAGGG-1	5 WPC	CS13	FALSE	2296	0.00997662	19245	0.423419	0.180833	S	Limb bud	Erythrocyte	-8.40266	5.11195
CS13_AAGGAGCAGGCCCGTT-1	5 WPC	CS13	FALSE	2998	0.026458	10734	0.0348652	-0.134098	S	Limb bud	OCP	8.14782	-0.337136
CS13_AAGGAGCAGTACACCT-1	5 WPC	CS13	FALSE	2771	0.0340254	8670	0.308105	-0.151557	S	Limb bud	OCP	6.47343	-5.4652
CS13_AAGGAGCAGTCCTCCT-1	5 WPC	CS13	FALSE	4107	0.0218016	17063	0.305663	0.411599	G2M	Limb bud	LBM1	9.15189	5.58919
CS13_AAGGAGCCAATTCCTT-1	5 WPC	CS13	FALSE	2973	0.0232379	12953	0.404713	0.365122	S	Limb bud	LBM1	15.0623	0.221209
CS13_AAGGAGCCAGATCGGA-1	5 WPC	CS13	FALSE	3205	0.0218659	11662	0.326273	-0.0654397	S	Limb bud	LBM1	9.85189	7.65864
CS13_AAGGAGCGTCGCTTTC-1	5 WPC	CS13	FALSE	3390	0.0325289	11313	0.0106804	0.543235	G2M	Limb bud	Endothelium	7.64774	-11.834
CS13_AAGGAGCTCACTTATC-1	5 WPC	CS13	FALSE	3346	0.0281027	12739	0.129914	-0.0864032	S	Limb bud	LBM1	12.0136	0.902241
CS13_AAGGAGCTCAGTTCGA-1	5 WPC	CS13	FALSE	3944	0.0189814	16964	0.347679	0.344354	S	Limb bud	LBM1	11.2476	0.605254
CS13_AAGGAGCTCGTTTATC-1	5 WPC	CS13	FALSE	3988	0.0241834	15920	0.357608	0.19913	S	Limb bud	LBM1	9.69085	5.38353
CS13_AAGGAGCTCTGTCAAG-1	5 WPC	CS13	FALSE	3259	0.0596384	10178	0.073543	1.05433	G2M	Limb bud	OCP	5.99132	3.94896
CS13_AAGGCAGAGGCATTGG-1	5 WPC	CS13	FALSE	2358	0.0120782	20450	0.168164	-0.0600863	S	Limb bud	Erythrocyte	-9.39927	1.76646
CS13_AAGGCAGAGTGCGATG-1	5 WPC	CS13	FALSE	3988	0.0269848	16639	-0.0291355	0.525272	G2M	Limb bud	Epithelium1	-0.63907	5.34306
CS13_AAGGCAGCAAGCCGTC-1	5 WPC	CS13	FALSE	2382	0.000841397	9508	0.153724	0.240393	G2M	Limb bud	LBM1	14.0024	1.12456
CS13_AAGGCAGCACTTAAGC-1	5 WPC	CS13	FALSE	3690	0.0249982	14241	0.271319	-0.0552125	S	Limb bud	LBM1	11.3498	4.81376
CS13_AAGGCAGCATCGATTG-1	5 WPC	CS13	FALSE	3198	0.0215137	11667	0.410461	-0.0384803	S	Limb bud	OCP	7.18588	-3.6617
CS13_AAGGCAGGTACAAGTA-1	5 WPC	CS13	FALSE	3974	0.0262461	16993	0.0580123	-0.0760135	S	Limb bud	Epithelium1	-0.191292	5.35073
CS13_AAGGTTCAGAATGTTG-1	5 WPC	CS13	FALSE	4184	0.0175123	16103	0.188928	0.858024	G2M	Limb bud	LBM1	11.545	1.04633
CS13_AAGGTTCAGAGCTATA-1	5 WPC	CS13	FALSE	2302	0.0570997	6620	0.226845	-0.0554496	S	Limb bud	OCP	5.24588	-3.40988
CS13_AAGGTTCAGAGTTGGC-1	5 WPC	CS13	FALSE	1670	0.0324741	11948	0.117076	0.275328	G2M	Limb bud	Erythrocyte	-9.61588	3.08896
CS13_AAGGTTCAGCAACGGT-1	5 WPC	CS13	FALSE	1141	0.0115708	2852	0.111328	0.106365	S	Limb bud	LBM2	16.0995	2.14518
CS13_AAGGTTCCAGCATACT-1	5 WPC	CS13	FALSE	2983	0.0259309	10528	0.0506078	-0.106458	S	Limb bud	LBM1	11.0189	6.57992
CS13_AAGGTTCCATCCTTGC-1	5 WPC	CS13	FALSE	1862	0.0277504	6090	0.0224085	0.590507	G2M	Limb bud	Endothelium	7.98268	-13.2329
CS13_AAGGTTCCATCGGGTC-1	5 WPC	CS13	FALSE	3869	0.0272213	13776	0.419408	0.291334	S	Limb bud	LBM1	9.61627	7.66429
CS13_AAGGTTCGTCAGAATA-1	5 WPC	CS13	FALSE	2450	0.0364954	7316	0.0434801	-0.140277	S	Limb bud	OCP	9.95233	-0.652674
CS13_AAGGTTCTCCGTCAAA-1	5 WPC	CS13	FALSE	2714	0.0381356	7788	0.00676057	0.751144	G2M	Limb bud	OCP	6.47286	-3.15379
CS13_AAGGTTCTCGGGAGTA-1	5 WPC	CS13	FALSE	2456	0.0311783	7409	-0.000840828	-0.17257	G1	Limb bud	LBM1	10.1025	5.49893
CS13_AAGGTTCTCTAACCGA-1	5 WPC	CS13	FALSE	2516	0.0803539	8251	0.0835725	0.491465	G2M	Limb bud	LBM1	14.2197	2.90255
CS13_AAGTCTGAGAGCTATA-1	5 WPC	CS13	FALSE	3552	0.0194021	14483	0.0991081	0.795548	G2M	Limb bud	OCP	8.91273	-0.198878
CS13_AAGTCTGAGCTGCGAA-1	5 WPC	CS13	FALSE	2745	0.0395726	8516	0.0923847	-0.2229	S	Limb bud	LBM1	8.94129	5.40643
CS13_AAGTCTGCACGAAGCA-1	5 WPC	CS13	FALSE	3662	0.0337657	13801	0.282919	-0.070948	S	Limb bud	LBM3	12.2111	-3.88547
CS13_AAGTCTGCAGCCTTGG-1	5 WPC	CS13	FALSE	3996	0.019232	15339	0.334287	0.299265	S	Limb bud	LBM1	11.5799	1.00677
CS13_AAGTCTGCAGCGTTCG-1	5 WPC	CS13	FALSE	4772	0.0221448	23527	0.161183	0.697996	G2M	Limb bud	OCP	8.05754	4.74706
CS13_AAGTCTGTCCGCTGTT-1	5 WPC	CS13	FALSE	3919	0.030868	14481	0.0924717	0.940397	G2M	Limb bud	OCP	5.88541	1.19682
CS13_AAGTCTGTCCTGTACC-1	5 WPC	CS13	FALSE	3089	0.0322428	10576	0.129362	0.538874	G2M	Limb bud	LBM3	12.092	-2.84918
CS13_AAGTCTGTCGTTTAGG-1	5 WPC	CS13	FALSE	2821	0.0200462	8231	0.440521	0.137487	S	Limb bud	LBM1	9.79321	7.92877
CS13_AAGTCTGTCTCCAACC-1	5 WPC	CS13	FALSE	4204	0.0185749	18735	0.285779	0.365345	G2M	Limb bud	LBM1	10.3068	1.04649
CS13_AATCCAGAGCTACCGC-1	5 WPC	CS13	FALSE	3304	0.0200656	13107	0.265304	-0.0642202	S	Limb bud	LBM1	8.84956	6.43098
CS13_AATCCAGAGCTAGTCT-1	5 WPC	CS13	FALSE	3183	0.0201413	12313	0.0602207	0.238103	G2M	Limb bud	LBM1	11.2471	1.06023
CS13_AATCCAGGTGAACCTT-1	5 WPC	CS13	FALSE	3851	0.0183593	14543	0.365362	0.371986	G2M	Limb bud	LBM1	9.57489	4.40517
CS13_AATCCAGGTTGACGTT-1	5 WPC	CS13	FALSE	1744	0.00634843	16382	0.00194737	-0.0439373	S	Limb bud	Erythrocyte	-10.3263	1.40116
CS13_AATCCAGTCAGAGGTG-1	5 WPC	CS13	FALSE	1271	0.0927238	3106	-0.0954857	0.316991	G2M	Limb bud	Endothelium	7.74343	-12.7933
CS13_AATCCAGTCTGACCTC-1	5 WPC	CS13	FALSE	3603	0.0314076	11303	0.560327	-0.0800941	S	Limb bud	LBM3	11.9122	-5.73612
CS13_AATCCAGTCTTCGGTC-1	5 WPC	CS13	FALSE	3171	0.0342341	9844	0.00069055	0.604251	G2M	Limb bud	OCP	5.67336	1.67674
CS13_AATCGGTAGACTACAA-1	5 WPC	CS13	FALSE	3490	0.0424786	12265	0.229305	0.53705	G2M	Limb bud	LBM1	8.96961	6.6966
CS13_AATCGGTAGCTACCGC-1	5 WPC	CS13	FALSE	4440	0.0298454	19668	0.203575	0.757077	G2M	Limb bud	OCP	6.55952	1.99953
CS13_AATCGGTCAGTCTTCC-1	5 WPC	CS13	FALSE	2006	0.00214104	7473	0.0160023	0.482016	G2M	Limb bud	LBM2	15.5957	3.13249
CS13_AATCGGTCATCAGTCA-1	5 WPC	CS13	FALSE	4404	0.03072	19694	0.264426	0.381826	G2M	Limb bud	LBM1	11.5317	7.19204
CS13_AATCGGTGTAAAGGAG-1	5 WPC	CS13	FALSE	3031	0.0277826	11518	-0.118136	-0.147804	G1	Limb bud	LBM1	9.71175	7.31572
CS13_AATCGGTGTGCTGTAT-1	5 WPC	CS13	FALSE	1497	0.0350842	4931	0.0807476	-0.0540726	S	Limb bud	LBM2	15.3957	1.64347
CS13_AATCGGTGTTATCCGA-1	5 WPC	CS13	FALSE	4034	0.0198002	16515	0.222451	0.477628	G2M	Limb bud	LBM1	11.2615	5.04372
CS13_AATCGGTTCACTATTC-1	5 WPC	CS13	FALSE	1505	0.000909918	4396	-0.0191619	0.292779	G2M	Limb bud	Epithelium2	18.5221	3.00501
CS13_AATCGGTTCATCTGCC-1	5 WPC	CS13	FALSE	3863	0.0369364	12887	0.143164	0.895061	G2M	Limb bud	OCP	9.73242	1.00418
CS13_AATCGGTTCCAAGTAC-1	5 WPC	CS13	FALSE	2683	0.019338	8429	0.195672	0.170574	S	Limb bud	LBM1	11.5714	1.97892
CS13_AATCGGTTCGCATGGC-1	5 WPC	CS13	FALSE	5118	0.0303323	24825	0.425792	0.0311659	S	Limb bud	LBM3	11.605	-4.03992
CS13_AATCGGTTCTGATACG-1	5 WPC	CS13	FALSE	1416	0.0643801	3557	-0.123941	0.131715	G2M	Limb bud	Endothelium	8.78539	-12.4076
CS13_ACACCAAAGAAGGTTT-1	5 WPC	CS13	FALSE	5685	0.0270661	32513	0.172636	0.571206	G2M	Limb bud	Myoprogenitor	4.09733	13.069
CS13_ACACCAAAGATCGGGT-1	5 WPC	CS13	FALSE	2874	0.0347723	10123	0.231947	0.00314862	S	Limb bud	LBM1	11.727	3.82724
CS13_ACACCAAAGCCGCCTA-1	5 WPC	CS13	FALSE	4287	0.0218126	18338	0.139982	0.108584	S	Limb bud	LBM1	11.2537	1.53712
CS13_ACACCAAAGGCAATTA-1	5 WPC	CS13	FALSE	3823	0.0185895	13825	0.288855	-0.0519501	S	Limb bud	LBM1	10.6104	1.04752
CS13_ACACCAACAACTGGCC-1	5 WPC	CS13	FALSE	2385	0.0375686	8012	0.0551092	0.310693	G2M	Limb bud	Epithelium1	1.45367	6.79426
CS13_ACACCAACAAGAGTCG-1	5 WPC	CS13	FALSE	3294	0.0211892	12176	0.189165	-0.0945614	S	Limb bud	LBM1	9.26909	2.93507
CS13_ACACCAACACGCGAAA-1	5 WPC	CS13	FALSE	2504	0.0455593	7814	0.019646	-0.060439	S	Limb bud	Endothelium	7.84776	-11.7146
CS13_ACACCAACACTCGACG-1	5 WPC	CS13	FALSE	3545	0.0155568	13756	0.229475	0.301862	G2M	Limb bud	LBM1	12.4415	0.0220465
CS13_ACACCAACAGACGCTC-1	5 WPC	CS13	FALSE	4783	0.029266	21595	0.434378	-0.0648007	S	Limb bud	LBM3	11.7605	-3.15914
CS13_ACACCAAGTCAAAGAT-1	5 WPC	CS13	FALSE	3585	0.0344488	13208	0.463321	-0.0432302	S	Limb bud	LBM1	8.3255	0.871117
CS13_ACACCAAGTCACCTAA-1	5 WPC	CS13	FALSE	4035	0.0246396	16234	0.472659	-0.0707814	S	Limb bud	LBM3	11.0637	-5.00632
CS13_ACACCAAGTCTCCATC-1	5 WPC	CS13	FALSE	4147	0.0189707	16710	0.347565	0.326299	S	Limb bud	LBM1	6.6124	8.36332
CS13_ACACCAAGTGAAAGAG-1	5 WPC	CS13	FALSE	3129	0.031344	10305	0.167226	0.246109	G2M	Limb bud	LBM1	8.91066	7.42727
CS13_ACACCAAGTGCAACTT-1	5 WPC	CS13	FALSE	4218	0.0221402	19241	0.358569	-0.0085181	S	Limb bud	LBM1	6.37779	6.89413
CS13_ACACCAAGTGTGACGA-1	5 WPC	CS13	FALSE	3641	0.0161992	15865	0.044283	-0.155664	S	Limb bud	LBM1	8.81908	7.83155
CS13_ACACCAATCTAACCGA-1	5 WPC	CS13	FALSE	1047	0.0136986	2336	0.0964129	-0.0530799	S	Limb bud	LBM2	15.7924	3.10097
CS13_ACACCAATCTTGCCGT-1	5 WPC	CS13	FALSE	3933	0.021868	15685	0.270267	-0.147814	S	Limb bud	LBM1	10.4743	0.712452
CS13_ACACCCTAGAAGGACA-1	5 WPC	CS13	FALSE	3683	0.0305131	13273	0.141841	0.401858	G2M	Limb bud	LBM1	10.6503	4.31208
CS13_ACACCCTAGAGACTAT-1	5 WPC	CS13	FALSE	4317	0.0225216	19004	0.197045	0.289052	G2M	Limb bud	LBM1	10.655	2.015
CS13_ACACCCTAGCGTAATA-1	5 WPC	CS13	FALSE	1329	0	3185	0.239567	0.51825	G2M	Limb bud	LBM2	15.7415	0.237661
CS13_ACACCCTAGGGTGTTG-1	5 WPC	CS13	FALSE	2571	0.0430222	7531	0.22905	-0.16518	S	Limb bud	OCP	8.95799	-1.25174
CS13_ACACCCTCAATGCCAT-1	5 WPC	CS13	FALSE	1769	0.0711086	3572	-0.116518	-0.128673	G1	Limb bud	OCP	5.76943	-5.17504
CS13_ACACCCTCACGGATAG-1	5 WPC	CS13	FALSE	4403	0.0258807	22681	0.231843	0.440037	G2M	Limb bud	Myoprogenitor	4.17094	12.3065
CS13_ACACCCTGTTGGTTTG-1	5 WPC	CS13	FALSE	1323	0.00257483	3107	0.0296045	0.349721	G2M	Limb bud	Endothelium	8.8082	-12.8507
CS13_ACACCCTTCCCATTTA-1	5 WPC	CS13	FALSE	2893	0.0641747	7464	0.432931	-0.069645	S	Limb bud	LBM1	12.8847	2.06689
CS13_ACACCGGCACCCAGTG-1	5 WPC	CS13	FALSE	4540	0.0255788	19782	0.340915	0.370849	G2M	Limb bud	LBM1	11.3368	2.74636
CS13_ACACCGGCATAGTAAG-1	5 WPC	CS13	FALSE	2755	0.00883682	29875	-0.00620558	0.813977	G2M	Limb bud	Erythrocyte	-6.21477	4.06319
CS13_ACACCGGGTAGAAAGG-1	5 WPC	CS13	FALSE	2383	0.0150765	8888	0.113117	0.0930148	S	Limb bud	LBM1	12.5177	4.54955
CS13_ACACCGGGTCCAGTAT-1	5 WPC	CS13	FALSE	1603	0.0148148	3645	0.233424	0.3646	G2M	Limb bud	LBM1	6.42093	-0.773081
CS13_ACACCGGGTCTGGAGA-1	5 WPC	CS13	FALSE	3362	0.033971	11186	0.410116	0.257301	S	Limb bud	LBM1	10.4841	6.62519
CS13_ACACCGGGTGACCAAG-1	5 WPC	CS13	FALSE	3265	0.0374988	10747	0.338953	0.332335	S	Limb bud	LBM1	10.7959	3.25513
CS13_ACACCGGGTGTGCGTC-1	5 WPC	CS13	FALSE	1141	0.0329571	2215	0.0485001	-0.092065	S	Limb bud	LBM1	5.96163	5.11939
CS13_ACACCGGTCAACGCTA-1	5 WPC	CS13	FALSE	4041	0.01429	16655	0.192082	-0.181475	S	Limb bud	LBM1	9.26563	4.60019
CS13_ACACCGGTCGTCACGG-1	5 WPC	CS13	FALSE	3336	0.0159763	12143	0.0229743	-0.120956	S	Limb bud	Epithelium1	1.093	7.14083
CS13_ACACCGGTCTCTAAGG-1	5 WPC	CS13	FALSE	2381	0.000182216	10976	0.181121	0.153095	S	Limb bud	LBM1	14.7249	3.37166
CS13_ACACTGAAGCCAACAG-1	5 WPC	CS13	FALSE	3916	0.0289251	17044	0.421006	-0.0894592	S	Limb bud	LBM3	12.7428	-1.41664
CS13_ACACTGAAGCTAGCCC-1	5 WPC	CS13	FALSE	5230	0.0216187	26181	0.328026	0.276828	S	Limb bud	LBM1	11.6337	3.47378
CS13_ACACTGAAGGAATTAC-1	5 WPC	CS13	FALSE	3520	0.0121973	39517	0.142255	0.239355	G2M	Limb bud	Erythrocyte	-7.32618	5.28338
CS13_ACACTGAAGGGAAACA-1	5 WPC	CS13	FALSE	3590	0.0342582	13515	0.420578	0.0937971	S	Limb bud	OCP	10.5327	-2.35536
CS13_ACACTGAAGTGCGATG-1	5 WPC	CS13	FALSE	4244	0.0241749	19028	0.257294	0.0878405	S	Limb bud	LBM1	10.4528	8.0404
CS13_ACACTGACAGTCACTA-1	5 WPC	CS13	FALSE	4515	0.0126093	20937	0.301431	0.340936	G2M	Limb bud	LBM1	10.6752	3.24768
CS13_ACACTGAGTCTTGTCC-1	5 WPC	CS13	FALSE	3107	0.0517869	12088	0.22049	0.297606	G2M	Limb bud	LBM1	10.4544	-1.53323
CS13_ACACTGAGTGCGGTAA-1	5 WPC	CS13	FALSE	4012	0.0226841	18427	0.285605	0.38509	G2M	Limb bud	OCP	8.80734	-2.29729
CS13_ACACTGAGTGGTACAG-1	5 WPC	CS13	FALSE	2799	0.0317647	9350	0.0546341	-0.124149	S	Limb bud	OCP	5.95346	-3.15632
CS13_ACACTGATCATGCTCC-1	5 WPC	CS13	FALSE	3990	0.0187561	18554	0.311986	0.256701	S	Limb bud	LBM1	9.55764	7.72369
CS13_ACACTGATCCGGCACA-1	5 WPC	CS13	FALSE	4161	0.0193452	16128	0.118593	1.08125	G2M	Limb bud	OCP	9.02071	-3.13186
CS13_ACAGCCGAGCCGCCTA-1	5 WPC	CS13	FALSE	4303	0.0250026	19118	-0.0916768	-0.0670893	G1	Limb bud	Endothelium	7.4376	-11.3517
CS13_ACAGCCGAGCGTCTAT-1	5 WPC	CS13	FALSE	2675	0.0220862	8331	0.390102	-0.0977771	S	Limb bud	LBM1	8.88368	-0.0697025
CS13_ACAGCCGAGCTAGGCA-1	5 WPC	CS13	FALSE	3865	0.0200025	16248	0.103575	0.0513176	S	Limb bud	LBM1	12.0404	0.166705
CS13_ACAGCCGAGCTAGTCT-1	5 WPC	CS13	FALSE	5182	0.0289662	23959	0.0939683	0.297315	G2M	Limb bud	OCP	9.93808	-0.980103
CS13_ACAGCCGAGGACACCA-1	5 WPC	CS13	FALSE	2280	0.0378251	8460	0.264569	-0.0424575	S	Limb bud	LBM2	13.1047	6.56207
CS13_ACAGCCGCACCTCGTT-1	5 WPC	CS13	FALSE	4081	0.0396886	14387	0.151446	0.449891	G2M	Limb bud	LBM1	9.80134	4.63691
CS13_ACAGCCGCAGCTGCTG-1	5 WPC	CS13	FALSE	4164	0.0208133	18738	0.22632	0.279822	G2M	Limb bud	LBM1	12.0241	1.60736
CS13_ACAGCCGGTAAGGGAA-1	5 WPC	CS13	FALSE	4703	0.0131533	37481	0.170673	0.207883	G2M	Limb bud	Erythrocyte	-6.74647	4.5837
CS13_ACAGCCGGTCTGGAGA-1	5 WPC	CS13	FALSE	4146	0.0319936	17441	0.380409	-0.034309	S	Limb bud	LBM1	11.7151	7.47189
CS13_ACAGCCGTCAAACCAC-1	5 WPC	CS13	FALSE	1653	0.0195357	4351	0.18987	0.648411	G2M	Limb bud	LBM1	14.1437	2.65912
CS13_ACAGCCGTCAATACCG-1	5 WPC	CS13	FALSE	3096	0.0376832	11119	0.0854873	-0.147283	S	Limb bud	LBM1	11.421	2.50705
CS13_ACAGCCGTCACCTTAT-1	5 WPC	CS13	FALSE	3380	0.0246028	13657	0.161907	-0.110389	S	Limb bud	OCP	6.4269	-2.07087
CS13_ACAGCCGTCCCTCTTT-1	5 WPC	CS13	FALSE	3809	0.000579161	18993	0.10494	0.271542	G2M	Limb bud	Epithelium2	18.2256	2.87205
CS13_ACAGCTAAGAAACGAG-1	5 WPC	CS13	FALSE	3903	0.0199928	16606	0.102829	0.154323	G2M	Limb bud	LBM1	9.0672	3.27015
CS13_ACAGCTAAGAGTACAT-1	5 WPC	CS13	FALSE	3227	0.0510258	9505	0.109717	0.226914	G2M	Limb bud	LBM1	13.0966	3.72811
CS13_ACAGCTAAGCAACGGT-1	5 WPC	CS13	FALSE	2256	0.00808144	22397	0.148628	0.00172593	S	Limb bud	Erythrocyte	-10.0994	2.64322
CS13_ACAGCTAAGCTGCCCA-1	5 WPC	CS13	FALSE	3931	0.0212494	17977	0.194225	-0.105606	S	Limb bud	Myoprogenitor	6.60155	12.8789
CS13_ACAGCTACATCACGTA-1	5 WPC	CS13	FALSE	4465	0.0314154	20213	0.510032	0.25243	S	Limb bud	LBM1	9.1168	-0.449696
CS13_ACAGCTACATGGTCAT-1	5 WPC	CS13	FALSE	3879	0.0186934	15888	0.166334	0.393752	G2M	Limb bud	Myoprogenitor	4.05584	14.3481
CS13_ACAGCTAGTACGAAAT-1	5 WPC	CS13	FALSE	2827	0.0103003	27572	0.0786593	0.383429	G2M	Limb bud	Erythrocyte	-6.24346	2.83677
CS13_ACAGCTAGTGTGCCTG-1	5 WPC	CS13	FALSE	2192	0.00947818	19413	0.213314	-0.060826	S	Limb bud	Erythrocyte	-9.53292	2.18987
CS13_ACAGCTATCATCGGAT-1	5 WPC	CS13	FALSE	6180	0.0275188	41935	0.215031	0.676104	G2M	Limb bud	OCP	8.6439	0.724844
CS13_ACAGCTATCATGCTCC-1	5 WPC	CS13	FALSE	2817	0.0113266	29135	0.184765	0.410438	G2M	Limb bud	Erythrocyte	-8.08331	5.6653
CS13_ACAGCTATCTCCCTGA-1	5 WPC	CS13	FALSE	1235	0.0317064	2807	-0.000539601	0.583098	G2M	Limb bud	OCP	15.0863	0.26831
CS13_ACATACGAGAAACGCC-1	5 WPC	CS13	FALSE	4244	0.025734	17370	0.219353	0.449189	G2M	Limb bud	LBM1	8.56164	7.60299
CS13_ACATACGAGCAAATCA-1	5 WPC	CS13	FALSE	4540	0.0160184	21725	0.202223	-0.161024	S	Limb bud	Macrophage	-1.74119	10.3157
CS13_ACATACGAGCACCGCT-1	5 WPC	CS13	FALSE	1181	0.00894632	3018	-0.214234	-0.0273801	G1	Limb bud	Macrophage	-1.32572	10.8678
CS13_ACATACGAGGCACATG-1	5 WPC	CS13	FALSE	1290	0.000459137	4356	0.0569681	0.246309	G2M	Limb bud	Epithelium2	17.8612	1.66676
CS13_ACATACGCACAAGACG-1	5 WPC	CS13	FALSE	3121	0.0597031	9296	0.22221	0.197905	S	Limb bud	LBM3	13.8078	-2.58546
CS13_ACATACGCAGCTGTTA-1	5 WPC	CS13	FALSE	3718	0.0296313	13128	0.36706	0.0432697	S	Limb bud	LBM1	10.8032	2.18074
CS13_ACATACGCAGGCTCAC-1	5 WPC	CS13	FALSE	4225	0.0608548	14132	0.0808695	0.129605	G2M	Limb bud	Epithelium1	-1.44002	5.65713
CS13_ACATACGCAGTCTTCC-1	5 WPC	CS13	FALSE	3930	0.0249676	16221	0.196623	0.030935	S	Limb bud	LBM1	9.79193	7.29604
CS13_ACATACGCATTGGCGC-1	5 WPC	CS13	FALSE	2851	0.0198377	9981	-0.00506848	-0.11145	G1	Limb bud	LBM1	8.46283	4.70821
CS13_ACATACGGTATAGGTA-1	5 WPC	CS13	FALSE	3845	0.0254448	15681	0.392595	-0.184249	S	Limb bud	LBM1	12.1351	0.149068
CS13_ACATACGGTTAAGTAG-1	5 WPC	CS13	FALSE	3296	0.0239115	12379	0.244576	0.156908	S	Limb bud	Epithelium1	-0.858558	5.82986
CS13_ACATACGTCGCATGAT-1	5 WPC	CS13	FALSE	3096	0.0360472	10514	0.0747313	0.691924	G2M	Limb bud	OCP	8.23752	-1.09894
CS13_ACATACGTCTCCAGGG-1	5 WPC	CS13	FALSE	3400	0.0193538	12814	0.0799415	-0.0441537	S	Limb bud	LBM1	9.44983	5.52157
CS13_ACATCAGAGCGAGAAA-1	5 WPC	CS13	FALSE	3351	0.0233238	13334	0.247439	0.099923	S	Limb bud	LBM1	10.9173	3.98548
CS13_ACATCAGAGGCTATCT-1	5 WPC	CS13	FALSE	4789	0.0213865	21883	0.0625384	0.897474	G2M	Limb bud	OCP	8.39817	1.46416
CS13_ACATCAGAGTACACCT-1	5 WPC	CS13	FALSE	4118	0.0210452	18294	0.350019	0.0115797	S	Limb bud	LBM1	9.20162	2.12034
CS13_ACATCAGCACCATGTA-1	5 WPC	CS13	FALSE	2622	0.0132113	22178	0.00820789	0.661597	G2M	Limb bud	Erythrocyte	-5.25828	3.41756
CS13_ACATCAGGTACGACCC-1	5 WPC	CS13	FALSE	4426	0.0241084	21030	0.550633	0.24327	S	Limb bud	LBM1	11.6577	2.10296
CS13_ACATCAGGTTGCGCAC-1	5 WPC	CS13	FALSE	3349	0.0215755	10892	0.121252	0.790196	G2M	Limb bud	LBM3	11.9589	-3.24826
CS13_ACATCAGTCAGCTTAG-1	5 WPC	CS13	FALSE	3324	0.012886	12727	-0.0418492	-0.179514	G1	Limb bud	LBM1	9.19348	6.43762
CS13_ACATGGTAGAAGGGTA-1	5 WPC	CS13	FALSE	2776	0.0389078	8533	0.22821	0.0518156	S	Limb bud	LBM1	10.8534	3.21098
CS13_ACATGGTAGCTCCTTC-1	5 WPC	CS13	FALSE	3894	0.0138432	15820	0.136666	0.201543	G2M	Limb bud	LBM1	11.0752	3.82695
CS13_ACATGGTAGTAATCCC-1	5 WPC	CS13	FALSE	4660	0.0187054	24966	0.177116	-0.122614	S	Limb bud	Myoprogenitor	5.51317	12.6494
CS13_ACATGGTCAAGTCTAC-1	5 WPC	CS13	FALSE	4358	0.0269601	17767	0.14885	0.463476	G2M	Limb bud	LBM1	10.5465	5.29309
CS13_ACATGGTCATGTTGAC-1	5 WPC	CS13	FALSE	1317	0	3771	0.195959	-0.0247577	S	Limb bud	Myoprogenitor	5.7384	11.0253
CS13_ACATGGTTCAACACGT-1	5 WPC	CS13	FALSE	3076	0.0152185	29175	0.329315	0.170797	S	Limb bud	Erythrocyte	-8.3612	5.25973
CS13_ACATGGTTCTGCAGTA-1	5 WPC	CS13	FALSE	1881	0.0250955	5499	0.132753	-0.0433107	S	Limb bud	LBM1	13.7701	2.35857
CS13_ACCAGTAAGCCACTAT-1	5 WPC	CS13	FALSE	3600	0.0199056	13564	-0.00862837	-0.132864	G1	Limb bud	OCP	6.27478	-3.68548
CS13_ACCAGTAAGGCCATAG-1	5 WPC	CS13	FALSE	4283	0.0334821	18816	0.383797	-0.0519401	S	Limb bud	LBM1	10.8273	7.77695
CS13_ACCAGTAAGGGTCTCC-1	5 WPC	CS13	FALSE	1179	0.00371747	2690	0.110209	0.283709	G2M	Limb bud	LBM2	15.759	3.03971
CS13_ACCAGTAAGTCCAGGA-1	5 WPC	CS13	FALSE	2292	0.0261033	17584	-0.10134	0.644942	G2M	Limb bud	Erythrocyte	-6.1818	3.11257
CS13_ACCAGTACAAGAGTCG-1	5 WPC	CS13	FALSE	1026	0.00659755	2122	0.13843	0.739634	G2M	Limb bud	LBM2	15.8011	-0.658461
CS13_ACCAGTACAGGGATTG-1	5 WPC	CS13	FALSE	1594	0.00354442	4232	0.269587	0.277993	G2M	Limb bud	LBM2	15.0171	3.55862
CS13_ACCAGTACATCATCCC-1	5 WPC	CS13	FALSE	4431	0.0182416	18858	0.395887	0.420019	G2M	Limb bud	OCP	8.46566	-3.44613
CS13_ACCAGTACATCGACGC-1	5 WPC	CS13	FALSE	2249	0.0691134	6294	0.217306	0.0219505	S	Limb bud	LBM1	9.84361	5.21347
CS13_ACCAGTAGTCTCCACT-1	5 WPC	CS13	FALSE	4126	0.0260285	18134	0.404403	0.372957	S	Limb bud	LBM1	7.53165	7.08862
CS13_ACCAGTAGTGTGACCC-1	5 WPC	CS13	FALSE	3817	0.044198	12625	0.138399	0.563879	G2M	Limb bud	LBM1	13.3798	3.84547
CS13_ACCAGTAGTTATTCTC-1	5 WPC	CS13	FALSE	3523	0.0308722	13151	0.0420594	-0.152757	S	Limb bud	LBM1	8.74011	5.43355
CS13_ACCAGTATCAAAGACA-1	5 WPC	CS13	FALSE	3196	0.0395044	9847	0.355438	-0.0560946	S	Limb bud	OCP	9.58146	-1.35845
CS13_ACCAGTATCCGTAGTA-1	5 WPC	CS13	FALSE	3495	0.0265465	12205	0.351417	0.0170666	S	Limb bud	OCP	8.4279	-2.05385
CS13_ACCAGTATCTGGTATG-1	5 WPC	CS13	FALSE	2439	0.0409725	5882	-0.141331	1.07589	G2M	Limb bud	Endothelium	5.36604	-12.3032
CS13_ACCCACTAGCTTCGCG-1	5 WPC	CS13	FALSE	2861	0.0406549	10872	0.464186	0.166379	S	Limb bud	LBM1	5.37408	2.80242
CS13_ACCCACTAGGGAGTAA-1	5 WPC	CS13	FALSE	2086	0.0333029	4384	0.0150498	-0.188738	S	Limb bud	OCP	6.37231	-2.8295
CS13_ACCCACTCAAAGCAAT-1	5 WPC	CS13	FALSE	3594	0.0549914	11620	0.0606036	1.08206	G2M	Limb bud	OCP	5.87869	2.07613
CS13_ACCCACTCAGGACCCT-1	5 WPC	CS13	FALSE	4838	0.0200967	22541	0.179603	0.456805	G2M	Limb bud	LBM1	13.0412	4.07845
CS13_ACCCACTGTCACTGGC-1	5 WPC	CS13	FALSE	3330	0.0337034	12610	0.266185	-0.0783443	S	Limb bud	OCP	4.90782	-3.0632
CS13_ACCCACTGTGATGTCT-1	5 WPC	CS13	FALSE	2723	0.0277844	8386	-0.0948786	-0.149286	G1	Limb bud	OCP	7.10599	-3.75972
CS13_ACCCACTTCAACGCTA-1	5 WPC	CS13	FALSE	5553	0.0325198	29705	-0.206153	0.165169	G2M	Limb bud	Endothelium	7.3811	-11.1342
CS13_ACCCACTTCCGCAGTG-1	5 WPC	CS13	FALSE	3980	0.0238929	14565	0.102696	0.625571	G2M	Limb bud	Endothelium	9.84927	-11.2855
CS13_ACCGTAAAGGAGTAGA-1	5 WPC	CS13	FALSE	2787	0.0150532	8171	0.262928	0.0922959	S	Limb bud	OCP	8.06105	-3.3263
CS13_ACCGTAACACAACGTT-1	5 WPC	CS13	FALSE	6231	0.0306926	37957	0.340555	0.545113	G2M	Limb bud	LBM1	11.299	4.06672
CS13_ACCGTAACATGGAATA-1	5 WPC	CS13	FALSE	2933	0.0465116	8342	0.29441	0.198068	S	Limb bud	LBM1	8.79449	7.16356
CS13_ACCGTAAGTCTAGTCA-1	5 WPC	CS13	FALSE	2230	0.000560601	8919	0.114239	0.340162	G2M	Limb bud	LBM2	16.1524	1.79167
CS13_ACCGTAAGTTAAAGTG-1	5 WPC	CS13	FALSE	3544	0.0315542	12740	0.493407	0.131227	S	Limb bud	OCP	8.28303	-2.43363
CS13_ACCGTAATCCGTCAAA-1	5 WPC	CS13	FALSE	2615	0.0497368	7218	0.219141	0.203072	S	Limb bud	LBM3	10.6193	-4.26937
CS13_ACCGTAATCGATGAGG-1	5 WPC	CS13	FALSE	4460	0.0376107	20659	0.266999	0.233915	S	Limb bud	Endothelium	9.15923	-12.323
CS13_ACCGTAATCGGAGCAA-1	5 WPC	CS13	FALSE	3613	0.0275808	14104	0.364206	-0.134782	S	Limb bud	LBM1	7.13365	6.643
CS13_ACCTTTAAGAACTGTA-1	5 WPC	CS13	FALSE	1506	0	4117	0.127063	0.378531	G2M	Limb bud	LBM2	14.3907	0.00356942
CS13_ACCTTTAAGAGTGACC-1	5 WPC	CS13	FALSE	2615	0.0119239	22979	0.0170267	0.588198	G2M	Limb bud	Erythrocyte	-5.93908	3.31455
CS13_ACCTTTAAGATATGCA-1	5 WPC	CS13	FALSE	2771	0.0632315	7433	0.131187	0.835564	G2M	Limb bud	LBM1	10.1901	1.66979
CS13_ACCTTTAAGCGCCTTG-1	5 WPC	CS13	FALSE	1475	0.000931316	4295	0.174295	-0.113693	S	Limb bud	LBM2	16.1247	0.358776
CS13_ACCTTTAAGGATGGTC-1	5 WPC	CS13	FALSE	2801	0.02915	8988	0.37878	0.0980397	S	Limb bud	OCP	7.63697	-2.78107
CS13_ACCTTTAAGTAACCCT-1	5 WPC	CS13	FALSE	2180	0.0100216	5089	0.31412	-0.0145999	S	Limb bud	OCP	11.0099	-2.35151
CS13_ACCTTTACACACTGCG-1	5 WPC	CS13	FALSE	5577	0.0260123	28525	0.298628	0.530817	G2M	Limb bud	LBM3	10.6467	-5.2854
CS13_ACCTTTACACATGGGA-1	5 WPC	CS13	FALSE	4066	0.0320047	15154	0.0788639	0.733285	G2M	Limb bud	LBM1	8.17568	4.80402
CS13_ACCTTTACACGGCCAT-1	5 WPC	CS13	FALSE	4283	0.0136298	19296	0.276244	0.245932	S	Limb bud	LBM1	11.1795	3.64976
CS13_ACCTTTACAGATGAGC-1	5 WPC	CS13	FALSE	3443	0.0349783	12665	0.452882	-0.0895732	S	Limb bud	LBM1	9.06694	7.64308
CS13_ACCTTTACATCCGTGG-1	5 WPC	CS13	FALSE	3048	0.0333659	10250	0.416467	-0.0777312	S	Limb bud	LBM1	8.99777	8.37377
CS13_ACCTTTAGTAAGTTCC-1	5 WPC	CS13	FALSE	2593	0.017916	7591	0.146211	0.853626	G2M	Limb bud	LBM1	12.4646	2.42456
CS13_ACCTTTAGTAGATTAG-1	5 WPC	CS13	FALSE	2830	0.0121121	25264	0.215545	-0.0484586	S	Limb bud	Erythrocyte	-8.17307	1.49972
CS13_ACCTTTATCAGCGATT-1	5 WPC	CS13	FALSE	3289	0.0277261	11289	0.507973	0.158798	S	Limb bud	OCP	10.4059	-3.69597
CS13_ACCTTTATCTATCCCG-1	5 WPC	CS13	FALSE	3678	0.0183691	14753	0.120084	0.69313	G2M	Limb bud	LBM1	9.12094	4.96791
CS13_ACCTTTATCTCGATGA-1	5 WPC	CS13	FALSE	4540	0.0174593	22624	0.301768	0.206679	S	Limb bud	Epithelium1	-0.209945	5.49558
CS13_ACGAGCCAGCGATATA-1	5 WPC	CS13	FALSE	4276	0.0223771	17652	0.189402	0.408611	G2M	Limb bud	LBM1	8.61046	6.01
CS13_ACGAGCCGTACACCGC-1	5 WPC	CS13	FALSE	4071	0.0208192	17724	0.211486	-0.0452929	S	Limb bud	LBM3	12.0852	-1.80462
CS13_ACGAGCCGTCATGCAT-1	5 WPC	CS13	FALSE	5319	0.0221325	30453	0.311343	0.0679049	S	Limb bud	LBM1	11.1171	0.561085
CS13_ACGAGCCGTGCGAAAC-1	5 WPC	CS13	FALSE	4431	0.0394682	23994	0.0777062	-0.137298	S	Limb bud	Macrophage	-1.14246	12.1949
CS13_ACGAGCCGTTGTGGCC-1	5 WPC	CS13	FALSE	3773	0.0296349	13970	0.31571	0.271996	S	Limb bud	LBM1	10.1329	2.86917
CS13_ACGAGCCTCTCGCTTG-1	5 WPC	CS13	FALSE	1553	0.00774108	13564	-0.0301744	-0.102	G1	Limb bud	Erythrocyte	-10.5465	1.76962
CS13_ACGAGCCTCTGTCTCG-1	5 WPC	CS13	FALSE	4495	0.0312244	18319	0.470305	-0.0706387	S	Limb bud	LBM1	13.4804	1.14806
CS13_ACGAGGAAGGTGCTTT-1	5 WPC	CS13	FALSE	1263	0.0693033	2756	0.255694	0.104948	S	Limb bud	LBM1	7.89078	6.55861
CS13_ACGAGGAAGTTTCCTT-1	5 WPC	CS13	FALSE	3755	0.0346422	14924	0.176691	-0.0637161	S	Limb bud	LBM1	12.754	4.94423
CS13_ACGAGGACACCGCTAG-1	5 WPC	CS13	FALSE	3375	0.021875	12480	0.190775	-0.138826	S	Limb bud	LBM1	8.31727	7.25029
CS13_ACGAGGACAGGAATGC-1	5 WPC	CS13	FALSE	3596	0.0187428	12965	0.379687	0.256377	S	Limb bud	LBM1	11.9483	-0.100347
CS13_ACGAGGACATGGATGG-1	5 WPC	CS13	FALSE	4457	0.03704	25135	0.0137842	0.851431	G2M	Limb bud	LBM2	11.5681	4.68757
CS13_ACGAGGAGTGCCTTGG-1	5 WPC	CS13	FALSE	3325	0.0248804	10450	0.42881	0.434374	G2M	Limb bud	OCP	7.08628	-2.26587
CS13_ACGAGGATCAAGAAGT-1	5 WPC	CS13	FALSE	2701	0.0103797	26205	0.184069	0.235135	G2M	Limb bud	Erythrocyte	-7.67925	5.96599
CS13_ACGAGGATCAGGCGAA-1	5 WPC	CS13	FALSE	3658	0.0413036	14575	0.100081	0.451017	G2M	Limb bud	LBM1	10.2009	6.50988
CS13_ACGAGGATCCACGTGG-1	5 WPC	CS13	FALSE	2309	0.0259913	5271	0.349971	0.355531	G2M	Limb bud	LBM3	9.47925	-3.7845
CS13_ACGAGGATCGGTGTCG-1	5 WPC	CS13	FALSE	2685	0.0350545	8986	-0.0318803	-0.164097	G1	Limb bud	OCP	6.30327	-1.56195
CS13_ACGAGGATCTACGAGT-1	5 WPC	CS13	FALSE	2852	0.000498795	12029	0.0867219	0.382811	G2M	Limb bud	Epithelium2	18.9867	3.31765
CS13_ACGAGGATCTTCGGTC-1	5 WPC	CS13	FALSE	2974	0.0381565	9330	0.0365643	0.594084	G2M	Limb bud	LBM1	12.1038	-0.36542
CS13_ACGATACAGAGAACAG-1	5 WPC	CS13	FALSE	3627	0.0197723	14667	0.241116	0.310997	G2M	Limb bud	LBM1	11.707	0.953893
CS13_ACGATACAGATGGCGT-1	5 WPC	CS13	FALSE	2520	0.0401786	7616	0.129818	-0.160661	S	Limb bud	OCP	6.80675	-5.2717
CS13_ACGATACAGCGATAGC-1	5 WPC	CS13	FALSE	3949	0.0279704	17161	0.334522	-0.161246	S	Limb bud	LBM1	9.74027	7.3474
CS13_ACGATACAGGATATAC-1	5 WPC	CS13	FALSE	1952	0.0222894	5294	-0.00726481	-0.0841966	G1	Limb bud	OCP	5.16109	-4.25559
CS13_ACGATACCACAACGTT-1	5 WPC	CS13	FALSE	3512	0.0329959	13335	0.238084	0.145246	S	Limb bud	Endothelium	7.77053	-11.0987
CS13_ACGATACCATTACGAC-1	5 WPC	CS13	FALSE	3859	0.0159925	17008	0.266162	0.286275	G2M	Limb bud	LBM1	10.8264	-0.486522
CS13_ACGATACGTCCAGTGC-1	5 WPC	CS13	FALSE	3217	0.0217027	11934	0.371458	-0.147696	S	Limb bud	LBM1	9.84411	6.38515
CS13_ACGATACGTCCATGAT-1	5 WPC	CS13	FALSE	3034	0.0333012	10360	-0.00234652	-0.178246	G1	Limb bud	LBM1	11.8622	1.31504
CS13_ACGATACGTGTGGTTT-1	5 WPC	CS13	FALSE	3069	0.0378356	12290	0.117984	0.612885	G2M	Limb bud	LBM2	14.3031	5.38805
CS13_ACGATACGTTCAGACT-1	5 WPC	CS13	FALSE	1221	0.00456009	3728	0.123783	0.145276	G2M	Limb bud	Epithelium2	1.53419	4.09029
CS13_ACGATACGTTTGTTTC-1	5 WPC	CS13	FALSE	3926	0.017941	15328	0.17296	0.388304	G2M	Limb bud	LBM1	11.6548	5.03348
CS13_ACGATACTCAACGCTA-1	5 WPC	CS13	FALSE	3192	0.0276021	12173	0.33928	0.0224652	S	Limb bud	OCP	7.47252	-2.53181
CS13_ACGATGTAGTTACGGG-1	5 WPC	CS13	FALSE	3324	0.0127172	33498	0.110184	0.185181	G2M	Limb bud	Erythrocyte	-6.62713	4.59888
CS13_ACGATGTCAAAGAATC-1	5 WPC	CS13	FALSE	4358	0.0227728	19980	0.469687	-0.063778	S	Limb bud	LBM1	7.93981	7.88506
CS13_ACGATGTCAAAGTCAA-1	5 WPC	CS13	FALSE	5678	0.0220834	32332	0.118559	1.07613	G2M	Limb bud	LBM1	9.47509	-1.51906
CS13_ACGATGTCACACAGAG-1	5 WPC	CS13	FALSE	4327	0.0179192	18137	0.266308	0.417375	G2M	Limb bud	LBM1	9.07466	3.46573
CS13_ACGATGTCACACCGCA-1	5 WPC	CS13	FALSE	3890	0.0114827	14892	0.177342	0.766465	G2M	Limb bud	OCP	8.41	-0.581507
CS13_ACGATGTCATGAACCT-1	5 WPC	CS13	FALSE	6294	0.0217164	40246	0.16642	0.675687	G2M	Limb bud	LBM1	12.2813	3.35554
CS13_ACGATGTGTAGGGTAC-1	5 WPC	CS13	FALSE	4106	0.0274501	17122	0.496967	0.0289113	S	Limb bud	LBM1	13.1079	4.57613
CS13_ACGATGTTCAACGCTA-1	5 WPC	CS13	FALSE	2653	0.0103207	25192	0.0870604	0.552095	G2M	Limb bud	Erythrocyte	-5.58458	3.67673
CS13_ACGATGTTCTTGCCGT-1	5 WPC	CS13	FALSE	6089	0.0321017	34858	0.318525	0.325226	G2M	Limb bud	LBM1	14.4267	2.3451
CS13_ACGCAGCAGGGCACTA-1	5 WPC	CS13	FALSE	1782	0.00138185	6513	0.315456	-0.0866392	S	Limb bud	LBM2	16.8236	2.06723
CS13_ACGCAGCAGTTGAGAT-1	5 WPC	CS13	FALSE	3072	0.0291919	12709	0.295944	-0.139288	S	Limb bud	Myoprogenitor	4.7645	13.3039
CS13_ACGCAGCCAGTTCATG-1	5 WPC	CS13	FALSE	3193	0.0344078	10579	0.0890074	0.112076	G2M	Limb bud	LBM1	12.2758	2.45545
CS13_ACGCAGCCATAGTAAG-1	5 WPC	CS13	FALSE	3561	0.0314722	14203	0.136587	-0.161793	S	Limb bud	LBM1	10.5146	2.83202
CS13_ACGCAGCCATCGTCGG-1	5 WPC	CS13	FALSE	4097	0.029405	17480	0.446302	0.0627134	S	Limb bud	LBM1	12.261	5.74936
CS13_ACGCAGCGTACAAGTA-1	5 WPC	CS13	FALSE	3291	0.0313074	13064	0.269459	-0.0555438	S	Limb bud	LBM1	10.6755	0.207851
CS13_ACGCAGCGTACATGTC-1	5 WPC	CS13	FALSE	3793	0.019104	14709	0.446942	0.000984371	S	Limb bud	LBM1	11.5695	7.74523
CS13_ACGCAGCGTGAGTATA-1	5 WPC	CS13	FALSE	3165	0.0299463	11721	0.0889952	0.0832214	S	Limb bud	LBM1	9.11634	7.45703
CS13_ACGCAGCGTGCAACTT-1	5 WPC	CS13	FALSE	4720	0.0200761	22863	0.257717	0.304553	G2M	Limb bud	LBM1	10.2301	0.634791
CS13_ACGCAGCGTGCCTGGT-1	5 WPC	CS13	FALSE	2782	0.00633177	21479	0.272387	0.0224912	S	Limb bud	Erythrocyte	-6.90167	2.70041
CS13_ACGCAGCGTTCAACCA-1	5 WPC	CS13	FALSE	4621	0.0243336	20671	0.123485	0.732359	G2M	Limb bud	LBM1	12.8383	3.40653
CS13_ACGCAGCGTTTGACTG-1	5 WPC	CS13	FALSE	2178	0.0119145	19472	0.348589	0.0289873	S	Limb bud	Erythrocyte	-8.75803	4.58274
CS13_ACGCAGCTCCGCAGTG-1	5 WPC	CS13	FALSE	2798	0.000951837	10506	0.0146459	0.732589	G2M	Limb bud	LBM1	14.2018	4.36136
CS13_ACGCAGCTCTAAGCCA-1	5 WPC	CS13	FALSE	4585	0.0323337	20041	0.205376	-0.0325513	S	Limb bud	LBM1	10.0652	6.30298
CS13_ACGCAGCTCTCTGAGA-1	5 WPC	CS13	FALSE	3704	0.0198101	15800	0.0280136	0.374195	G2M	Limb bud	LBM1	10.6242	-0.162406
CS13_ACGCCAGAGATGTGTA-1	5 WPC	CS13	FALSE	2756	0.0130891	25441	0.314467	-0.0458422	S	Limb bud	Erythrocyte	-8.72457	2.96076
CS13_ACGCCAGCAAGCCCAC-1	5 WPC	CS13	FALSE	2395	0.0114976	6784	0.196104	0.49702	G2M	Limb bud	LBM1	12.8438	4.00206
CS13_ACGCCAGCACAGACAG-1	5 WPC	CS13	FALSE	3464	0.0375824	12293	0.353696	-0.105202	S	Limb bud	Myoprogenitor	4.52909	13.253
CS13_ACGCCAGCACCATCCT-1	5 WPC	CS13	FALSE	3348	0.0425639	9938	0.00815892	0.688721	G2M	Limb bud	Endothelium	8.45089	-10.7648
CS13_ACGCCAGCAGCGTAAG-1	5 WPC	CS13	FALSE	4456	0.0289937	19349	0.190432	0.414678	G2M	Limb bud	LBM1	10.9442	1.61815
CS13_ACGCCAGCATCCTTGC-1	5 WPC	CS13	FALSE	4390	0.0265746	17084	0.393709	0.333922	S	Limb bud	LBM3	11.2322	-3.68314
CS13_ACGCCAGGTGAGCGAT-1	5 WPC	CS13	FALSE	3417	0.0245833	13139	0.205953	-0.127022	S	Limb bud	LBM1	9.18373	7.50138
CS13_ACGCCAGGTTAGAACA-1	5 WPC	CS13	FALSE	4394	0.0194932	18981	0.43803	0.254768	S	Limb bud	LBM1	7.8855	4.19091
CS13_ACGCCAGTCAACACCA-1	5 WPC	CS13	FALSE	4155	0.0187016	17806	0.098783	0.0590118	S	Limb bud	LBM1	9.99234	6.41455
CS13_ACGCCAGTCCAAACAC-1	5 WPC	CS13	FALSE	3563	0.0229309	12167	0.303469	-0.0930601	S	Limb bud	OCP	7.61257	-1.87126
CS13_ACGCCAGTCTGGTGTA-1	5 WPC	CS13	FALSE	5067	0.020477	24906	0.287115	0.34577	G2M	Limb bud	OCP	9.94638	-1.3644
CS13_ACGCCAGTCTGTTTGT-1	5 WPC	CS13	FALSE	4022	0.0168088	16182	0.267401	0.37943	G2M	Limb bud	LBM1	10.5261	-0.261914
CS13_ACGCCGAAGACATAAC-1	5 WPC	CS13	FALSE	4149	0.0291231	18645	0.13638	0.370916	G2M	Limb bud	Myoprogenitor	5.18559	13.1242
CS13_ACGCCGAAGATCCTGT-1	5 WPC	CS13	FALSE	4011	0.020347	17349	0.0546738	0.23832	G2M	Limb bud	LBM1	8.89894	5.9744
CS13_ACGCCGAAGCCAACAG-1	5 WPC	CS13	FALSE	4658	0.0237071	19994	0.161079	0.0100963	S	Limb bud	OCP	8.80859	-3.95418
CS13_ACGCCGAAGGGTATCG-1	5 WPC	CS13	FALSE	2862	0.0346467	8832	0.192674	-0.133796	S	Limb bud	OCP	7.47949	-3.33164
CS13_ACGCCGACACCACCAG-1	5 WPC	CS13	FALSE	1133	0.00771417	2463	0.165246	-0.0757809	S	Limb bud	LBM1	13.5138	3.9799
CS13_ACGCCGACAGCCTATA-1	5 WPC	CS13	FALSE	3760	0.0211555	16166	0.304617	-0.147621	S	Limb bud	LBM1	9.48952	7.91714
CS13_ACGCCGACATGGTCAT-1	5 WPC	CS13	FALSE	3001	0.0110599	27758	0.240861	0.179231	S	Limb bud	Erythrocyte	-7.09229	5.61633
CS13_ACGCCGAGTAACGTTC-1	5 WPC	CS13	FALSE	3110	0.00167619	13125	0.154171	0.86526	G2M	Limb bud	LBM2	15.3879	2.41392
CS13_ACGCCGAGTAAGTTCC-1	5 WPC	CS13	FALSE	2581	0.0111004	24864	0.156209	0.0429136	S	Limb bud	Erythrocyte	-8.16163	2.02963
CS13_ACGCCGAGTAGGCATG-1	5 WPC	CS13	FALSE	4351	0.0149011	20871	0.163765	0.404716	G2M	Limb bud	LBM1	13.9016	4.70466
CS13_ACGCCGAGTATATCCG-1	5 WPC	CS13	FALSE	3797	0.0368949	13552	0.409823	0.254545	S	Limb bud	LBM1	7.29876	7.27677
CS13_ACGCCGAGTGAAATCA-1	5 WPC	CS13	FALSE	4309	0.0349187	21278	0.124816	-0.153181	S	Limb bud	Epithelium1	0.524154	5.85122
CS13_ACGCCGAGTGGTAACG-1	5 WPC	CS13	FALSE	2054	0.0082966	15428	0.0716924	0.364287	G2M	Limb bud	Erythrocyte	-5.74717	2.24568
CS13_ACGCCGAGTTCATGGT-1	5 WPC	CS13	FALSE	2172	0.016444	17514	-0.0102861	0.318022	G2M	Limb bud	Erythrocyte	-6.64658	1.57122
CS13_ACGCCGATCCGTTGTC-1	5 WPC	CS13	FALSE	2794	0.0363636	8910	0.0591365	0.615557	G2M	Limb bud	LBM1	9.87066	5.03503
CS13_ACGCCGATCGCCAAAT-1	5 WPC	CS13	FALSE	3726	0.0155791	13287	0.41197	0.0310397	S	Limb bud	LBM3	11.6425	-1.80675
CS13_ACGCCGATCGCCGTGA-1	5 WPC	CS13	FALSE	4079	0.0320429	16041	0.153614	0.685088	G2M	Limb bud	OCP	7.24098	3.20335
CS13_ACGCCGATCTAACTTC-1	5 WPC	CS13	FALSE	4479	0.0266088	19129	0.375974	0.248661	S	Limb bud	LBM1	10.3397	5.64603
CS13_ACGCCGATCTGCCCTA-1	5 WPC	CS13	FALSE	3244	0.0107332	34286	0.064992	0.419102	G2M	Limb bud	Erythrocyte	-7.32024	5.07944
CS13_ACGGAGAAGAAGATTC-1	5 WPC	CS13	FALSE	3147	0.0383562	10950	0.467753	-0.0654303	S	Limb bud	OCP	10.1555	-3.35927
CS13_ACGGAGAAGAGCTGGT-1	5 WPC	CS13	FALSE	2296	0.0215087	6416	0.379661	-0.0991423	S	Limb bud	LBM1	8.20071	4.2959
CS13_ACGGAGAAGAGTACCG-1	5 WPC	CS13	FALSE	3883	0.0312674	14392	0.253503	0.918665	G2M	Limb bud	OCP	7.91267	-1.03858
CS13_ACGGAGAAGCACAGGT-1	5 WPC	CS13	FALSE	4407	0.021381	19363	0.131741	0.459031	G2M	Limb bud	OCP	8.34415	0.0415786
CS13_ACGGAGAAGTGAATTG-1	5 WPC	CS13	FALSE	3758	0.0138451	15240	-0.0213315	0.694188	G2M	Limb bud	OCP	10.2653	-0.329622
CS13_ACGGAGACACATCTTT-1	5 WPC	CS13	FALSE	2850	0.0397089	7832	0.324616	-0.165445	S	Limb bud	LBM3	11.4671	-0.798347
CS13_ACGGAGACAGTGGGAT-1	5 WPC	CS13	FALSE	3686	0.0296152	15904	0.506984	0.153479	S	Limb bud	LBM1	10.6862	7.69313
CS13_ACGGAGACATGCTGGC-1	5 WPC	CS13	FALSE	4553	0.0278379	19865	0.160939	0.721812	G2M	Limb bud	OCP	7.023	3.9617
CS13_ACGGAGACATGGTCAT-1	5 WPC	CS13	FALSE	3273	0.0363217	12582	0.0561126	-0.136325	S	Limb bud	LBM1	9.51863	5.58558
CS13_ACGGAGAGTAAGGGCT-1	5 WPC	CS13	FALSE	3531	0.0223704	13500	0.437351	-0.0314414	S	Limb bud	LBM1	6.54276	6.97414
CS13_ACGGAGAGTAGGCATG-1	5 WPC	CS13	FALSE	3220	0.0308593	11277	0.29221	-0.016461	S	Limb bud	Epithelium1	-0.804987	4.92761
CS13_ACGGAGAGTCTAGTCA-1	5 WPC	CS13	FALSE	5375	0.0366038	26500	0.17478	0.56085	G2M	Limb bud	LBM3	11.9477	-4.2145
CS13_ACGGAGAGTGATAAAC-1	5 WPC	CS13	FALSE	4008	0.0315559	16447	0.154407	0.448238	G2M	Limb bud	LBM1	10.0193	5.06247
CS13_ACGGAGATCCAATGGT-1	5 WPC	CS13	FALSE	3757	0.0258525	14428	0.117534	0.714825	G2M	Limb bud	LBM1	8.95579	6.10325
CS13_ACGGAGATCTGCTTGC-1	5 WPC	CS13	FALSE	2787	0.0471003	9639	-0.133452	-0.215961	G1	Limb bud	Epithelium1	0.500491	5.86024
CS13_ACGGCCAAGAAACCAT-1	5 WPC	CS13	FALSE	4028	0.0302219	17173	0.387482	0.300809	S	Limb bud	OCP	8.45084	-2.88248
CS13_ACGGCCAAGAATTCCC-1	5 WPC	CS13	FALSE	4064	0.00200632	16448	0.145153	0.897846	G2M	Limb bud	LBM1	8.0008	5.11347
CS13_ACGGCCAAGATAGGAG-1	5 WPC	CS13	FALSE	5319	0.0272996	30440	-0.0880272	0.0932928	G2M	Limb bud	Endothelium	9.30381	-11.8291
CS13_ACGGCCACACCGCTAG-1	5 WPC	CS13	FALSE	2674	0.019776	8748	-0.0456641	-0.0831177	G1	Limb bud	Epithelium1	1.4534	6.73891
CS13_ACGGCCACAGATAATG-1	5 WPC	CS13	FALSE	3191	0.0270685	11083	0.328024	-0.0788404	S	Limb bud	LBM3	11.1434	0.635107
CS13_ACGGCCACAGCCTGTG-1	5 WPC	CS13	FALSE	5261	0.0217996	29129	0.243664	0.793125	G2M	Limb bud	LBM1	8.98473	4.65114
CS13_ACGGCCACATGAGCGA-1	5 WPC	CS13	FALSE	3398	0.0198373	14871	-0.079029	-0.205282	G1	Limb bud	OCP	6.39335	-4.15921
CS13_ACGGCCAGTACACCGC-1	5 WPC	CS13	FALSE	3152	0.0260274	10220	-0.0934734	-0.164791	G1	Limb bud	OCP	6.48663	-1.25807
CS13_ACGGCCAGTATCAGTC-1	5 WPC	CS13	FALSE	3951	0.00813249	16846	0.38033	0.289421	S	Limb bud	LBM3	13.111	-3.18285
CS13_ACGGCCAGTGAGGGAG-1	5 WPC	CS13	FALSE	3613	0.0347017	13544	0.188666	0.478458	G2M	Limb bud	LBM1	10.9276	1.27148
CS13_ACGGCCAGTGTTAAGA-1	5 WPC	CS13	FALSE	1451	0.000238493	4193	0.0221737	0.241101	G2M	Limb bud	LBM2	16.1887	1.04233
CS13_ACGGCCATCAGTCCCT-1	5 WPC	CS13	FALSE	4142	0.0249227	17133	0.306309	-0.0520971	S	Limb bud	OCP	8.32207	-4.32613
CS13_ACGGCCATCATCATTC-1	5 WPC	CS13	FALSE	3064	0.0141095	9001	0.062575	0.304191	G2M	Limb bud	OCP	9.06694	-0.705126
CS13_ACGGCCATCCTAGGGC-1	5 WPC	CS13	FALSE	4470	0.0159433	21012	0.418791	0.021353	S	Limb bud	LBM3	13.6006	-3.33165
CS13_ACGGCCATCTACTATC-1	5 WPC	CS13	FALSE	3894	0.0203611	15176	0.12364	0.437705	G2M	Limb bud	LBM1	10.2437	3.00268
CS13_ACGGCCATCTCTTATG-1	5 WPC	CS13	FALSE	1300	0.00115707	3457	0.234648	0.16236	S	Limb bud	Epithelium2	18.4891	1.59437
CS13_ACGGCCATCTTGAGGT-1	5 WPC	CS13	FALSE	2711	9.96115e-05	10039	0.26484	0.484468	G2M	Limb bud	LBM2	15.7274	2.82864
CS13_ACGGGCTAGAGAGCTC-1	5 WPC	CS13	FALSE	3989	0.0264197	16465	0.550996	0.173286	S	Limb bud	OCP	8.88931	-2.70041
CS13_ACGGGCTAGTAATCCC-1	5 WPC	CS13	FALSE	3874	0.0383477	17237	0.060174	0.392923	G2M	Limb bud	LBM1	10.4747	4.28928
CS13_ACGGGCTAGTACACCT-1	5 WPC	CS13	FALSE	3766	0.0305763	14750	0.286515	0.233221	S	Limb bud	LBM1	9.39345	5.78636
CS13_ACGGGCTCATGCCTTC-1	5 WPC	CS13	FALSE	4287	0.0220905	16704	0.417673	0.285904	S	Limb bud	LBM1	7.60946	7.87798
CS13_ACGGGCTGTTCCGGCA-1	5 WPC	CS13	FALSE	4198	0.0225486	15522	0.493264	0.23078	S	Limb bud	LBM3	10.805	-4.66404
CS13_ACGGGCTTCAAGAAGT-1	5 WPC	CS13	FALSE	3558	0.0220515	14058	0.241663	-0.0554825	S	Limb bud	OCP	7.27598	-2.14612
CS13_ACGGGTCAGAAAGTGG-1	5 WPC	CS13	FALSE	2656	0.019311	8389	0.283504	0.00211096	S	Limb bud	LBM1	12.1038	0.409817
CS13_ACGGGTCAGAGAGCTC-1	5 WPC	CS13	FALSE	2948	0.0133523	7714	0.18453	0.0431041	S	Limb bud	LBM3	12.4484	-1.54406
CS13_ACGGGTCCACAGCCCA-1	5 WPC	CS13	FALSE	2229	0.0258382	8321	0.198102	0.187697	S	Limb bud	LBM2	15.6445	3.99437
CS13_ACGGGTCCATCTATGG-1	5 WPC	CS13	FALSE	2225	0.0098306	18005	0.170302	-0.0590488	S	Limb bud	Erythrocyte	-9.40926	1.24462
CS13_ACGGGTCGTGATAAAC-1	5 WPC	CS13	FALSE	2575	0.0149529	11369	0.454351	0.292636	S	Limb bud	LBM2	16.577	0.255495
CS13_ACGGGTCGTTGCGTTA-1	5 WPC	CS13	FALSE	3197	0.0237365	11417	0.078931	0.137402	G2M	Limb bud	LBM3	12.7146	-1.71932
CS13_ACGGGTCTCCTTTACA-1	5 WPC	CS13	FALSE	2028	0.0951319	5382	0.442984	-0.0355141	S	Limb bud	LBM1	13.7976	2.32937
CS13_ACGTCAAAGCGTGAGT-1	5 WPC	CS13	FALSE	4053	0.0220299	17567	0.434607	-0.0147706	S	Limb bud	LBM3	10.86	-2.69164
CS13_ACGTCAAGTAATAGCA-1	5 WPC	CS13	FALSE	3791	0.0239288	15170	0.0527406	0.512265	G2M	Limb bud	LBM1	10.0387	5.1689
CS13_ACGTCAAGTCGCTTCT-1	5 WPC	CS13	FALSE	2395	0.033033	7992	0.358264	0.291606	S	Limb bud	LBM3	12.2067	-3.41667
CS13_ACGTCAAGTTACCAGT-1	5 WPC	CS13	FALSE	5823	0.0495357	30584	-0.126426	0.132838	G2M	Limb bud	Macrophage	1.73179	9.27822
CS13_ACGTCAATCAACTCTT-1	5 WPC	CS13	FALSE	5210	0.0424498	28198	0.376262	0.210114	S	Limb bud	Macrophage	-1.6587	12.3853
CS13_ACGTCAATCCAAACTG-1	5 WPC	CS13	FALSE	3859	0.026739	15670	0.297059	0.318052	G2M	Limb bud	LBM1	10.1382	-1.4582
CS13_ACGTCAATCCTTTACA-1	5 WPC	CS13	FALSE	3433	0.0343024	11282	-0.00552553	1.0224	G2M	Limb bud	OCP	5.98948	3.93539
CS13_ACGTCAATCTCCGGTT-1	5 WPC	CS13	FALSE	3872	0.0206381	15796	0.281442	0.309387	G2M	Limb bud	LBM1	10.3537	-0.341991
CS13_ACGTCAATCTGTTTGT-1	5 WPC	CS13	FALSE	3792	0.0361612	14463	0.0702067	-0.156643	S	Limb bud	Epithelium1	0.084464	5.75762
CS13_ACTATCTAGTCAATAG-1	5 WPC	CS13	FALSE	3405	0.0228661	13426	0.0801235	-0.105694	S	Limb bud	LBM1	8.1613	6.84202
CS13_ACTATCTCAACGATGG-1	5 WPC	CS13	FALSE	3166	0.0286458	10752	0.107289	0.138423	G2M	Limb bud	LBM1	12.1795	0.232876
CS13_ACTATCTCACAGCCCA-1	5 WPC	CS13	FALSE	4143	0.0284802	15660	0.176622	0.483331	G2M	Limb bud	LBM1	12.6479	2.69881
CS13_ACTATCTCAGTAACGG-1	5 WPC	CS13	FALSE	4342	0.0154856	20406	0.309942	0.0659434	S	Limb bud	LBM1	12.0527	2.41135
CS13_ACTATCTCATTCTTAC-1	5 WPC	CS13	FALSE	3589	0.0355665	13777	-0.0454713	-0.165999	G1	Limb bud	Epithelium1	0.592331	5.85511
CS13_ACTATCTGTAATTGGA-1	5 WPC	CS13	FALSE	4073	0.0235146	17436	0.0946423	0.655493	G2M	Limb bud	Myoprogenitor	4.54045	12.138
CS13_ACTATCTGTCTGCGGT-1	5 WPC	CS13	FALSE	3188	0.0333333	10170	0.255842	-0.0929321	S	Limb bud	LBM1	10.1267	6.31422
CS13_ACTATCTGTTGCGTTA-1	5 WPC	CS13	FALSE	3029	0.016758	9667	0.189112	0.235954	G2M	Limb bud	LBM1	10.038	2.68106
CS13_ACTATCTTCAAACGGG-1	5 WPC	CS13	FALSE	4837	0.0290841	21902	0.065426	0.871511	G2M	Limb bud	LBM1	12.5232	2.97614
CS13_ACTATCTTCCGCATCT-1	5 WPC	CS13	FALSE	4140	0.0227519	14768	0.199694	0.484929	G2M	Limb bud	LBM1	9.02203	6.42609
CS13_ACTATCTTCCTATGTT-1	5 WPC	CS13	FALSE	2856	0.0335003	9582	0.20658	-0.154213	S	Limb bud	OCP	5.57897	-2.31285
CS13_ACTATCTTCTAACCGA-1	5 WPC	CS13	FALSE	3998	0.0173407	15628	0.160531	0.390051	G2M	Limb bud	LBM1	10.6324	4.049
CS13_ACTATCTTCTCCAACC-1	5 WPC	CS13	FALSE	3975	0.023001	15608	0.241434	0.0206372	S	Limb bud	LBM1	11.9925	2.66006
CS13_ACTGAACAGAAGGTTT-1	5 WPC	CS13	FALSE	2965	0.0276917	9353	0.235164	-0.1917	S	Limb bud	LBM1	11.5098	5.66041
CS13_ACTGAACAGACACTAA-1	5 WPC	CS13	FALSE	4710	0.0203186	23230	0.485594	-0.0642404	S	Limb bud	LBM1	13.1978	3.66379
CS13_ACTGAACAGGAACTGC-1	5 WPC	CS13	FALSE	3942	0.0286367	15749	0.0771105	0.640861	G2M	Limb bud	OCP	8.86194	1.2436
CS13_ACTGAACCAATTGCTG-1	5 WPC	CS13	FALSE	2733	0.0405502	8434	0.258978	-0.136911	S	Limb bud	LBM1	10.4405	7.48778
CS13_ACTGAACCACCAGCAC-1	5 WPC	CS13	FALSE	3500	0.0226738	13187	0.219347	-0.0898439	S	Limb bud	LBM1	9.30487	5.6496
CS13_ACTGAACCAGGGTACA-1	5 WPC	CS13	FALSE	2827	0.0163064	27106	0.27341	-0.00116347	S	Limb bud	Erythrocyte	-8.83368	3.01202
CS13_ACTGAACCATGCAACT-1	5 WPC	CS13	FALSE	1622	0.00064907	4622	0.42129	0.0628416	S	Limb bud	LBM2	15.9192	-0.0521267
CS13_ACTGAACGTAAGGATT-1	5 WPC	CS13	FALSE	4546	0.0173074	21147	0.258736	0.311463	G2M	Limb bud	LBM3	13.5509	-2.2696
CS13_ACTGAACGTAAGGGCT-1	5 WPC	CS13	FALSE	1564	0.0210989	4550	0.167778	-0.0674401	S	Limb bud	LBM2	15.9895	-0.328114
CS13_ACTGAACGTGCAACGA-1	5 WPC	CS13	FALSE	4891	0.0376563	21590	0.0885277	0.985564	G2M	Limb bud	LBM1	12.1002	0.50219
CS13_ACTGAACGTTCCACTC-1	5 WPC	CS13	FALSE	3944	0.0233021	15578	0.129705	0.459051	G2M	Limb bud	LBM1	10.0409	2.03468
CS13_ACTGAACTCTAACGGT-1	5 WPC	CS13	FALSE	4045	0.0248286	15023	0.120732	0.715144	G2M	Limb bud	LBM1	9.45432	5.26546
CS13_ACTGAGTAGATATGGT-1	5 WPC	CS13	FALSE	2755	0.0515924	7850	0.391057	0.110578	S	Limb bud	LBM3	10.0323	-3.83793
CS13_ACTGAGTTCACGGTTA-1	5 WPC	CS13	FALSE	3518	0.0321561	12657	0.296453	0.419393	G2M	Limb bud	LBM1	9.23895	7.589
CS13_ACTGAGTTCCAAACTG-1	5 WPC	CS13	FALSE	1534	0.00194439	5143	0.21393	-0.0727027	S	Limb bud	LBM2	16.7279	1.46113
CS13_ACTGAGTTCCAACCAA-1	5 WPC	CS13	FALSE	3934	0.0247078	15744	0.403161	-0.10494	S	Limb bud	LBM1	9.35774	6.85229
CS13_ACTGAGTTCCGTACAA-1	5 WPC	CS13	FALSE	2470	0.0335393	7931	-0.0992109	-0.180961	G1	Limb bud	OCP	6.7222	-5.51439
CS13_ACTGAGTTCTGCCAGG-1	5 WPC	CS13	FALSE	4799	0.0297132	22246	0.092082	0.844335	G2M	Limb bud	LBM1	12.5699	2.79475
CS13_ACTGATGAGCGTGTCC-1	5 WPC	CS13	FALSE	4209	0.0306699	18422	0.0871008	0.537454	G2M	Limb bud	LBM1	11.0845	2.43369
CS13_ACTGATGAGGCGCTCT-1	5 WPC	CS13	FALSE	5382	0.0289145	27979	0.289693	-0.0832097	S	Limb bud	LBM1	8.07602	7.06041
CS13_ACTGATGAGGTGCTTT-1	5 WPC	CS13	FALSE	3422	0.0335553	11712	0.330414	0.244595	S	Limb bud	LBM1	9.16025	5.54655
CS13_ACTGATGCACTGAAGG-1	5 WPC	CS13	FALSE	3770	0.0319734	15638	0.339708	-0.0876635	S	Limb bud	LBM1	13.7929	3.47065
CS13_ACTGATGCATGCTGGC-1	5 WPC	CS13	FALSE	4008	0.0268448	15273	0.0659963	0.40806	G2M	Limb bud	Myoprogenitor	5.8327	14.1768
CS13_ACTGATGCATGGTCTA-1	5 WPC	CS13	FALSE	2659	0.003001	8997	0.0970824	-0.112402	S	Limb bud	LBM1	8.92894	7.29749
CS13_ACTGATGCATTCACTT-1	5 WPC	CS13	FALSE	3905	0.023006	14431	0.329943	0.444123	G2M	Limb bud	LBM3	11.8311	-3.01081
CS13_ACTGATGGTACTTGAC-1	5 WPC	CS13	FALSE	3650	0.0275678	15344	0.355022	-0.10791	S	Limb bud	LBM1	6.00997	6.49193
CS13_ACTGATGGTCAATACC-1	5 WPC	CS13	FALSE	3782	0.0281795	14727	0.426888	-0.0464441	S	Limb bud	LBM1	6.56444	3.46899
CS13_ACTGATGTCAATACCG-1	5 WPC	CS13	FALSE	3439	0.0225225	12876	0.147137	0.0965912	S	Limb bud	LBM1	10.9459	3.18324
CS13_ACTGATGTCACCTCGT-1	5 WPC	CS13	FALSE	2924	0.0414615	9141	0.265086	0.262894	S	Limb bud	LBM1	8.03256	6.10817
CS13_ACTGATGTCGGTGTCG-1	5 WPC	CS13	FALSE	4820	0.0276524	23036	0.204785	0.365691	G2M	Limb bud	OCP	10.1134	-3.86623
CS13_ACTGATGTCTAACTTC-1	5 WPC	CS13	FALSE	3472	0.0459821	11374	0.259685	0.48999	G2M	Limb bud	LBM1	8.05598	5.63695
CS13_ACTGATGTCTGCTTGC-1	5 WPC	CS13	FALSE	2875	0.0347562	8574	0.256172	0.288528	G2M	Limb bud	LBM1	5.28852	-0.130585
CS13_ACTGATGTCTTGTACT-1	5 WPC	CS13	FALSE	3011	0.0245806	11147	0.0252407	-0.174621	S	Limb bud	OCP	5.87132	-0.406617
CS13_ACTGCTCAGAATGTTG-1	5 WPC	CS13	FALSE	1878	0.00620632	20463	-0.0877246	-0.0868015	G1	Limb bud	Erythrocyte	-9.54554	1.00921
CS13_ACTGCTCAGACTAGGC-1	5 WPC	CS13	FALSE	4381	0.0269021	19032	0.131055	0.885013	G2M	Limb bud	OCP	8.7257	-2.79571
CS13_ACTGCTCAGCCCAATT-1	5 WPC	CS13	FALSE	4907	0.0405321	22476	-0.00502452	0.600381	G2M	Limb bud	Epithelium1	0.673342	6.9567
CS13_ACTGCTCAGGCAGGTT-1	5 WPC	CS13	FALSE	5932	0.0281977	34400	0.153475	0.0115539	S	Limb bud	Endothelium	9.62948	-11.1639
CS13_ACTGCTCCAATCCAAC-1	5 WPC	CS13	FALSE	3450	0.0228196	12796	-0.0624511	-0.0946237	G1	Limb bud	OCP	6.1859	-4.96315
CS13_ACTGCTCCAGATCCAT-1	5 WPC	CS13	FALSE	3406	0.0206404	11773	0.30536	0.441353	G2M	Limb bud	LBM1	7.03005	-0.82151
CS13_ACTGCTCCATCTGGTA-1	5 WPC	CS13	FALSE	3316	0.0235146	12673	0.112734	-0.0822877	S	Limb bud	LBM1	10.7876	3.6296
CS13_ACTGCTCGTGCAACGA-1	5 WPC	CS13	FALSE	4078	0.0209906	31395	0.18994	0.161997	S	Limb bud	Erythrocyte	-6.08171	2.85699
CS13_ACTGCTCGTGCGCTTG-1	5 WPC	CS13	FALSE	3682	0.0137797	12845	0.141	0.442685	G2M	Limb bud	LBM3	12.9429	-0.843952
CS13_ACTGCTCTCAACTCTT-1	5 WPC	CS13	FALSE	5570	0.0257802	29480	0.14616	0.365517	G2M	Limb bud	LBM3	13.3031	-1.23102
CS13_ACTGCTCTCAATACCG-1	5 WPC	CS13	FALSE	3433	0.0292043	12053	0.527866	0.191501	S	Limb bud	LBM1	5.52157	6.00726
CS13_ACTGCTCTCAGCGACC-1	5 WPC	CS13	FALSE	2193	0.00684411	7890	0.111572	0.826621	G2M	Limb bud	LBM2	16.1671	0.856137
CS13_ACTGCTCTCAGGCCCA-1	5 WPC	CS13	FALSE	2950	0.0316633	7485	0.140656	0.586303	G2M	Limb bud	Endothelium	5.3367	-12.3129
CS13_ACTGCTCTCAGGTTCA-1	5 WPC	CS13	FALSE	4021	0.0258625	18057	0.303097	-0.10545	S	Limb bud	LBM1	10.3302	6.15332
CS13_ACTGCTCTCTACTATC-1	5 WPC	CS13	FALSE	1040	0.0714286	3668	0.0187909	-0.00829344	S	Limb bud	Erythrocyte	-8.29884	1.39694
CS13_ACTGCTCTCTCTGAGA-1	5 WPC	CS13	FALSE	3259	0.0274701	11103	0.394203	-0.0439259	S	Limb bud	OCP	7.47962	-3.27349
CS13_ACTGTCCAGGAGTAGA-1	5 WPC	CS13	FALSE	4146	0.0220985	16698	0.176018	0.263089	G2M	Limb bud	LBM1	8.63882	7.40452
CS13_ACTGTCCAGGCAGTCA-1	5 WPC	CS13	FALSE	3133	0.0169061	11416	-0.0500545	0.0655471	G2M	Limb bud	LBM1	10.2525	1.81904
CS13_ACTGTCCAGGGAGTAA-1	5 WPC	CS13	FALSE	3780	0.0278696	14819	0.383533	0.0271423	S	Limb bud	LBM1	8.58371	4.20277
CS13_ACTGTCCCACATTCGA-1	5 WPC	CS13	FALSE	4024	0.0210628	14433	0.188591	0.965509	G2M	Limb bud	OCP	9.0477	-3.63052
CS13_ACTGTCCCAGGGAGAG-1	5 WPC	CS13	FALSE	4366	0.0205342	21866	0.13744	0.696713	G2M	Limb bud	LBM1	9.30266	0.183561
CS13_ACTGTCCCATCGGAAG-1	5 WPC	CS13	FALSE	3236	0.0361375	11982	0.0441425	-0.0943477	S	Limb bud	LBM1	9.90315	5.92806
CS13_ACTGTCCGTACAGACG-1	5 WPC	CS13	FALSE	2055	0.0561224	5292	-0.144853	-0.221098	G1	Limb bud	Endothelium	3.98841	-12.4319
CS13_ACTGTCCTCAAGATCC-1	5 WPC	CS13	FALSE	3422	0.0260966	12607	0.110714	-0.144759	S	Limb bud	LBM1	9.33167	3.78305
CS13_ACTGTCCTCCTCCTAG-1	5 WPC	CS13	FALSE	4546	0.0199741	19275	0.148696	0.311142	G2M	Limb bud	OCP	9.0526	-2.13576
CS13_ACTGTCCTCGTACCGG-1	5 WPC	CS13	FALSE	1058	0.00384139	8070	0.076609	0.250027	G2M	Limb bud	Erythrocyte	-10.4003	3.39726
CS13_ACTGTCCTCGTTTGCC-1	5 WPC	CS13	FALSE	2837	0.0241423	8657	0.214641	-0.131101	S	Limb bud	LBM1	8.82378	8.32004
CS13_ACTTACTAGACTAGAT-1	5 WPC	CS13	FALSE	3998	0.0280469	16722	0.112365	0.402528	G2M	Limb bud	Myoprogenitor	5.31418	12.6918
CS13_ACTTACTGTACACCGC-1	5 WPC	CS13	FALSE	3037	0.0125348	10052	0.34793	-0.0219577	S	Limb bud	OCP	6.07805	-3.2209
CS13_ACTTACTGTAGGGACT-1	5 WPC	CS13	FALSE	3340	0.0196044	11426	0.422459	0.151228	S	Limb bud	LBM1	9.00327	4.06356
CS13_ACTTACTGTTGAACTC-1	5 WPC	CS13	FALSE	3247	0.0347006	9971	0.337547	0.345436	G2M	Limb bud	Macrophage	3.31322	8.54253
CS13_ACTTACTTCCCTCTTT-1	5 WPC	CS13	FALSE	3016	0.0375953	11012	0.100627	0.127052	G2M	Limb bud	Macrophage	0.422775	9.61931
CS13_ACTTACTTCCTTCAAT-1	5 WPC	CS13	FALSE	3700	0.0289294	13170	0.205168	0.264602	G2M	Limb bud	LBM1	9.80168	3.15952
CS13_ACTTACTTCGTTGACA-1	5 WPC	CS13	FALSE	3704	0.0180891	16861	0.0281118	-0.0923391	S	Limb bud	Epithelium1	1.08782	5.9256
CS13_ACTTGTTAGAGGACGG-1	5 WPC	CS13	FALSE	3954	0.0240943	17722	0.408206	0.160884	S	Limb bud	LBM1	8.49102	3.78465
CS13_ACTTGTTAGATGTTAG-1	5 WPC	CS13	FALSE	3038	0.0174917	9090	0.0233569	0.833077	G2M	Limb bud	OCP	6.44782	1.54718
CS13_ACTTGTTCAGCATGAG-1	5 WPC	CS13	FALSE	3215	0.0331646	11458	0.111048	0.271522	G2M	Limb bud	LBM1	12.0712	0.472185
CS13_ACTTGTTCAGCCAATT-1	5 WPC	CS13	FALSE	3820	0.0381255	15108	0.423711	0.0309564	S	Limb bud	LBM1	9.56456	-1.83409
CS13_ACTTGTTCAGCTGTAT-1	5 WPC	CS13	FALSE	3825	0.01827	14231	-0.145916	-0.277806	G1	Limb bud	Endothelium	8.39481	-11.5236
CS13_ACTTGTTCAGGGTATG-1	5 WPC	CS13	FALSE	4382	0.0225352	20235	0.0747974	0.452259	G2M	Limb bud	Myoprogenitor	5.36542	13.4262
CS13_ACTTGTTCAGTAAGCG-1	5 WPC	CS13	FALSE	4021	0.024855	15691	0.202556	0.0574722	S	Limb bud	LBM1	8.77464	6.60678
CS13_ACTTGTTGTCAGAAGC-1	5 WPC	CS13	FALSE	3711	0.0137865	14652	0.241931	-0.0705054	S	Limb bud	LBM1	10.1031	5.81636
CS13_ACTTGTTGTCGCTTCT-1	5 WPC	CS13	FALSE	2093	0.00980884	17943	0.234145	-0.0289179	S	Limb bud	Erythrocyte	-8.89815	2.89625
CS13_ACTTGTTGTGCAACGA-1	5 WPC	CS13	FALSE	1823	0.0565948	4223	0.234398	-0.133099	S	Limb bud	OCP	5.61454	-4.46077
CS13_ACTTGTTGTGGTTTCA-1	5 WPC	CS13	FALSE	1159	0.00328272	2437	0.387217	0.102249	S	Limb bud	LBM2	16.1553	2.81123
CS13_ACTTGTTTCATAACCG-1	5 WPC	CS13	FALSE	3485	0.0193033	13780	0.185876	0.250684	G2M	Limb bud	LBM1	10.7811	1.76377
CS13_ACTTGTTTCCCACTTG-1	5 WPC	CS13	FALSE	3567	0.0143102	15723	0.0583448	-0.130217	S	Limb bud	Myoprogenitor	6.67431	13.1511
CS13_ACTTGTTTCGGAGGTA-1	5 WPC	CS13	FALSE	3963	0.0305695	14786	0.0251426	1.05376	G2M	Limb bud	OCP	6.70663	-2.293
CS13_ACTTGTTTCTATCCCG-1	5 WPC	CS13	FALSE	3981	0.0173283	17659	0.233732	0.7124	G2M	Limb bud	Myoprogenitor	4.48106	13.0835
CS13_ACTTTCAAGACAAAGG-1	5 WPC	CS13	FALSE	3284	0.0284338	10797	0.0758059	0.800771	G2M	Limb bud	LBM1	9.79452	1.42673
CS13_ACTTTCAAGAGTACCG-1	5 WPC	CS13	FALSE	2586	0.0160122	8556	-0.212613	-0.207407	G1	Limb bud	Macrophage	0.61085	9.67477
CS13_ACTTTCAAGCGTGAGT-1	5 WPC	CS13	FALSE	1421	0.0664015	3268	0.158837	0.331827	G2M	Limb bud	LBM1	14.0013	2.10802
CS13_ACTTTCAAGCGTGTCC-1	5 WPC	CS13	FALSE	1974	0.0758541	5181	0.308695	0.212118	S	Limb bud	Epithelium1	0.565704	5.76045
CS13_ACTTTCAAGTGTTTGC-1	5 WPC	CS13	FALSE	3082	0.030546	10476	0.111302	-0.14399	S	Limb bud	LBM1	8.93059	8.00389
CS13_ACTTTCAGTAACGTTC-1	5 WPC	CS13	FALSE	3572	0.0322201	12756	0.304851	-0.00341862	S	Limb bud	Myoprogenitor	4.87219	12.8187
CS13_ACTTTCAGTAATAGCA-1	5 WPC	CS13	FALSE	4023	0.0217271	16201	0.182641	0.541452	G2M	Limb bud	LBM1	9.74695	1.0077
CS13_ACTTTCATCATGGTCA-1	5 WPC	CS13	FALSE	3139	0.0216945	10233	0.0577944	-0.0797839	S	Limb bud	OCP	5.64295	-2.0663
CS13_ACTTTCATCGATGAGG-1	5 WPC	CS13	FALSE	3715	0.0381548	12790	0.0517652	1.10217	G2M	Limb bud	LBM1	10.9625	-0.0134219
CS13_ACTTTCATCGGCATCG-1	5 WPC	CS13	FALSE	2965	0.0109932	28563	0.172032	0.264768	G2M	Limb bud	Erythrocyte	-7.87097	5.04665
CS13_ACTTTCATCGGCTTGG-1	5 WPC	CS13	FALSE	4330	0.0331648	18393	0.184398	0.61074	G2M	Limb bud	LBM1	10.2292	4.88733
CS13_AGAATAGAGGCCCTTG-1	5 WPC	CS13	FALSE	3516	0.0276795	11019	0.239417	0.547341	G2M	Limb bud	LBM1	9.90804	4.97913
CS13_AGAATAGAGGGATGGG-1	5 WPC	CS13	FALSE	3785	0.025674	16320	0.29637	-0.0739653	S	Limb bud	LBM1	8.8766	7.91199
CS13_AGAATAGAGTCTTGCA-1	5 WPC	CS13	FALSE	2540	0.0290835	9318	0.334001	-0.0710533	S	Limb bud	LBM2	14.3183	3.77854
CS13_AGAATAGCAACTTGAC-1	5 WPC	CS13	FALSE	2911	0.0145343	9770	0.183129	-0.108552	S	Limb bud	LBM1	9.23383	7.89379
CS13_AGAATAGCACACAGAG-1	5 WPC	CS13	FALSE	4145	0.0254298	16752	0.234935	0.530258	G2M	Limb bud	LBM1	8.9973	6.26946
CS13_AGAATAGCACATCCAA-1	5 WPC	CS13	FALSE	3778	0.0261889	14930	0.10789	-0.107588	S	Limb bud	Myoprogenitor	6.46176	12.8924
CS13_AGAATAGCACATTAGC-1	5 WPC	CS13	FALSE	3705	0.0305413	13228	0.164882	0.539628	G2M	Limb bud	LBM1	10.5676	5.36609
CS13_AGAATAGCACCACGTG-1	5 WPC	CS13	FALSE	2919	0.0321006	9221	0.0920127	0.148271	G2M	Limb bud	LBM1	11.0694	4.60267
CS13_AGAATAGCATCGATTG-1	5 WPC	CS13	FALSE	1288	0.00196207	3058	0.220576	0.00605911	S	Limb bud	Endothelium	9.23711	-12.5654
CS13_AGAATAGGTGCAACGA-1	5 WPC	CS13	FALSE	3474	0.0227991	13290	0.370086	-0.155522	S	Limb bud	LBM1	12.1664	1.32608
CS13_AGACGTTAGCTCAACT-1	5 WPC	CS13	FALSE	4834	0.0283667	19953	-0.150837	-0.0196258	G1	Limb bud	Endothelium	5.1279	-12.427
CS13_AGACGTTAGGCTAGAC-1	5 WPC	CS13	FALSE	4068	0.0145327	18854	0.344666	0.200834	S	Limb bud	LBM1	10.3327	-0.195262
CS13_AGACGTTAGTAGGCCA-1	5 WPC	CS13	FALSE	3990	0.023068	15606	0.0771916	0.721119	G2M	Limb bud	LBM1	7.59601	6.10687
CS13_AGACGTTCATACTCTT-1	5 WPC	CS13	FALSE	4717	0.0163227	22239	0.104162	0.464137	G2M	Limb bud	LBM1	10.2755	6.37935
CS13_AGACGTTCATCTATGG-1	5 WPC	CS13	FALSE	2818	0.0248028	9636	-0.0416704	-0.143467	G1	Limb bud	OCP	6.53014	-5.62943
CS13_AGACGTTCATGCATGT-1	5 WPC	CS13	FALSE	4971	0.0270502	23327	0.200971	0.58257	G2M	Limb bud	LBM1	13.4457	1.03501
CS13_AGACGTTCATTGGCGC-1	5 WPC	CS13	FALSE	2378	0.00952757	22776	0.231725	0.122728	S	Limb bud	Erythrocyte	-9.06482	4.93024
CS13_AGACGTTGTACCTACA-1	5 WPC	CS13	FALSE	3127	0.0505367	10527	0.406408	0.28329	S	Limb bud	LBM1	9.77516	-1.69453
CS13_AGACGTTGTACGCACC-1	5 WPC	CS13	FALSE	1113	0.00808003	2599	0.171206	0.602104	G2M	Limb bud	LBM2	15.6383	0.105482
CS13_AGACGTTGTAGGGTAC-1	5 WPC	CS13	FALSE	4052	0.0230446	14971	0.380046	-0.0123207	S	Limb bud	Endothelium	6.36246	-11.6313
CS13_AGACGTTTCAAACCAC-1	5 WPC	CS13	FALSE	2240	0.077691	5509	0.458423	-0.0108398	S	Limb bud	LBM1	6.7873	8.21065
CS13_AGACGTTTCCTGCTTG-1	5 WPC	CS13	FALSE	3807	0.0204985	14001	0.37904	0.00521481	S	Limb bud	OCP	10.1694	-3.91923
CS13_AGACGTTTCGGACAAG-1	5 WPC	CS13	FALSE	2853	0.0241958	10539	-0.0744202	-0.191393	G1	Limb bud	LBM1	9.24011	1.39824
CS13_AGACGTTTCGGTCCGA-1	5 WPC	CS13	FALSE	2555	0.0637226	6748	0.213384	0.894511	G2M	Limb bud	OCP	4.52597	-1.81753
CS13_AGAGCGAAGACACGAC-1	5 WPC	CS13	FALSE	1785	0.0530348	5091	-0.110451	-0.0102958	G1	Limb bud	Endothelium	6.53319	-11.8941
CS13_AGAGCGAAGGAATGGA-1	5 WPC	CS13	FALSE	3089	0.0324349	10945	0.278012	-0.0947134	S	Limb bud	LBM1	8.92487	4.89741
CS13_AGAGCGACAAGACACG-1	5 WPC	CS13	FALSE	1119	0.0316847	2588	0.0192649	-0.108172	S	Limb bud	LBM1	6.98981	4.28649
CS13_AGAGCGACAGGCGATA-1	5 WPC	CS13	FALSE	3947	0.0233068	17806	0.217444	0.220849	G2M	Limb bud	Myoprogenitor	5.54037	13.5139
CS13_AGAGCGACATGTCGAT-1	5 WPC	CS13	FALSE	3828	0.0172089	15399	0.32743	0.276932	S	Limb bud	LBM1	12.9509	-0.411978
CS13_AGAGCGAGTCTGCAAT-1	5 WPC	CS13	FALSE	2993	0.0504244	9896	0.0524859	0.860646	G2M	Limb bud	OCP	7.45797	-2.35685
CS13_AGAGCGAGTGCCTGGT-1	5 WPC	CS13	FALSE	4059	0.0157303	16910	0.0564139	0.647049	G2M	Limb bud	OCP	9.90886	1.37466
CS13_AGAGCGATCGAATCCA-1	5 WPC	CS13	FALSE	3862	0.0255359	15860	0.444419	-0.0297622	S	Limb bud	LBM1	5.46956	7.54031
CS13_AGAGCGATCTCCGGTT-1	5 WPC	CS13	FALSE	4022	0.0248128	17491	0.513042	0.0325028	S	Limb bud	LBM1	10.6383	6.01829
CS13_AGAGCTTAGAGTACCG-1	5 WPC	CS13	FALSE	2568	0.0359875	7058	0.349812	-0.095651	S	Limb bud	LBM3	12.2209	-4.8089
CS13_AGAGCTTAGAGTTGGC-1	5 WPC	CS13	FALSE	4055	0.0228404	15674	0.122168	0.604469	G2M	Limb bud	LBM1	10.03	1.5832
CS13_AGAGCTTAGGCTCATT-1	5 WPC	CS13	FALSE	3579	0.0279654	13624	0.476644	-0.0607169	S	Limb bud	LBM1	10.2077	4.85488
CS13_AGAGCTTAGTACGATA-1	5 WPC	CS13	FALSE	3182	0.0289133	11448	0.12666	-0.127437	S	Limb bud	LBM1	10.3573	4.6034
CS13_AGAGCTTGTACGCACC-1	5 WPC	CS13	FALSE	5839	0.0237988	37775	0.214661	0.513197	G2M	Limb bud	LBM1	8.7818	7.94044
CS13_AGAGCTTGTGAAATCA-1	5 WPC	CS13	FALSE	3169	0.0209846	12533	0.134527	0.0842135	S	Limb bud	LBM1	8.85565	2.87111
CS13_AGAGCTTTCAAGAAGT-1	5 WPC	CS13	FALSE	3022	0.00781323	10751	0.215021	0.0388087	S	Limb bud	LBM1	12.1911	1.38239
CS13_AGAGCTTTCACCGTAA-1	5 WPC	CS13	FALSE	1342	0.0165463	3324	-0.0102451	0.266509	G2M	Limb bud	Myoprogenitor	6.067	10.8068
CS13_AGAGCTTTCACGCGGT-1	5 WPC	CS13	FALSE	3743	0.0151472	13930	0.162669	0.408818	G2M	Limb bud	LBM1	13.2258	0.335101
CS13_AGAGCTTTCCTCGCAT-1	5 WPC	CS13	FALSE	3680	0.0385229	13161	0.428119	0.287212	S	Limb bud	LBM1	9.25993	1.04444
CS13_AGAGTGGAGATCGATA-1	5 WPC	CS13	FALSE	2950	0.0016711	13165	0.16798	0.400594	G2M	Limb bud	LBM1	15.0157	4.20908
CS13_AGAGTGGCAAACAACA-1	5 WPC	CS13	FALSE	1921	0.0159086	4903	0.0121824	-0.211494	S	Limb bud	OCP	7.22073	2.26432
CS13_AGAGTGGCAATTCCTT-1	5 WPC	CS13	FALSE	4381	0.0275432	19061	0.168266	0.409666	G2M	Limb bud	LBM1	10.3683	6.98983
CS13_AGAGTGGCAGTGGAGT-1	5 WPC	CS13	FALSE	2797	0.0120394	31397	0.0628451	0.62281	G2M	Limb bud	Erythrocyte	-7.57711	3.79499
CS13_AGAGTGGCAGTGGGAT-1	5 WPC	CS13	FALSE	2321	0.0132606	21266	0.236705	0.0201806	S	Limb bud	Erythrocyte	-9.93561	2.64649
CS13_AGAGTGGGTAGAGTGC-1	5 WPC	CS13	FALSE	3406	0.029346	11620	0.128779	0.554295	G2M	Limb bud	LBM1	12.2548	6.46965
CS13_AGAGTGGGTCAACATC-1	5 WPC	CS13	FALSE	4189	0.0213618	18725	0.402361	0.151846	S	Limb bud	OCP	8.49673	-2.91534
CS13_AGAGTGGGTCCCTACT-1	5 WPC	CS13	FALSE	3650	0.0281269	13048	0.250112	0.264597	G2M	Limb bud	LBM3	11.3254	-3.74088
CS13_AGAGTGGTCAACGGGA-1	5 WPC	CS13	FALSE	4339	0.0201818	20018	0.205651	0.538801	G2M	Limb bud	LBM1	11.0565	2.94402
CS13_AGATCTGAGGACCACA-1	5 WPC	CS13	FALSE	3436	0.0195942	12912	0.135771	-0.101042	S	Limb bud	LBM1	10.4881	3.42043
CS13_AGATCTGAGGCTCAGA-1	5 WPC	CS13	FALSE	3395	0.0272984	12052	0.180732	-0.0945995	S	Limb bud	LBM1	12.5357	1.84893
CS13_AGATCTGAGGCTCATT-1	5 WPC	CS13	FALSE	2514	0.0359613	9399	0.192774	0.724608	G2M	Limb bud	LBM1	14.3053	5.47698
CS13_AGATCTGAGTGAAGTT-1	5 WPC	CS13	FALSE	4483	0.0371566	21692	0.114951	0.839099	G2M	Limb bud	LBM1	12.7405	1.3354
CS13_AGATCTGCAAGGTTCT-1	5 WPC	CS13	FALSE	5353	0.0273553	29391	0.177953	0.337601	G2M	Limb bud	LBM1	9.39287	5.30826
CS13_AGATCTGCAATGTTGC-1	5 WPC	CS13	FALSE	4274	0.0250809	18540	0.2713	0.284175	G2M	Limb bud	LBM1	13.211	2.64553
CS13_AGATCTGCATACTCTT-1	5 WPC	CS13	FALSE	1341	0.00133869	3735	0.172473	0.128781	S	Limb bud	LBM2	16.3116	1.73744
CS13_AGATCTGCATATACGC-1	5 WPC	CS13	FALSE	1185	0.0962904	2534	-0.096868	0.191768	G2M	Limb bud	LBM1	4.94229	0.687675
CS13_AGATCTGCATTACGAC-1	5 WPC	CS13	FALSE	2998	0.0168048	8807	-0.101645	-0.25454	G1	Limb bud	Endothelium	5.38381	-12.1564
CS13_AGATCTGGTACCCAAT-1	5 WPC	CS13	FALSE	2908	0.0337091	9315	-0.0564465	-0.0985246	G1	Limb bud	LBM3	10.9582	-5.27775
CS13_AGATCTGGTCTCGTTC-1	5 WPC	CS13	FALSE	4469	0.0140281	17964	0.162537	0.925538	G2M	Limb bud	LBM1	7.27574	4.86475
CS13_AGATCTGTCCCAAGTA-1	5 WPC	CS13	FALSE	5549	0.014251	33331	0.260694	0.241416	S	Limb bud	Myoprogenitor	6.15259	11.2765
CS13_AGATCTGTCGCATGAT-1	5 WPC	CS13	FALSE	3480	0.0384029	11145	0.0940157	0.442949	G2M	Limb bud	LBM3	12.7524	-2.75256
CS13_AGATCTGTCGGTTCGG-1	5 WPC	CS13	FALSE	3663	0.0232343	15150	0.580475	0.11264	S	Limb bud	LBM1	3.62554	3.36909
CS13_AGATCTGTCGTTTAGG-1	5 WPC	CS13	FALSE	2195	0.0620681	7669	0.215712	0.335961	G2M	Limb bud	LBM1	6.89501	7.70949
CS13_AGATTGCCAGCTGTGC-1	5 WPC	CS13	FALSE	3034	0.0226184	11274	0.0250113	-0.0947236	S	Limb bud	LBM1	8.26041	6.15254
CS13_AGATTGCCATCGATTG-1	5 WPC	CS13	FALSE	4554	0.020806	20571	0.230274	0.272473	G2M	Limb bud	LBM1	9.19983	3.08894
CS13_AGATTGCGTAGGGTAC-1	5 WPC	CS13	FALSE	1401	0.0104252	8537	0.265413	0.194657	S	Limb bud	Erythrocyte	-8.92644	5.3169
CS13_AGATTGCGTCAATGTC-1	5 WPC	CS13	FALSE	3944	0.0251647	15935	0.0732813	0.556757	G2M	Limb bud	LBM3	10.9274	-0.199469
CS13_AGATTGCGTGATGATA-1	5 WPC	CS13	FALSE	2179	0.0104476	7753	0.0408061	0.30767	G2M	Limb bud	LBM2	15.3876	2.96401
CS13_AGATTGCGTGGTCCGT-1	5 WPC	CS13	FALSE	4038	0.0210263	17169	0.268032	0.131299	S	Limb bud	LBM1	10.8335	8.48312
CS13_AGATTGCGTGTCAATC-1	5 WPC	CS13	FALSE	4037	0.0336886	16890	0.449761	0.220601	S	Limb bud	LBM1	7.05927	7.16215
CS13_AGATTGCTCAGTGTTG-1	5 WPC	CS13	FALSE	1623	0.000612745	4896	0.0403947	0.111009	G2M	Limb bud	LBM1	15.1797	4.07882
CS13_AGATTGCTCAGTTTGG-1	5 WPC	CS13	FALSE	3644	0.0210651	14384	0.174103	0.134115	S	Limb bud	LBM1	8.69897	3.61745
CS13_AGATTGCTCTGGAGCC-1	5 WPC	CS13	FALSE	2776	0.0640574	7665	0.3317	0.192606	S	Limb bud	LBM1	12.9361	2.96249
CS13_AGCAGCCAGAAAGTGG-1	5 WPC	CS13	FALSE	3749	0.0315204	14911	0.217775	-0.17967	S	Limb bud	LBM1	11.0306	4.48029
CS13_AGCAGCCAGAATAGGG-1	5 WPC	CS13	FALSE	3819	0.0342508	14715	0.40893	-0.0809724	S	Limb bud	LBM1	10.6661	5.19106
CS13_AGCAGCCAGCCCTAAT-1	5 WPC	CS13	FALSE	4558	0.019596	19851	0.104627	0.714826	G2M	Limb bud	LBM1	12.4059	2.15326
CS13_AGCAGCCAGTCTCCTC-1	5 WPC	CS13	FALSE	4322	0.0233992	18163	0.159318	0.744463	G2M	Limb bud	LBM1	9.32533	6.68588
CS13_AGCAGCCCAGAGTGTG-1	5 WPC	CS13	FALSE	3881	0.0309994	14839	0.485396	0.234742	S	Limb bud	OCP	8.0738	-3.68703
CS13_AGCAGCCCAGGTCCAC-1	5 WPC	CS13	FALSE	3111	0.0376574	9135	0.134103	0.717384	G2M	Limb bud	LBM3	10.3205	-5.0467
CS13_AGCAGCCCATATGGTC-1	5 WPC	CS13	FALSE	3739	0.0311386	13745	0.24889	0.217383	S	Limb bud	LBM1	10.5249	1.45293
CS13_AGCAGCCGTACATCCA-1	5 WPC	CS13	FALSE	4401	0.022957	18600	0.390114	0.308566	S	Limb bud	LBM1	9.07673	6.46061
CS13_AGCAGCCGTAGAAGGA-1	5 WPC	CS13	FALSE	2708	0.00352441	9647	-0.202775	-0.246327	G1	Limb bud	Epithelium1	0.33986	5.13501
CS13_AGCAGCCGTCTGATCA-1	5 WPC	CS13	FALSE	2924	0.0128663	9793	-0.0261559	-0.103987	G1	Limb bud	Epithelium1	0.987002	6.51374
CS13_AGCAGCCGTTCACGGC-1	5 WPC	CS13	FALSE	3436	0.0351096	12048	0.19337	-0.0157785	S	Limb bud	LBM1	11.1349	6.80538
CS13_AGCAGCCTCAGGCCCA-1	5 WPC	CS13	FALSE	3694	0.0227118	14706	0.181694	-0.17588	S	Limb bud	LBM1	10.0597	2.16211
CS13_AGCAGCCTCATCACCC-1	5 WPC	CS13	FALSE	5037	0.0302571	25085	0.294605	0.598972	G2M	Limb bud	LBM1	8.67685	6.56918
CS13_AGCAGCCTCCAGAAGG-1	5 WPC	CS13	FALSE	2301	0.00796668	22092	0.174514	-0.037816	S	Limb bud	Erythrocyte	-10.0427	2.03408
CS13_AGCAGCCTCGCAGGCT-1	5 WPC	CS13	FALSE	1049	0.0204366	2153	0.295456	0.404294	G2M	Limb bud	LBM2	16.611	-0.0702542
CS13_AGCATACAGACTAGGC-1	5 WPC	CS13	FALSE	4693	0.0279572	21676	0.298936	0.709616	G2M	Limb bud	LBM1	12.1074	1.63009
CS13_AGCATACCAACTGCGC-1	5 WPC	CS13	FALSE	3888	0.0121396	40446	0.240234	0.061062	S	Limb bud	Erythrocyte	-7.90944	3.92618
CS13_AGCATACCACGGACAA-1	5 WPC	CS13	FALSE	4413	0.0199266	20174	0.323011	0.388936	G2M	Limb bud	LBM1	9.65482	7.43702
CS13_AGCATACCAGGCTCAC-1	5 WPC	CS13	FALSE	1357	0.00358947	7522	0.135998	0.0579717	S	Limb bud	Erythrocyte	-10.4476	3.06222
CS13_AGCATACCATCTCCCA-1	5 WPC	CS13	FALSE	2780	0.0109962	27464	0.286331	0.032142	S	Limb bud	Erythrocyte	-8.53329	3.80186
CS13_AGCATACGTAGCTAAA-1	5 WPC	CS13	FALSE	3340	0.0290693	11593	0.349749	-0.0984	S	Limb bud	LBM1	6.65631	3.9602
CS13_AGCATACGTGAAGGCT-1	5 WPC	CS13	FALSE	3546	0.0246597	13666	-0.220997	-0.167134	G1	Limb bud	Endothelium	8.72156	-12.0779
CS13_AGCATACTCATTATCC-1	5 WPC	CS13	FALSE	2330	0.0378134	7299	0.408049	-0.0150547	S	Limb bud	LBM1	15.4223	2.60415
CS13_AGCATACTCCCGGATG-1	5 WPC	CS13	FALSE	3145	0.0209922	11147	0.4233	-0.0424401	S	Limb bud	LBM1	5.1441	7.82278
CS13_AGCATACTCGTGACAT-1	5 WPC	CS13	FALSE	4284	0.0263965	18904	0.0841233	1.01553	G2M	Limb bud	OCP	6.01387	3.27286
CS13_AGCATACTCTGCGTAA-1	5 WPC	CS13	FALSE	3078	0.0471292	9527	0.233658	0.382572	G2M	Limb bud	LBM1	12.2514	2.82716
CS13_AGCCTAAAGAGTACAT-1	5 WPC	CS13	FALSE	4035	0.039232	15676	0.163768	0.669891	G2M	Limb bud	OCP	9.49061	3.03927
CS13_AGCCTAAAGCACGCCT-1	5 WPC	CS13	FALSE	1689	0.00370908	6201	0.201452	0.170621	S	Limb bud	LBM2	16.1731	1.74223
CS13_AGCCTAAAGCTGCAAG-1	5 WPC	CS13	FALSE	2615	0.0246632	9204	0.148695	0.2177	G2M	Limb bud	LBM1	10.4843	6.43192
CS13_AGCCTAAAGTACGATA-1	5 WPC	CS13	FALSE	2944	0.0413051	8183	0.0729909	0.782836	G2M	Limb bud	OCP	8.81097	-3.93721
CS13_AGCCTAACAAAGAATC-1	5 WPC	CS13	FALSE	3273	0.0324732	11548	0.114382	0.010969	S	Limb bud	LBM1	12.3863	1.32136
CS13_AGCCTAACACCTTGTC-1	5 WPC	CS13	FALSE	3862	0.0234341	13826	0.226496	0.432709	G2M	Limb bud	LBM1	12.6774	3.5172
CS13_AGCCTAACACTATCTT-1	5 WPC	CS13	FALSE	4542	0.0127147	21078	0.243771	0.46926	G2M	Limb bud	LBM1	10.5264	6.1877
CS13_AGCCTAAGTACGCACC-1	5 WPC	CS13	FALSE	3926	0.029117	15764	0.467322	-0.0320853	S	Limb bud	LBM1	11.1727	6.29402
CS13_AGCCTAAGTCGAAAGC-1	5 WPC	CS13	FALSE	3874	0.0432229	13789	0.135779	0.44126	G2M	Limb bud	LBM1	14.4787	4.31792
CS13_AGCCTAAGTCTCACCT-1	5 WPC	CS13	FALSE	4478	0.0306396	17918	-0.00521842	1.05375	G2M	Limb bud	OCP	10.3801	-0.6043
CS13_AGCCTAAGTCTTCGTC-1	5 WPC	CS13	FALSE	1646	0.0526733	5050	0.196478	0.340158	G2M	Limb bud	LBM2	15.9946	1.25884
CS13_AGCCTAAGTTACGACT-1	5 WPC	CS13	FALSE	4089	0.0252889	16094	0.343165	0.0506595	S	Limb bud	OCP	10.0522	-3.29587
CS13_AGCGGTCAGAGCTATA-1	5 WPC	CS13	FALSE	3196	0.0277374	10311	0.0446197	0.599833	G2M	Limb bud	LBM1	12.852	3.59008
CS13_AGCGGTCAGGTTACCT-1	5 WPC	CS13	FALSE	4002	0.0300724	15895	0.319043	0.341936	G2M	Limb bud	LBM1	10.3937	3.03607
CS13_AGCGGTCCACCCATGG-1	5 WPC	CS13	FALSE	2997	0.0554778	9283	0.0766255	1.02794	G2M	Limb bud	OCP	9.91757	-2.83023
CS13_AGCGGTCCACCGAAAG-1	5 WPC	CS13	FALSE	3868	0.0253287	16582	0.42175	-0.108592	S	Limb bud	LBM1	8.24605	4.65486
CS13_AGCGGTCCAGTCAGAG-1	5 WPC	CS13	FALSE	1293	0.0203488	3096	0.0442213	0.0903342	G2M	Limb bud	LBM1	6.96757	5.89604
CS13_AGCGGTCCAGTCGATT-1	5 WPC	CS13	FALSE	3308	0.0434449	11716	0.176852	0.45858	G2M	Limb bud	LBM1	12.625	6.60013
CS13_AGCGGTCTCAGATAAG-1	5 WPC	CS13	FALSE	3338	0.03366	11735	0.112114	-0.0854315	S	Limb bud	LBM3	11.5497	-5.67146
CS13_AGCGGTCTCCGGCACA-1	5 WPC	CS13	FALSE	2052	0.0365642	6345	0.11006	-0.122014	S	Limb bud	LBM1	9.0787	6.20065
CS13_AGCGGTCTCCTTGCCA-1	5 WPC	CS13	FALSE	3262	0.0347161	11378	0.236936	0.659346	G2M	Limb bud	LBM3	10.7737	-2.73899
CS13_AGCGGTCTCTACCAGA-1	5 WPC	CS13	FALSE	3421	0.00968543	12080	0.114213	0.298141	G2M	Limb bud	LBM3	12.2295	-2.85468
CS13_AGCGGTCTCTTCGGTC-1	5 WPC	CS13	FALSE	3775	0.00960665	15406	0.320755	0.427042	G2M	Limb bud	OCP	9.71051	4.48754
CS13_AGCGTATAGACTTGAA-1	5 WPC	CS13	FALSE	3859	0.0386009	14352	0.262169	0.228165	S	Limb bud	LBM1	11.5756	3.83999
CS13_AGCGTATAGAGCTTCT-1	5 WPC	CS13	FALSE	1104	0.0128955	5816	0.0824697	0.0297739	S	Limb bud	Erythrocyte	-10.5566	3.11384
CS13_AGCGTATAGATCACGG-1	5 WPC	CS13	FALSE	4358	0.0251222	20261	0.322572	0.33473	G2M	Limb bud	LBM1	8.26898	3.55876
CS13_AGCGTATAGGGCATGT-1	5 WPC	CS13	FALSE	4408	0.0404671	18583	0.0383722	0.180461	G2M	Limb bud	Endothelium	8.55265	-11.1474
CS13_AGCGTATAGTCTCCTC-1	5 WPC	CS13	FALSE	4121	0.0227273	17468	0.145352	0.508896	G2M	Limb bud	LBM1	12.7172	1.46516
CS13_AGCGTATCAGCATACT-1	5 WPC	CS13	FALSE	5855	0.0199927	38214	0.155922	0.00167441	S	Limb bud	Myoprogenitor	5.17195	14.0861
CS13_AGCGTATCAGCCAATT-1	5 WPC	CS13	FALSE	4198	0.0224759	16907	0.258303	0.424897	G2M	Limb bud	LBM1	12.1294	4.06782
CS13_AGCGTATCATGCCTAA-1	5 WPC	CS13	FALSE	3516	0.0291103	12195	0.196688	0.567475	G2M	Limb bud	LBM1	10.6454	1.1226
CS13_AGCGTATGTAGCGTGA-1	5 WPC	CS13	FALSE	3812	0.0202796	14448	0.127526	0.350821	G2M	Limb bud	LBM1	10.0075	5.52486
CS13_AGCGTATGTGTTGGGA-1	5 WPC	CS13	FALSE	1370	0.0360169	3304	-0.0739891	0.0541294	G2M	Limb bud	LBM1	7.43982	6.84656
CS13_AGCGTATTCGCCAGCA-1	5 WPC	CS13	FALSE	3426	0.0194613	11510	0.517995	-0.0378543	S	Limb bud	LBM1	9.49367	-1.32749
CS13_AGCGTATTCTCTAAGG-1	5 WPC	CS13	FALSE	3752	0.0256321	14396	0.234581	-0.104046	S	Limb bud	LBM1	10.2955	6.57073
CS13_AGCGTCGAGGGCACTA-1	5 WPC	CS13	FALSE	2811	0.0320665	9262	0.379461	-0.0445017	S	Limb bud	LBM1	5.80828	6.34003
CS13_AGCGTCGAGGTGCTAG-1	5 WPC	CS13	FALSE	2570	0.016078	8210	0.368756	0.00373936	S	Limb bud	LBM1	12.1965	-0.175334
CS13_AGCGTCGCACTACAGT-1	5 WPC	CS13	FALSE	1015	0.00281124	2490	0.227816	0.480338	G2M	Limb bud	Epithelium2	16.6111	0.609308
CS13_AGCGTCGCAGATCCAT-1	5 WPC	CS13	FALSE	3378	0.0231718	12731	0.310722	0.179321	S	Limb bud	LBM1	12.0794	0.260522
CS13_AGCGTCGCAGCATACT-1	5 WPC	CS13	FALSE	4377	0.0243609	20812	0.395978	0.215104	S	Limb bud	LBM1	10.2775	4.77458
CS13_AGCGTCGCAGTAACGG-1	5 WPC	CS13	FALSE	1037	0.000430108	2325	0.0963797	0.435058	G2M	Limb bud	LBM2	15.7057	-0.616506
CS13_AGCGTCGGTAACGACG-1	5 WPC	CS13	FALSE	6424	0.0236631	48768	0.278036	0.362705	G2M	Limb bud	LBM1	11.3779	4.02396
CS13_AGCGTCGGTCTAAACC-1	5 WPC	CS13	FALSE	3567	0.0261815	13330	0.595819	0.120826	S	Limb bud	OCP	7.80727	-3.17946
CS13_AGCGTCGGTCTGCAAT-1	5 WPC	CS13	FALSE	3289	0.0272132	11906	0.308933	0.232204	S	Limb bud	LBM1	12.544	3.11276
CS13_AGCGTCGGTGAGGGTT-1	5 WPC	CS13	FALSE	1983	0.0371348	5682	0.402504	0.126875	S	Limb bud	LBM1	14.9972	0.415214
CS13_AGCGTCGGTTGGTTTG-1	5 WPC	CS13	FALSE	3407	0.0206618	12390	0.0876343	0.265476	G2M	Limb bud	LBM1	11.8103	0.232742
CS13_AGCTCCTAGGCCATAG-1	5 WPC	CS13	FALSE	1270	0	3994	0.166374	0.0974971	S	Limb bud	LBM2	16.9849	1.76619
CS13_AGCTCCTCAAACCTAC-1	5 WPC	CS13	FALSE	2722	0.0220221	12215	0.2135	0.36413	G2M	Limb bud	LBM1	14.1319	0.252446
CS13_AGCTCCTCAAACTGTC-1	5 WPC	CS13	FALSE	3836	0.0238345	15272	0.202501	-0.190402	S	Limb bud	OCP	7.24374	-1.98693
CS13_AGCTCCTCATGGTCTA-1	5 WPC	CS13	FALSE	2000	0.000522557	5741	0.133286	0.897414	G2M	Limb bud	LBM2	16.1019	0.81585
CS13_AGCTCCTGTAGAGTGC-1	5 WPC	CS13	FALSE	2502	0.000289715	10355	0.264282	0.315774	G2M	Limb bud	LBM1	14.0196	1.8152
CS13_AGCTCTCAGGATCGCA-1	5 WPC	CS13	FALSE	2402	0.0296328	9314	0.213894	-0.101595	S	Limb bud	LBM2	15.1607	4.05704
CS13_AGCTCTCAGGGAGTAA-1	5 WPC	CS13	FALSE	3647	0.0249097	13850	0.34082	0.248634	S	Limb bud	LBM1	5.69486	1.6117
CS13_AGCTCTCCAGACGCTC-1	5 WPC	CS13	FALSE	3968	0.0248439	15376	0.400918	0.216313	S	Limb bud	LBM1	8.2988	7.03889
CS13_AGCTCTCCAGCCAATT-1	5 WPC	CS13	FALSE	2851	0.0134326	29555	0.170077	-0.00943562	S	Limb bud	Erythrocyte	-9.12473	2.05398
CS13_AGCTCTCCAGCCTTTC-1	5 WPC	CS13	FALSE	4434	0.0264617	18933	0.113972	0.722139	G2M	Limb bud	OCP	8.05684	0.212341
CS13_AGCTCTCGTCTCCCTA-1	5 WPC	CS13	FALSE	3350	0.0147577	12197	0.135067	0.246366	G2M	Limb bud	LBM1	9.36507	4.46516
CS13_AGCTCTCGTGTTGGGA-1	5 WPC	CS13	FALSE	3535	0.00295354	17606	0.0797774	0.740832	G2M	Limb bud	LBM2	14.813	3.22717
CS13_AGCTCTCGTTGCCTCT-1	5 WPC	CS13	FALSE	4911	0.021524	22533	0.276577	-0.174517	S	Limb bud	LBM3	11.1952	-3.74115
CS13_AGCTCTCTCAACCATG-1	5 WPC	CS13	FALSE	2270	0.00622499	11245	0.353469	-0.0284399	S	Limb bud	LBM2	15.1239	-0.0866376
CS13_AGCTCTCTCAGCATGT-1	5 WPC	CS13	FALSE	3176	0.00934928	29521	0.324911	0.10205	S	Limb bud	Erythrocyte	-7.72654	5.00561
CS13_AGCTCTCTCGAGAGCA-1	5 WPC	CS13	FALSE	4781	0.0276467	20979	0.113733	0.915816	G2M	Limb bud	LBM1	7.18072	5.18716
CS13_AGCTTGAAGATCGGGT-1	5 WPC	CS13	FALSE	5282	0.0276277	27943	0.344693	0.000231504	S	Limb bud	LBM1	9.51743	1.13292
CS13_AGCTTGACAAACTGTC-1	5 WPC	CS13	FALSE	2642	0.0422174	7414	-0.0752713	-0.0782154	G1	Limb bud	LBM1	12.2141	0.258212
CS13_AGCTTGACAACACGCC-1	5 WPC	CS13	FALSE	6168	0.0354707	37242	0.286422	0.183736	S	Limb bud	LBM1	12.9502	-0.623953
CS13_AGCTTGACAAGGTTCT-1	5 WPC	CS13	FALSE	3827	0.028408	15207	0.470862	-0.0630294	S	Limb bud	LBM1	12.4709	7.35955
CS13_AGCTTGACACCATCCT-1	5 WPC	CS13	FALSE	4123	0.0227214	15492	0.404781	-0.0257204	S	Limb bud	LBM1	11.1866	3.02196
CS13_AGCTTGAGTATTAGCC-1	5 WPC	CS13	FALSE	2201	0.0200345	5790	-0.0586643	-0.00881097	G1	Limb bud	LBM1	11.3107	-0.801301
CS13_AGCTTGAGTCATACTG-1	5 WPC	CS13	FALSE	5386	0.0283263	27042	0.323291	0.25913	S	Limb bud	LBM1	10.057	5.53527
CS13_AGCTTGAGTGGTACAG-1	5 WPC	CS13	FALSE	2958	0.0196452	10486	0.0123986	0.142847	G2M	Limb bud	Epithelium1	0.638377	6.75436
CS13_AGCTTGAGTGTAAGTA-1	5 WPC	CS13	FALSE	3193	0.0219483	12575	-0.0285442	-0.170062	G1	Limb bud	LBM1	8.39513	6.0087
CS13_AGCTTGAGTTTCCACC-1	5 WPC	CS13	FALSE	4889	0.02168	22417	0.377195	0.35329	S	Limb bud	LBM1	13.6976	-0.0345009
CS13_AGCTTGAGTTTCGCTC-1	5 WPC	CS13	FALSE	3545	0.0291584	12072	0.155546	0.510385	G2M	Limb bud	LBM1	8.80652	6.99368
CS13_AGCTTGATCAACACCA-1	5 WPC	CS13	FALSE	1848	0.00835894	16270	-0.0966931	-0.116233	G1	Limb bud	Erythrocyte	-10.2448	0.836103
CS13_AGCTTGATCTGATTCT-1	5 WPC	CS13	FALSE	3448	0.0654731	11730	0.460006	0.0871898	S	Limb bud	LBM1	14.0419	2.11654
CS13_AGGCCACCAAACCTAC-1	5 WPC	CS13	FALSE	3459	0.0207061	12605	0.287387	-0.138332	S	Limb bud	LBM1	11.7943	-1.01979
CS13_AGGCCACCAACGCACC-1	5 WPC	CS13	FALSE	3801	0.0199176	14560	0.108098	0.261471	G2M	Limb bud	LBM1	10.5323	4.96987
CS13_AGGCCACCACGTCTCT-1	5 WPC	CS13	FALSE	2461	0.0127838	23389	0.0922726	0.134536	G2M	Limb bud	Erythrocyte	-6.26587	1.88089
CS13_AGGCCACCATCACAAC-1	5 WPC	CS13	FALSE	2520	0.00902369	23937	0.148901	0.0895901	S	Limb bud	Erythrocyte	-8.24101	2.35694
CS13_AGGCCACGTACGCTGC-1	5 WPC	CS13	FALSE	3306	0.0298627	12457	0.467641	-0.0553833	S	Limb bud	LBM1	4.35742	7.22721
CS13_AGGCCACGTCAATACC-1	5 WPC	CS13	FALSE	4641	0.0226439	22346	0.0584541	-0.0686926	S	Limb bud	LBM1	9.42591	4.08884
CS13_AGGCCACGTCCTGCTT-1	5 WPC	CS13	FALSE	3052	0.0316319	8346	0.194124	0.345221	G2M	Limb bud	LBM1	7.38037	7.34907
CS13_AGGCCACTCAGCTCTC-1	5 WPC	CS13	FALSE	1766	0.00569064	5799	-0.0716534	0.561408	G2M	Limb bud	Epithelium2	18.4242	2.52258
CS13_AGGCCACTCAGCTTAG-1	5 WPC	CS13	FALSE	3431	0.00156211	16004	0.302867	-0.101215	S	Limb bud	Epithelium2	-0.478561	5.03405
CS13_AGGCCACTCGTCGTTC-1	5 WPC	CS13	FALSE	2405	0.0229826	7832	0.456934	0.375655	S	Limb bud	LBM2	15.8311	1.19222
CS13_AGGCCACTCTCAAACG-1	5 WPC	CS13	FALSE	3832	0.0363558	13973	0.505846	0.339083	S	Limb bud	LBM1	9.7347	-2.17972
CS13_AGGCCACTCTTCCTTC-1	5 WPC	CS13	FALSE	5218	0.0490256	26272	0.18617	0.0722236	S	Limb bud	Epithelium1	-1.07206	4.98358
CS13_AGGCCGTAGAGCTTCT-1	5 WPC	CS13	FALSE	2304	0.0106072	20835	-0.0895162	-0.142965	G1	Limb bud	Erythrocyte	-9.94984	1.7131
CS13_AGGCCGTAGCGTGAAC-1	5 WPC	CS13	FALSE	3070	0.0507585	10284	0.251082	-0.218493	S	Limb bud	LBM1	9.61932	6.80207
CS13_AGGCCGTAGGACACCA-1	5 WPC	CS13	FALSE	3171	0.0528023	9867	0.385861	0.26736	S	Limb bud	LBM1	8.60488	7.47252
CS13_AGGCCGTAGGGCATGT-1	5 WPC	CS13	FALSE	4226	0.026148	18663	0.19573	0.550431	G2M	Limb bud	LBM1	7.43507	2.84277
CS13_AGGCCGTAGGGCTTCC-1	5 WPC	CS13	FALSE	4353	0.0184141	20039	0.349887	0.0154136	S	Limb bud	Epithelium1	0.954607	6.23228
CS13_AGGCCGTAGTTCGATC-1	5 WPC	CS13	FALSE	4426	0.0176411	19670	0.214258	0.309064	G2M	Limb bud	LBM1	10.3485	1.48386
CS13_AGGCCGTCAACTGGCC-1	5 WPC	CS13	FALSE	3467	5.56948e-05	17955	0.298348	0.270363	S	Limb bud	LBM2	14.8566	3.20296
CS13_AGGCCGTCACCATCCT-1	5 WPC	CS13	FALSE	3943	0.0242625	14508	0.491323	0.162833	S	Limb bud	OCP	8.31936	-2.22994
CS13_AGGCCGTCAGCTGCAC-1	5 WPC	CS13	FALSE	4068	0.0185835	15390	0.132281	1.01352	G2M	Limb bud	OCP	5.49295	3.03601
CS13_AGGCCGTGTAAGGGAA-1	5 WPC	CS13	FALSE	2794	0.052472	9567	0.0156077	-0.0414805	S	Limb bud	Epithelium1	0.506483	6.03471
CS13_AGGCCGTGTACGACCC-1	5 WPC	CS13	FALSE	4319	0.0272829	18803	0.214211	0.280888	G2M	Limb bud	OCP	8.79271	-2.7757
CS13_AGGCCGTGTAGAGCTG-1	5 WPC	CS13	FALSE	1304	0.0293627	2997	0.441224	0.0940022	S	Limb bud	LBM1	11.771	1.24088
CS13_AGGCCGTGTGTGGCTC-1	5 WPC	CS13	FALSE	5068	0.0297062	24170	0.346332	0.261036	S	Limb bud	OCP	7.27084	-1.8557
CS13_AGGCCGTTCATTCACT-1	5 WPC	CS13	FALSE	2634	0.0552552	7583	-0.21247	-0.197049	G1	Limb bud	Endothelium	6.49037	-11.1999
CS13_AGGCCGTTCGACAGCC-1	5 WPC	CS13	FALSE	2673	0.0161367	8428	-0.00726813	-0.0466315	G1	Limb bud	LBM1	9.53455	5.70205
CS13_AGGCCGTTCGGCATCG-1	5 WPC	CS13	FALSE	3374	0.0288059	12428	0.0387692	0.847954	G2M	Limb bud	OCP	9.3884	-2.38345
CS13_AGGGAGTAGACCCACC-1	5 WPC	CS13	FALSE	4973	0.0191474	24442	0.144653	0.791408	G2M	Limb bud	LBM1	10.927	4.70877
CS13_AGGGAGTAGAGGTTAT-1	5 WPC	CS13	FALSE	4030	0.0273619	15496	0.423428	-0.0206013	S	Limb bud	LBM1	13.3488	0.888887
CS13_AGGGAGTAGGAGTCTG-1	5 WPC	CS13	FALSE	1340	0	3866	-0.0403516	0.727524	G2M	Limb bud	LBM2	16.4652	1.35906
CS13_AGGGAGTCAACGCACC-1	5 WPC	CS13	FALSE	3907	0.028777	15429	0.322193	-0.00949639	S	Limb bud	LBM1	6.28267	4.49308
CS13_AGGGAGTCACGGTAAG-1	5 WPC	CS13	FALSE	3510	0.0528429	12452	0.379477	0.250122	S	Limb bud	LBM1	8.72914	3.69485
CS13_AGGGAGTCAGACGTAG-1	5 WPC	CS13	FALSE	1271	0.000276091	3622	0.207172	0.119455	S	Limb bud	LBM2	16.3518	0.587329
CS13_AGGGAGTGTGCAGGTA-1	5 WPC	CS13	FALSE	3606	0.0462392	12976	0.313439	0.365293	G2M	Limb bud	LBM1	11.0472	-1.20741
CS13_AGGGATGAGATGCGAC-1	5 WPC	CS13	FALSE	4049	0.0274838	17101	0.490863	0.0685397	S	Limb bud	LBM1	6.81346	4.1786
CS13_AGGGATGAGCGCCTTG-1	5 WPC	CS13	FALSE	3052	0.0182657	10183	0.417249	-0.0845614	S	Limb bud	LBM1	11.8815	2.82853
CS13_AGGGATGAGGGATACC-1	5 WPC	CS13	FALSE	2830	0.0144248	27938	0.300496	0.088615	S	Limb bud	Erythrocyte	-9.13412	3.9385
CS13_AGGGATGAGGTGTGGT-1	5 WPC	CS13	FALSE	1401	0.00147601	4065	-0.048774	0.733357	G2M	Limb bud	Epithelium2	18.2906	2.0364
CS13_AGGGATGAGTAACCCT-1	5 WPC	CS13	FALSE	2806	0.030513	10389	0.166489	-0.141968	S	Limb bud	LBM1	11.1174	3.47224
CS13_AGGGATGAGTAGTGCG-1	5 WPC	CS13	FALSE	3668	0.0331019	14259	0.0136252	0.193409	G2M	Limb bud	LBM1	12.3826	-0.402366
CS13_AGGGATGAGTGGTAAT-1	5 WPC	CS13	FALSE	2427	0.00109051	9170	-0.0172003	0.696856	G2M	Limb bud	LBM2	15.654	2.86067
CS13_AGGGATGCAGATCTGT-1	5 WPC	CS13	FALSE	3464	0.0366551	12413	0.147362	0.645231	G2M	Limb bud	LBM1	11.1876	0.205228
CS13_AGGGATGCAGTCAGCC-1	5 WPC	CS13	FALSE	4621	0.0249885	21730	0.253428	0.341521	G2M	Limb bud	LBM1	11.7993	0.00342682
CS13_AGGGATGGTCAAAGCG-1	5 WPC	CS13	FALSE	2953	0.0132646	9122	0.133707	0.260382	G2M	Limb bud	LBM1	11.9128	1.69743
CS13_AGGGATGGTGAAATCA-1	5 WPC	CS13	FALSE	2710	0.0318037	8804	0.00199974	-0.176077	S	Limb bud	OCP	6.10046	-1.48531
CS13_AGGGATGTCAGCTTAG-1	5 WPC	CS13	FALSE	3577	0.0420317	12443	0.108827	0.580914	G2M	Limb bud	LBM1	8.93491	7.92108
CS13_AGGGATGTCCAAAGTC-1	5 WPC	CS13	FALSE	2801	0.044905	8106	0.431713	-0.0247359	S	Limb bud	LBM1	9.24789	7.81733
CS13_AGGGATGTCCAGTATG-1	5 WPC	CS13	FALSE	3187	0.022362	10017	0.450078	-0.198786	S	Limb bud	OCP	8.60696	-4.83282
CS13_AGGGTGAAGAGGTTGC-1	5 WPC	CS13	FALSE	3771	0.0298915	16125	0.345543	0.0158535	S	Limb bud	LBM1	12.2054	5.42886
CS13_AGGGTGAAGCCCTAAT-1	5 WPC	CS13	FALSE	2743	0.0432951	8546	0.374032	0.391995	G2M	Limb bud	LBM1	8.29105	-1.46123
CS13_AGGGTGAAGGGCTTCC-1	5 WPC	CS13	FALSE	4700	0.0206307	26320	0.0621622	0.335884	G2M	Limb bud	Myoprogenitor	5.59279	14.1374
CS13_AGGGTGAAGTGGTAAT-1	5 WPC	CS13	FALSE	2721	0.0335663	8014	0.204254	-0.161982	S	Limb bud	OCP	9.07944	-0.811807
CS13_AGGGTGACAAGCCCAC-1	5 WPC	CS13	FALSE	3675	0.0382216	13945	0.27676	-0.0295431	S	Limb bud	LBM1	10.5269	1.46532
CS13_AGGGTGACAGCAGTTT-1	5 WPC	CS13	FALSE	2960	0.0264489	11267	0.40633	0.243999	S	Limb bud	LBM1	11.7259	1.08991
CS13_AGGGTGACATACGCCG-1	5 WPC	CS13	FALSE	3345	0.0257836	12411	0.273151	0.351753	G2M	Limb bud	Myoprogenitor	3.07742	12.9355
CS13_AGGGTGATCCACTCCA-1	5 WPC	CS13	FALSE	3558	0.0330242	13263	0.287044	0.384174	G2M	Limb bud	LBM1	10.1163	7.1115
CS13_AGGGTGATCCTTGGTC-1	5 WPC	CS13	FALSE	2041	0.0252547	6969	0.0111924	-0.0214353	S	Limb bud	LBM1	15.2252	4.6768
CS13_AGGGTGATCCTTTCGG-1	5 WPC	CS13	FALSE	3110	0.0337614	11759	-0.124522	0.169371	G2M	Limb bud	Endothelium	9.3457	-12.3895
CS13_AGGGTGATCTGTCTAT-1	5 WPC	CS13	FALSE	1085	0.00576606	2428	0.51037	0.115355	S	Limb bud	LBM2	15.5646	0.105927
CS13_AGGTCATAGACAATAC-1	5 WPC	CS13	FALSE	3857	0.0309319	15130	0.240021	-0.0118651	S	Limb bud	LBM1	11.9502	4.49047
CS13_AGGTCATAGCGCTTAT-1	5 WPC	CS13	FALSE	3012	0.000427533	14034	0.112498	0.753919	G2M	Limb bud	LBM2	15.0136	3.22429
CS13_AGGTCATAGCTAAACA-1	5 WPC	CS13	FALSE	2573	0.000186829	10705	0.346029	0.336354	S	Limb bud	LBM2	15.9516	0.871058
CS13_AGGTCATAGGCCATAG-1	5 WPC	CS13	FALSE	2442	0.0325796	6722	0.0306919	0.497572	G2M	Limb bud	OCP	7.42889	-3.72812
CS13_AGGTCATCAACTTGAC-1	5 WPC	CS13	FALSE	4226	0.0264025	18218	0.178642	0.67846	G2M	Limb bud	LBM1	8.23943	5.06364
CS13_AGGTCATCAATACGCT-1	5 WPC	CS13	FALSE	3475	0.0214564	12304	0.395172	0.300838	S	Limb bud	OCP	6.64064	-2.42054
CS13_AGGTCATCATGCTAGT-1	5 WPC	CS13	FALSE	4847	0.0186164	27610	0.205365	0.529596	G2M	Limb bud	OCP	9.03566	3.88077
CS13_AGGTCATGTAAGTTCC-1	5 WPC	CS13	FALSE	3272	0.0231912	11513	0.304614	-0.127352	S	Limb bud	LBM1	10.5121	2.39542
CS13_AGGTCATGTCCCTTGT-1	5 WPC	CS13	FALSE	2880	0.000919041	11969	0.106288	0.371728	G2M	Limb bud	LBM1	14.5687	3.99421
CS13_AGGTCATTCAAGCCTA-1	5 WPC	CS13	FALSE	1926	0.011238	16729	-0.0779733	-0.096659	G1	Limb bud	Erythrocyte	-9.37608	1.10274
CS13_AGGTCATTCAAGGTAA-1	5 WPC	CS13	FALSE	3005	0.0286067	10522	0.304608	-0.143754	S	Limb bud	LBM1	9.66537	7.83109
CS13_AGGTCATTCGGAGGTA-1	5 WPC	CS13	FALSE	4057	0.0163628	16562	0.184183	0.654492	G2M	Limb bud	OCP	8.26544	1.39698
CS13_AGGTCCGAGTGTTAGA-1	5 WPC	CS13	FALSE	3228	0.0455189	10589	0.190843	0.433991	G2M	Limb bud	LBM1	11.0144	4.42145
CS13_AGGTCCGAGTTGTAGA-1	5 WPC	CS13	FALSE	3383	0.0173419	13551	0.104108	-0.0465817	S	Limb bud	Epithelium1	0.618982	6.58959
CS13_AGGTCCGCAATAGCAA-1	5 WPC	CS13	FALSE	2586	0.0190183	7151	0.240123	-0.051273	S	Limb bud	LBM1	7.72402	3.84636
CS13_AGGTCCGCAATGACCT-1	5 WPC	CS13	FALSE	3812	0.0354012	14830	0.0700052	0.338423	G2M	Limb bud	Myoprogenitor	5.42854	13.9079
CS13_AGGTCCGCAGAGTGTG-1	5 WPC	CS13	FALSE	4035	0.0395466	15526	0.034779	0.76325	G2M	Limb bud	LBM1	8.34341	7.14749
CS13_AGGTCCGCAGCGTTCG-1	5 WPC	CS13	FALSE	4079	0.0215524	18281	0.201021	0.318205	G2M	Limb bud	LBM1	11.2214	2.00248
CS13_AGGTCCGCATGTAGTC-1	5 WPC	CS13	FALSE	2856	0.0710157	8477	0.121992	0.839282	G2M	Limb bud	OCP	6.966	2.28028
CS13_AGGTCCGGTTACTGAC-1	5 WPC	CS13	FALSE	1081	0.0367554	2367	0.129631	0.509586	G2M	Limb bud	LBM2	16.6491	0.210977
CS13_AGGTCCGGTTGCCTCT-1	5 WPC	CS13	FALSE	5033	0.0269838	25015	0.210786	0.6395	G2M	Limb bud	OCP	10.5495	-1.55388
CS13_AGGTCCGTCAAAGACA-1	5 WPC	CS13	FALSE	2939	0.0630738	11764	0.135256	0.222444	G2M	Limb bud	Macrophage	1.11277	9.44964
CS13_AGGTCCGTCGCCTGTT-1	5 WPC	CS13	FALSE	3159	0.0334278	10590	0.159758	0.427341	G2M	Limb bud	LBM1	8.84874	4.51287
CS13_AGTAGTCAGACCGGAT-1	5 WPC	CS13	FALSE	3677	0.0384964	13248	0.501423	0.168398	S	Limb bud	LBM1	11.7817	0.0882358
CS13_AGTAGTCAGTCTCCTC-1	5 WPC	CS13	FALSE	2523	0.0128864	26462	0.183975	0.0273227	S	Limb bud	Erythrocyte	-8.92757	2.08186
CS13_AGTAGTCCAAGCCTAT-1	5 WPC	CS13	FALSE	3880	0.00910256	14831	0.483179	0.262961	S	Limb bud	OCP	11.2013	-1.66407
CS13_AGTAGTCCATATGAGA-1	5 WPC	CS13	FALSE	3632	0.0302692	13446	-0.0286447	0.371439	G2M	Limb bud	Endothelium	9.12523	-11.757
CS13_AGTAGTCCATTATCTC-1	5 WPC	CS13	FALSE	2549	0.0106237	24003	0.206529	0.0258586	S	Limb bud	Erythrocyte	-8.85492	2.16791
CS13_AGTAGTCGTAGCTAAA-1	5 WPC	CS13	FALSE	2636	0.0209495	7351	0.212059	-0.111219	S	Limb bud	LBM1	12.2162	0.977314
CS13_AGTAGTCTCCAGGGCT-1	5 WPC	CS13	FALSE	3534	0.0211768	13222	0.496236	0.136645	S	Limb bud	LBM1	6.83394	6.66822
CS13_AGTAGTCTCCTGCCAT-1	5 WPC	CS13	FALSE	2623	0.0143885	26271	0.0613259	0.72201	G2M	Limb bud	Erythrocyte	-7.31178	4.39575
CS13_AGTCTTTAGCGGCTTC-1	5 WPC	CS13	FALSE	1924	0.0272408	5690	0.32348	0.00402763	S	Limb bud	LBM1	7.78658	2.37306
CS13_AGTCTTTAGGCTATCT-1	5 WPC	CS13	FALSE	3100	0.0254864	10947	-0.0691111	-0.0105371	G1	Limb bud	OCP	8.84241	-2.12271
CS13_AGTCTTTAGTAGCCGA-1	5 WPC	CS13	FALSE	4036	0.02324	17642	0.419395	0.273007	S	Limb bud	LBM1	9.84602	2.91235
CS13_AGTCTTTAGTGGGTTG-1	5 WPC	CS13	FALSE	2982	0.0324688	10102	0.129276	0.174575	G2M	Limb bud	LBM1	9.21814	6.77534
CS13_AGTCTTTCAGCCTTTC-1	5 WPC	CS13	FALSE	1443	0.00490948	3259	0.210184	0.0144311	S	Limb bud	LBM2	16.7117	2.16995
CS13_AGTCTTTCAGCTTAAC-1	5 WPC	CS13	FALSE	3473	0.0220241	13349	0.091575	-0.053436	S	Limb bud	LBM1	9.02946	7.01123
CS13_AGTCTTTCAGTGGAGT-1	5 WPC	CS13	FALSE	3274	0.028843	12308	0.257754	-0.158379	S	Limb bud	LBM1	11.2051	2.36263
CS13_AGTCTTTGTAGTACCT-1	5 WPC	CS13	FALSE	3867	0.0301227	16134	0.31866	0.180251	S	Limb bud	LBM1	14.511	4.28921
CS13_AGTCTTTTCATATCGG-1	5 WPC	CS13	FALSE	1116	0.060477	2348	-0.133801	-0.11541	G1	Limb bud	Endothelium	5.74708	-12.3173
CS13_AGTCTTTTCCCACTTG-1	5 WPC	CS13	FALSE	2627	0.0177614	6531	0.443745	0.0683201	S	Limb bud	LBM3	12.1639	-1.37096
CS13_AGTCTTTTCCTGCTTG-1	5 WPC	CS13	FALSE	3855	0.0222411	14118	0.0992872	0.637597	G2M	Limb bud	LBM3	10.0209	0.257513
CS13_AGTCTTTTCGAACTGT-1	5 WPC	CS13	FALSE	4585	0.0283985	19332	0.21885	0.251622	G2M	Limb bud	LBM1	14.3089	3.94289
CS13_AGTGAGGAGAACAATC-1	5 WPC	CS13	FALSE	2892	0.0158575	10216	0.00466174	-0.13484	S	Limb bud	LBM1	9.45973	3.96775
CS13_AGTGAGGAGCTTCGCG-1	5 WPC	CS13	FALSE	3526	0.0309023	14562	0.242067	-0.11767	S	Limb bud	LBM1	6.34983	7.44087
CS13_AGTGAGGAGGGCACTA-1	5 WPC	CS13	FALSE	2652	0.0110666	8494	0.117391	0.230541	G2M	Limb bud	LBM1	9.83727	3.75687
CS13_AGTGAGGGTAAGTAGT-1	5 WPC	CS13	FALSE	3780	0.0506073	12844	0.0762272	0.788739	G2M	Limb bud	LBM1	8.48599	6.88425
CS13_AGTGAGGGTAATCACC-1	5 WPC	CS13	FALSE	4538	0.019352	33950	0.181049	0.331492	G2M	Limb bud	Erythrocyte	-6.33207	3.81655
CS13_AGTGAGGGTGATGTCT-1	5 WPC	CS13	FALSE	3040	0.000473373	8450	0.218017	0.45592	G2M	Limb bud	LBM1	14.3028	2.40539
CS13_AGTGAGGTCATCTGTT-1	5 WPC	CS13	FALSE	4296	0.0351971	18439	0.00895479	0.823247	G2M	Limb bud	Myoprogenitor	4.91153	11.8402
CS13_AGTGAGGTCCGCAAGC-1	5 WPC	CS13	FALSE	3036	0.0335512	10402	0.187178	0.254892	G2M	Limb bud	LBM1	10.3434	4.73032
CS13_AGTGAGGTCGCAAACT-1	5 WPC	CS13	FALSE	3078	0.0124819	33088	0.216735	0.00539485	S	Limb bud	Erythrocyte	-10.4921	2.16373
CS13_AGTGGGAAGCGATGAC-1	5 WPC	CS13	FALSE	1982	0.0119656	6853	0.162839	0.235188	G2M	Limb bud	LBM2	15.617	3.84111
CS13_AGTGGGAAGCTGATAA-1	5 WPC	CS13	FALSE	1745	0.0227178	4798	-0.0615569	0.765248	G2M	Limb bud	LBM2	15.4525	2.0738
CS13_AGTGGGAAGGCTAGGT-1	5 WPC	CS13	FALSE	2471	0.0405085	7159	0.618631	-0.0291675	S	Limb bud	OCP	6.88972	-3.68672
CS13_AGTGGGACACTGTGTA-1	5 WPC	CS13	FALSE	4527	0.0301021	19301	0.0171433	0.641036	G2M	Limb bud	LBM1	11.3118	3.69928
CS13_AGTGGGACAGCCAATT-1	5 WPC	CS13	FALSE	3537	0.0354449	13655	0.258724	-0.0018391	S	Limb bud	LBM1	11.4141	4.60821
CS13_AGTGGGATCACCGTAA-1	5 WPC	CS13	FALSE	3798	0.026621	14312	0.199743	0.537333	G2M	Limb bud	LBM1	10.2242	4.03521
CS13_AGTGGGATCACGCGGT-1	5 WPC	CS13	FALSE	3495	0.0269496	12913	0.409516	0.387165	S	Limb bud	OCP	6.07494	-1.36491
CS13_AGTGGGATCACGGTTA-1	5 WPC	CS13	FALSE	3582	0.0192792	13901	0.37541	-0.0560487	S	Limb bud	LBM1	11.2434	7.41868
CS13_AGTGGGATCACTATTC-1	5 WPC	CS13	FALSE	2501	0.0339387	6718	0.213655	0.276591	G2M	Limb bud	LBM1	12.4753	-0.474321
CS13_AGTGGGATCGCCAGCA-1	5 WPC	CS13	FALSE	2703	0.0126247	26456	0.23139	0.174608	S	Limb bud	Erythrocyte	-8.08727	5.46134
CS13_AGTGTCAAGCCAACAG-1	5 WPC	CS13	FALSE	2861	0.0444517	9246	0.343414	0.0177626	S	Limb bud	Myoprogenitor	4.90207	12.8393
CS13_AGTGTCACAAAGTGCG-1	5 WPC	CS13	FALSE	2465	0.00407669	9076	0.272132	0.30464	G2M	Limb bud	LBM2	15.239	2.17885
CS13_AGTGTCACACATGTGT-1	5 WPC	CS13	FALSE	4829	0.0303915	24316	0.0454274	-0.0876936	S	Limb bud	OCP	7.571	-3.81907
CS13_AGTGTCACACGCATCG-1	5 WPC	CS13	FALSE	2837	0.032967	8372	-0.0160104	0.432939	G2M	Limb bud	LBM1	10.7801	2.71724
CS13_AGTGTCACACTTCGAA-1	5 WPC	CS13	FALSE	3019	0.0342121	10318	0.32473	0.430543	G2M	Limb bud	LBM1	8.73163	5.25322
CS13_AGTGTCACATCACGAT-1	5 WPC	CS13	FALSE	2500	0.0324707	6221	0.274385	-0.0526857	S	Limb bud	LBM3	9.78028	-5.50729
CS13_AGTGTCAGTAAGAGGA-1	5 WPC	CS13	FALSE	3806	0.0321447	15088	0.113242	0.666497	G2M	Limb bud	LBM1	9.05368	6.18116
CS13_AGTGTCAGTACCTACA-1	5 WPC	CS13	FALSE	3410	0.0333333	12540	0.195377	-0.0469005	S	Limb bud	LBM1	11.3421	2.75593
CS13_AGTGTCATCCGCAAGC-1	5 WPC	CS13	FALSE	3090	0.000512258	13665	0.269948	0.355222	G2M	Limb bud	LBM1	14.5021	3.67841
CS13_AGTGTCATCTAGAGTC-1	5 WPC	CS13	FALSE	3301	0.0374625	12012	0.154269	0.707525	G2M	Limb bud	LBM1	9.50374	1.3503
CS13_AGTGTCATCTCACATT-1	5 WPC	CS13	FALSE	4740	0.0261762	23571	0.21977	0.481134	G2M	Limb bud	LBM1	8.11271	4.99022
CS13_AGTTGGTAGTCAAGCG-1	5 WPC	CS13	FALSE	4459	0.0227846	20233	0.400367	0.295107	S	Limb bud	OCP	9.51997	-3.32627
CS13_AGTTGGTAGTTGTAGA-1	5 WPC	CS13	FALSE	3449	0.0202294	14039	-0.023385	-0.195843	G1	Limb bud	LBM3	12.0911	-4.99288
CS13_AGTTGGTCAGGTCGTC-1	5 WPC	CS13	FALSE	4646	0.022304	23628	0.321125	7.28369e-05	S	Limb bud	Epithelium1	0.604094	6.00705
CS13_AGTTGGTGTACAGCAG-1	5 WPC	CS13	FALSE	5229	0.0276595	25127	0.267573	0.191331	S	Limb bud	OCP	8.02379	-1.90757
CS13_AGTTGGTGTCCGACGT-1	5 WPC	CS13	FALSE	3404	0.0344009	12645	0.370513	0.232406	S	Limb bud	LBM1	8.82811	6.42652
CS13_AGTTGGTGTGATGTCT-1	5 WPC	CS13	FALSE	5176	0.0357196	26624	0.118271	0.250253	G2M	Limb bud	LBM1	9.54181	6.70739
CS13_AGTTGGTGTTGTTTGG-1	5 WPC	CS13	FALSE	4098	0.0352502	16085	0.0930158	-0.136411	S	Limb bud	Macrophage	2.12157	9.08512
CS13_AGTTGGTTCCCTGACT-1	5 WPC	CS13	FALSE	2614	0.00037037	10800	0.288987	0.349905	G2M	Limb bud	LBM2	15.8866	1.96821
CS13_AGTTGGTTCGGCCGAT-1	5 WPC	CS13	FALSE	3539	0.0234296	15792	0.100823	0.648903	G2M	Limb bud	LBM2	14.4992	3.37784
CS13_AGTTGGTTCGTTGCCT-1	5 WPC	CS13	FALSE	3622	0.0292881	14272	0.313087	-0.103521	S	Limb bud	LBM1	11.8677	3.1087
CS13_AGTTGGTTCTGCTTGC-1	5 WPC	CS13	FALSE	2436	0.0293661	6436	0.248496	-0.105593	S	Limb bud	OCP	10.4133	-2.72571
CS13_ATAACGCAGCCACCTG-1	5 WPC	CS13	FALSE	4457	0.0222757	19528	0.537258	0.198382	S	Limb bud	LBM1	12.6111	3.87485
CS13_ATAACGCGTATGCTTG-1	5 WPC	CS13	FALSE	3655	0.0234772	13758	0.48395	-0.0400611	S	Limb bud	LBM1	10.1061	7.18421
CS13_ATAACGCTCACTTACT-1	5 WPC	CS13	FALSE	1163	0.0105219	2376	0.00483425	0.0294237	G2M	Limb bud	LBM2	15.234	2.44483
CS13_ATAACGCTCCCAAGAT-1	5 WPC	CS13	FALSE	3516	0.0219535	13893	0.209839	0.0329691	S	Limb bud	OCP	7.949	-2.78907
CS13_ATAACGCTCCGCGCAA-1	5 WPC	CS13	FALSE	3289	0.0291163	12742	0.196892	-0.099044	S	Limb bud	LBM1	9.29118	7.91932
CS13_ATAACGCTCCTCAATT-1	5 WPC	CS13	FALSE	5364	0.0260099	25375	0.429287	0.0363195	S	Limb bud	OCP	8.00342	-3.69478
CS13_ATAACGCTCGTTACAG-1	5 WPC	CS13	FALSE	3523	0.0352149	11586	0.0941928	0.620858	G2M	Limb bud	LBM1	8.48747	7.59512
CS13_ATAAGAGAGAACTGTA-1	5 WPC	CS13	FALSE	4723	0.0225527	22392	0.148309	0.642722	G2M	Limb bud	OCP	8.51926	4.36528
CS13_ATAAGAGAGAGTCTGG-1	5 WPC	CS13	FALSE	2875	0.0388233	9144	0.189425	0.285865	G2M	Limb bud	Myoprogenitor	5.0286	13.8945
CS13_ATAAGAGAGATCTGAA-1	5 WPC	CS13	FALSE	3102	0.0457516	12393	0.131365	-0.180108	S	Limb bud	LBM1	11.265	1.36729
CS13_ATAAGAGAGGATGCGT-1	5 WPC	CS13	FALSE	3465	0.0387957	11393	0.107917	0.908403	G2M	Limb bud	OCP	8.12132	-2.33517
CS13_ATAAGAGAGGCCCGTT-1	5 WPC	CS13	FALSE	4120	0.0182166	17237	0.149934	0.634472	G2M	Limb bud	LBM1	10.7236	-0.363591
CS13_ATAAGAGAGTAGGCCA-1	5 WPC	CS13	FALSE	2473	0.0296053	7600	-0.144592	0.125127	G2M	Limb bud	LBM1	9.64964	5.1225
CS13_ATAAGAGAGTCCGGTC-1	5 WPC	CS13	FALSE	3523	0.0237618	13972	0.148783	0.680977	G2M	Limb bud	LBM1	8.50767	7.07878
CS13_ATAAGAGAGTGTGAAT-1	5 WPC	CS13	FALSE	2219	0.0249342	7219	0.0721186	0.834568	G2M	Limb bud	LBM2	14.8183	0.926378
CS13_ATAAGAGCACGAAACG-1	5 WPC	CS13	FALSE	1795	0.0177891	3148	0.150833	-0.0494035	S	Limb bud	OCP	9.43204	-3.98018
CS13_ATAAGAGCATGGTTGT-1	5 WPC	CS13	FALSE	3769	0.0274732	15324	0.341814	-0.0530011	S	Limb bud	LBM1	12.3857	4.00957
CS13_ATAAGAGGTCCGTGAC-1	5 WPC	CS13	FALSE	1846	0.00475737	6306	0.0758335	0.741439	G2M	Limb bud	LBM2	16.7383	2.33903
CS13_ATAAGAGTCACCGTAA-1	5 WPC	CS13	FALSE	4809	0.0220204	32379	1.5825e-05	0.415227	G2M	Limb bud	Myoprogenitor	6.56425	12.1423
CS13_ATAAGAGTCATCACCC-1	5 WPC	CS13	FALSE	3312	0.0245005	9959	0.257704	0.389459	G2M	Limb bud	LBM1	9.61967	5.84578
CS13_ATAAGAGTCGCCGTGA-1	5 WPC	CS13	FALSE	2747	0.033082	8887	0.215811	-0.0677137	S	Limb bud	LBM1	13.7058	3.15997
CS13_ATAAGAGTCGTCCAGG-1	5 WPC	CS13	FALSE	4211	0.0165235	18156	0.0973225	0.966779	G2M	Limb bud	OCP	6.68465	3.37542
CS13_ATAGACCAGTATTGGA-1	5 WPC	CS13	FALSE	1006	0.00097561	2050	-0.010752	0.565412	G2M	Limb bud	LBM2	14.9159	0.438434
CS13_ATAGACCGTAGCACGA-1	5 WPC	CS13	FALSE	2180	0	9007	0.0979808	0.352519	G2M	Limb bud	LBM2	15.7001	1.24308
CS13_ATAGACCGTGGACGAT-1	5 WPC	CS13	FALSE	2873	0.0317684	8499	0.11403	0.291132	G2M	Limb bud	Myoprogenitor	4.56105	14.5633
CS13_ATAGACCGTTACCGAT-1	5 WPC	CS13	FALSE	3643	0.0153006	13921	0.308141	-0.0801784	S	Limb bud	LBM3	12.9357	-3.38392
CS13_ATAGACCGTTGAGGTG-1	5 WPC	CS13	FALSE	3196	0.0366834	11940	0.383719	0.12685	S	Limb bud	Myoprogenitor	3.43081	12.1987
CS13_ATAGACCTCACAATGC-1	5 WPC	CS13	FALSE	1641	0.0224849	3469	-0.143206	-0.0703227	G1	Limb bud	Endothelium	7.79343	-11.3717
CS13_ATAGACCTCGTAGGTT-1	5 WPC	CS13	FALSE	3678	0.0285596	14461	0.485729	0.0113223	S	Limb bud	LBM3	12.523	-1.2846
CS13_ATAGACCTCTGGCGAC-1	5 WPC	CS13	FALSE	3447	0.0257645	13701	0.316936	-0.113794	S	Limb bud	LBM3	12.7621	-1.22174
CS13_ATCACGAAGGACCACA-1	5 WPC	CS13	FALSE	4140	0.0297604	16196	0.219514	0.43985	G2M	Limb bud	OCP	8.73855	-1.35201
CS13_ATCACGAAGGCTCTTA-1	5 WPC	CS13	FALSE	2891	0.0302911	10168	0.355805	-0.0897917	S	Limb bud	LBM3	11.1934	-1.45957
CS13_ATCACGAAGTGGGTTG-1	5 WPC	CS13	FALSE	1791	0.00437477	8229	0.153009	0.199202	G2M	Limb bud	Erythrocyte	-9.34581	3.83192
CS13_ATCACGACAATTCCTT-1	5 WPC	CS13	FALSE	3854	0.0297465	15464	0.343771	-0.0629086	S	Limb bud	LBM1	13.701	3.74168
CS13_ATCACGACACGAAACG-1	5 WPC	CS13	FALSE	1730	0.000691404	4339	0.158575	0.780829	G2M	Limb bud	Endothelium	7.57778	-12.4458
CS13_ATCACGACACGGCTAC-1	5 WPC	CS13	FALSE	3562	0.020124	12423	0.499328	0.283878	S	Limb bud	LBM1	13.2618	0.613669
CS13_ATCACGAGTACGAAAT-1	5 WPC	CS13	FALSE	2322	0.0305708	8374	0.462371	0.246007	S	Limb bud	LBM1	14.6533	0.339213
CS13_ATCACGAGTGACTCAT-1	5 WPC	CS13	FALSE	4219	0.0316028	16739	0.304283	0.359121	G2M	Limb bud	LBM1	14.2916	3.46879
CS13_ATCACGAGTGAGTATA-1	5 WPC	CS13	FALSE	3000	0.0546403	8437	0.104068	0.901437	G2M	Limb bud	OCP	6.51255	-3.20183
CS13_ATCACGAGTGTGTGCC-1	5 WPC	CS13	FALSE	2479	0.0581747	6618	0.211384	-0.100957	S	Limb bud	Epithelium1	-0.0812406	6.54413
CS13_ATCACGATCAACACAC-1	5 WPC	CS13	FALSE	3864	0.0201935	16639	0.150337	0.108759	S	Limb bud	LBM1	10.4255	4.32069
CS13_ATCACGATCCTAGAAC-1	5 WPC	CS13	FALSE	2398	0.0139002	18489	0.121963	-0.0685052	S	Limb bud	Erythrocyte	-9.19897	1.50491
CS13_ATCATCTAGATGTAAC-1	5 WPC	CS13	FALSE	3683	0.0242689	14669	0.16545	-0.0536855	S	Limb bud	LBM1	10.9657	4.75478
CS13_ATCATCTAGGATATAC-1	5 WPC	CS13	FALSE	4154	0.0305877	16608	0.389809	0.336592	S	Limb bud	LBM1	9.68702	5.41621
CS13_ATCATCTAGTAATCCC-1	5 WPC	CS13	FALSE	1965	0.0231884	7935	-0.131361	-0.0560404	G1	Limb bud	Macrophage	2.89544	8.67488
CS13_ATCATCTCACAGCCCA-1	5 WPC	CS13	FALSE	2980	0.0119566	30527	0.281758	0.158992	S	Limb bud	Erythrocyte	-7.98587	5.79157
CS13_ATCATCTGTAAGGGCT-1	5 WPC	CS13	FALSE	4608	0.0208036	21727	0.374218	0.457681	G2M	Limb bud	LBM1	7.66496	-0.297384
CS13_ATCATCTTCGTGGTCG-1	5 WPC	CS13	FALSE	2524	9.28764e-05	10767	0.153778	0.605042	G2M	Limb bud	LBM1	14.9935	2.52838
CS13_ATCATCTTCGTTTAGG-1	5 WPC	CS13	FALSE	3669	0.0293273	14628	0.222585	-0.160667	S	Limb bud	LBM1	9.46428	3.08518
CS13_ATCATGGAGCCACCTG-1	5 WPC	CS13	FALSE	3543	0.0238393	11997	0.498265	0.0795695	S	Limb bud	LBM1	11.2638	1.74977
CS13_ATCATGGAGGCGATAC-1	5 WPC	CS13	FALSE	5243	0.0253947	30912	0.190733	0.172844	S	Limb bud	Myoprogenitor	6.45892	14.2439
CS13_ATCATGGAGGTGCTAG-1	5 WPC	CS13	FALSE	2045	0.0470198	5721	-0.158371	-0.154099	G1	Limb bud	Macrophage	-2.30904	12.1419
CS13_ATCATGGAGTCAAGGC-1	5 WPC	CS13	FALSE	1772	0.00350385	5708	0.0898955	-0.0693424	S	Limb bud	LBM2	15.5323	3.85911
CS13_ATCATGGCAACTGCGC-1	5 WPC	CS13	FALSE	4493	0.010217	22120	0.0301929	0.187355	G2M	Limb bud	Epithelium1	1.17419	6.26629
CS13_ATCATGGCAATAGCAA-1	5 WPC	CS13	FALSE	4024	0.0155811	17457	0.28484	0.396583	G2M	Limb bud	LBM1	9.51111	4.2461
CS13_ATCATGGCAATCCGAT-1	5 WPC	CS13	FALSE	3753	0.0237693	14220	0.356415	0.280849	S	Limb bud	LBM1	10.7815	-0.202423
CS13_ATCATGGCACAAGTAA-1	5 WPC	CS13	FALSE	2513	0.0563733	6794	0.205655	-0.134185	S	Limb bud	LBM3	11.9465	-4.73493
CS13_ATCATGGCACACGCTG-1	5 WPC	CS13	FALSE	4081	0.0235547	16727	0.423226	0.215608	S	Limb bud	LBM1	9.97499	4.2416
CS13_ATCATGGCACAGCGTC-1	5 WPC	CS13	FALSE	2520	0.0116153	24881	0.201999	0.00212722	S	Limb bud	Erythrocyte	-8.46141	2.17617
CS13_ATCATGGCACAGGCCT-1	5 WPC	CS13	FALSE	2722	0.000372856	10728	0.296908	-0.0979919	S	Limb bud	LBM1	13.7722	4.24255
CS13_ATCATGGCAGTGACAG-1	5 WPC	CS13	FALSE	3735	0.0194575	15264	0.13019	0.738357	G2M	Limb bud	LBM1	8.0542	5.23916
CS13_ATCATGGGTAGTAGTA-1	5 WPC	CS13	FALSE	3444	0.0392503	14726	0.298896	-0.0181007	S	Limb bud	LBM3	13.1372	-1.33973
CS13_ATCATGGGTGTCAATC-1	5 WPC	CS13	FALSE	3099	0.00977485	27315	0.255206	0.0375878	S	Limb bud	Erythrocyte	-7.59014	2.67649
CS13_ATCATGGGTTCGGGCT-1	5 WPC	CS13	FALSE	1702	0.0653934	4817	0.212592	0.141242	S	Limb bud	LBM2	15.2121	3.8007
CS13_ATCATGGTCACATAGC-1	5 WPC	CS13	FALSE	3573	0.026474	12805	0.407695	0.184132	S	Limb bud	LBM1	5.69998	7.16212
CS13_ATCATGGTCGCGTTTC-1	5 WPC	CS13	FALSE	3252	0.037469	10889	0.0622453	0.396798	G2M	Limb bud	LBM1	10.0786	4.92615
CS13_ATCCACCAGACAGAGA-1	5 WPC	CS13	FALSE	3597	0.0239129	13131	0.255712	0.454686	G2M	Limb bud	LBM1	9.17642	2.66566
CS13_ATCCACCAGCATCATC-1	5 WPC	CS13	FALSE	3608	0.0347804	11702	-0.150554	-0.141816	G1	Limb bud	Endothelium	8.15842	-11.0929
CS13_ATCCACCAGGCCCTCA-1	5 WPC	CS13	FALSE	6480	0.0295344	40766	0.395071	0.299044	S	Limb bud	OCP	8.40934	-3.93722
CS13_ATCCACCCACAGACTT-1	5 WPC	CS13	FALSE	3416	0.0113187	36930	0.0936511	0.542967	G2M	Limb bud	Erythrocyte	-6.81366	4.03473
CS13_ATCCACCCACAGCCCA-1	5 WPC	CS13	FALSE	4231	0.0147935	18792	0.327239	0.32877	G2M	Limb bud	OCP	9.41799	-1.76923
CS13_ATCCACCGTCGCGGTT-1	5 WPC	CS13	FALSE	3970	0.0196104	15400	0.033431	1.04739	G2M	Limb bud	LBM3	10.3348	-3.83241
CS13_ATCCACCGTCGGGTCT-1	5 WPC	CS13	FALSE	3861	0.0306994	16743	-0.213641	-0.171837	G1	Limb bud	Macrophage	1.88643	9.31837
CS13_ATCCACCTCATTTGGG-1	5 WPC	CS13	FALSE	4969	0.015476	23391	0.222078	0.868759	G2M	Limb bud	LBM1	7.45493	5.06365
CS13_ATCCACCTCCCTCAGT-1	5 WPC	CS13	FALSE	3152	0.0125626	30169	0.151531	0.0671187	S	Limb bud	Erythrocyte	-6.89161	2.00291
CS13_ATCCACCTCCCTGACT-1	5 WPC	CS13	FALSE	3247	0.0234149	11403	-0.0724337	-0.147331	G1	Limb bud	OCP	8.84803	-3.42787
CS13_ATCCACCTCTTCTGGC-1	5 WPC	CS13	FALSE	4330	0.0276596	18330	0.318635	-0.0163952	S	Limb bud	LBM3	12.6097	-1.1208
CS13_ATCCGAAAGCTCAACT-1	5 WPC	CS13	FALSE	2128	0.0213296	7220	-0.170518	-0.130065	G1	Limb bud	OCP	5.39467	-4.90417
CS13_ATCCGAAAGTAGCCGA-1	5 WPC	CS13	FALSE	3909	0.0290106	15615	0.405413	0.262325	S	Limb bud	LBM3	11.479	-3.76366
CS13_ATCCGAAGTCTAGCCG-1	5 WPC	CS13	FALSE	2357	0.000469631	6388	0.47382	-0.109725	S	Limb bud	LBM3	12.8822	-2.91021
CS13_ATCCGAAGTGGCCCTA-1	5 WPC	CS13	FALSE	3831	0.0241018	17758	0.182661	0.0585139	S	Limb bud	Epithelium1	-1.40299	4.59356
CS13_ATCCGAATCAAGATCC-1	5 WPC	CS13	FALSE	2320	0.0101479	24340	0.239847	0.0268036	S	Limb bud	Erythrocyte	-10.1111	3.63302
CS13_ATCCGAATCGCGTTTC-1	5 WPC	CS13	FALSE	3699	0.022042	13565	0.246076	0.439525	G2M	Limb bud	LBM1	10.3656	5.27311
CS13_ATCGAGTAGCAGGCTA-1	5 WPC	CS13	FALSE	3900	0.0237557	16375	0.240515	0.375047	G2M	Limb bud	LBM1	12.2764	4.12923
CS13_ATCGAGTAGCGATTCT-1	5 WPC	CS13	FALSE	1321	0.0045018	3332	0.151475	-0.108224	S	Limb bud	LBM2	15.2599	4.28294
CS13_ATCGAGTAGCTAGGCA-1	5 WPC	CS13	FALSE	3916	0.0289192	14869	0.320079	0.307642	S	Limb bud	LBM1	13.3248	2.37759
CS13_ATCGAGTAGGCATGGT-1	5 WPC	CS13	FALSE	1565	0.00115181	4341	-0.0991401	0.426654	G2M	Limb bud	Epithelium2	18.5863	1.51289
CS13_ATCGAGTAGGTTCCTA-1	5 WPC	CS13	FALSE	3263	0.0172032	13079	0.060622	-0.167258	S	Limb bud	OCP	9.04707	1.16113
CS13_ATCGAGTCATCGATTG-1	5 WPC	CS13	FALSE	4628	0.0303403	20303	0.196127	0.236688	G2M	Limb bud	Epithelium1	-0.0265363	6.02891
CS13_ATCGAGTGTCGACTGC-1	5 WPC	CS13	FALSE	1765	0.0129895	5158	0.315841	0.00823098	S	Limb bud	LBM2	16.4219	1.15624
CS13_ATCGAGTGTGGACGAT-1	5 WPC	CS13	FALSE	3593	0.0333111	11978	0.376276	0.13885	S	Limb bud	OCP	8.44283	0.470386
CS13_ATCGAGTGTTTAAGCC-1	5 WPC	CS13	FALSE	2395	0.0121395	21912	0.0598381	-0.0761893	S	Limb bud	Erythrocyte	-9.80697	1.51625
CS13_ATCGAGTTCGGCGGTT-1	5 WPC	CS13	FALSE	1942	0.0165388	11730	-0.0807641	-0.0946373	G1	Limb bud	Erythrocyte	-7.87438	1.73931
CS13_ATCTACTAGGACTGGT-1	5 WPC	CS13	FALSE	3253	0.0273244	11089	0.021947	0.725526	G2M	Limb bud	LBM1	12.0429	0.616897
CS13_ATCTACTAGTACGTAA-1	5 WPC	CS13	FALSE	4495	0.0353623	19484	0.298626	0.485339	G2M	Limb bud	LBM1	9.16935	7.66361
CS13_ATCTACTAGTCTCCTC-1	5 WPC	CS13	FALSE	3460	0.0275994	11993	0.411316	-0.0582211	S	Limb bud	LBM1	12.276	5.53271
CS13_ATCTACTCAAACCCAT-1	5 WPC	CS13	FALSE	4598	0.0229937	22006	0.0868985	0.70673	G2M	Limb bud	OCP	5.49665	2.68035
CS13_ATCTACTCAATCAGAA-1	5 WPC	CS13	FALSE	2370	0.0288907	6265	0.113811	0.132687	G2M	Limb bud	LBM1	11.9093	0.356502
CS13_ATCTACTCAGGGATTG-1	5 WPC	CS13	FALSE	4437	0.030133	21206	0.127876	0.557618	G2M	Limb bud	Macrophage	0.151245	9.92688
CS13_ATCTACTGTAGCCTAT-1	5 WPC	CS13	FALSE	3610	0.0564996	11770	0.244168	0.680263	G2M	Limb bud	LBM1	12.6556	2.54851
CS13_ATCTACTGTTACCAGT-1	5 WPC	CS13	FALSE	4429	0.0230084	21340	0.318075	0.407779	G2M	Limb bud	LBM1	10.0346	7.38362
CS13_ATCTACTGTTCCCGAG-1	5 WPC	CS13	FALSE	4390	0.0153432	17467	0.632135	0.0455281	S	Limb bud	LBM1	12.462	-0.204961
CS13_ATCTACTTCAGCCTAA-1	5 WPC	CS13	FALSE	4480	0.0287245	19043	0.02264	0.998934	G2M	Limb bud	OCP	6.7648	4.90066
CS13_ATCTGCCAGAGTCGGT-1	5 WPC	CS13	FALSE	3489	0.0339845	12388	0.145588	0.41756	G2M	Limb bud	LBM1	8.97336	7.6579
CS13_ATCTGCCAGATCTGCT-1	5 WPC	CS13	FALSE	3311	0.0161893	34282	0.249092	-0.0134396	S	Limb bud	Erythrocyte	-7.98772	1.91181
CS13_ATCTGCCCAACGATGG-1	5 WPC	CS13	FALSE	3509	0.0201777	14521	0.0600096	-0.0664618	S	Limb bud	LBM1	9.11284	-0.729248
CS13_ATCTGCCCAATCACAC-1	5 WPC	CS13	FALSE	3376	0.0315463	11602	0.346375	0.468492	G2M	Limb bud	OCP	7.76818	-1.67038
CS13_ATCTGCCCAGCCTTTC-1	5 WPC	CS13	FALSE	4569	0.0227603	19288	0.1474	0.641607	G2M	Limb bud	LBM3	10.5068	-2.62365
CS13_ATCTGCCGTGAAAGAG-1	5 WPC	CS13	FALSE	3165	0.0307374	11582	-0.110416	-0.210257	G1	Limb bud	Epithelium1	0.945011	5.75787
CS13_ATCTGCCGTGGGTATG-1	5 WPC	CS13	FALSE	4262	0.0255014	17450	0.381984	0.262836	S	Limb bud	LBM1	10.0309	6.97934
CS13_ATCTGCCGTGTGAATA-1	5 WPC	CS13	FALSE	3913	0.0123232	14282	0.381366	0.31036	S	Limb bud	OCP	10.7978	-2.74847
CS13_ATCTGCCTCCCTTGTG-1	5 WPC	CS13	FALSE	1897	0.00635307	22194	0.212934	-0.0351639	S	Limb bud	Erythrocyte	-9.91862	3.38593
CS13_ATCTGCCTCTCTGCTG-1	5 WPC	CS13	FALSE	3086	0.0171434	10383	0.155165	-0.232308	S	Limb bud	LBM1	10.2499	2.59788
CS13_ATGAGGGAGATCCGAG-1	5 WPC	CS13	FALSE	3173	0.027233	12595	0.0485126	-0.134832	S	Limb bud	LBM1	11.7324	1.38319
CS13_ATGAGGGAGATGGCGT-1	5 WPC	CS13	FALSE	3026	0.0302394	11905	0.178326	0.0451445	S	Limb bud	LBM1	9.21803	6.03563
CS13_ATGAGGGAGCTAGTGG-1	5 WPC	CS13	FALSE	2769	0.0243243	8510	0.233928	-0.145594	S	Limb bud	LBM1	10.7009	3.14372
CS13_ATGAGGGAGGCTAGAC-1	5 WPC	CS13	FALSE	4064	0.03599	17616	0.117855	0.63058	G2M	Limb bud	Myoprogenitor	4.29011	12.1417
CS13_ATGAGGGCATCGGAAG-1	5 WPC	CS13	FALSE	4164	0.0239135	19236	0.258837	0.352712	G2M	Limb bud	LBM1	11.498	3.70123
CS13_ATGAGGGCATGCGCAC-1	5 WPC	CS13	FALSE	3628	0.0317795	11391	0.184195	0.46925	G2M	Limb bud	LBM1	12.128	2.5462
CS13_ATGAGGGGTAATCACC-1	5 WPC	CS13	FALSE	3016	0.0554126	11658	-0.144144	-0.21142	G1	Limb bud	Epithelium1	0.9781	6.88166
CS13_ATGAGGGGTGTGAATA-1	5 WPC	CS13	FALSE	2564	0.0106253	23811	0.305351	0.0606405	S	Limb bud	Erythrocyte	-7.99394	4.92271
CS13_ATGAGGGGTTACTGAC-1	5 WPC	CS13	FALSE	3845	0.0217281	15740	0.117715	0.127837	G2M	Limb bud	LBM1	11.6539	7.646
CS13_ATGAGGGTCTTGACGA-1	5 WPC	CS13	FALSE	3219	0.0256949	11909	0.292333	-0.0876682	S	Limb bud	Osteoprogenitor	10.1115	-3.01611
CS13_ATGCGATAGAAGAAGC-1	5 WPC	CS13	FALSE	3249	0.017061	12426	0.100631	-0.18581	S	Limb bud	LBM1	12.2434	3.0472
CS13_ATGCGATCAAAGAATC-1	5 WPC	CS13	FALSE	4483	0.0225671	20295	0.224492	0.274726	G2M	Limb bud	LBM1	11.8457	3.88584
CS13_ATGCGATCACATGACT-1	5 WPC	CS13	FALSE	3914	0.0158038	16515	0.199693	0.301254	G2M	Limb bud	LBM1	11.4633	2.90364
CS13_ATGCGATCAGCGAACA-1	5 WPC	CS13	FALSE	2978	0.00756547	10310	0.152571	-0.0894431	S	Limb bud	LBM1	11.185	4.82691
CS13_ATGCGATCAGTAAGAT-1	5 WPC	CS13	FALSE	4361	0.0205349	20940	0.251748	0.28144	G2M	Limb bud	LBM1	12.4295	4.39966
CS13_ATGCGATGTCGACTGC-1	5 WPC	CS13	FALSE	3149	0.0327107	11831	-0.000752091	-0.0877049	G1	Limb bud	Myoprogenitor	6.39572	13.5576
CS13_ATGCGATTCTCATTCA-1	5 WPC	CS13	FALSE	2857	0.0441142	8478	0.359554	-0.0144037	S	Limb bud	OCP	7.4099	-4.84836
CS13_ATGGGAGAGACCTTTG-1	5 WPC	CS13	FALSE	3835	0.0133051	15107	0.315228	0.258602	S	Limb bud	LBM1	10.8557	1.1121
CS13_ATGGGAGAGCGTGAGT-1	5 WPC	CS13	FALSE	2645	0.0154688	8404	0.547347	-0.00509024	S	Limb bud	LBM3	12.3467	-3.27196
CS13_ATGGGAGAGCTAGCCC-1	5 WPC	CS13	FALSE	2823	0.0215538	12666	0.199713	0.223012	G2M	Limb bud	LBM2	15.3527	3.57807
CS13_ATGGGAGAGTGTTTGC-1	5 WPC	CS13	FALSE	3144	0.0213627	11609	0.195238	-0.0834794	S	Limb bud	LBM1	10.1477	1.04669
CS13_ATGGGAGCAAGAGGCT-1	5 WPC	CS13	FALSE	3015	0.0145057	10065	0.42507	0.0164991	S	Limb bud	LBM1	11.3014	3.32947
CS13_ATGGGAGCACGGATAG-1	5 WPC	CS13	FALSE	3765	0.0269915	15968	0.341981	-0.0284702	S	Limb bud	Myoprogenitor	4.04271	13.0854
CS13_ATGGGAGCACTTCGAA-1	5 WPC	CS13	FALSE	4355	0.0220831	20604	0.266368	0.0576697	S	Limb bud	LBM1	10.0092	7.74619
CS13_ATGGGAGCATAAAGGT-1	5 WPC	CS13	FALSE	2689	0.0140033	26351	0.17948	-0.0413632	S	Limb bud	Erythrocyte	-7.93889	2.02202
CS13_ATGGGAGGTAGCAAAT-1	5 WPC	CS13	FALSE	1907	0.0106531	10795	-0.0258755	-0.0595058	G1	Limb bud	Erythrocyte	-9.88616	1.20435
CS13_ATGGGAGGTTATCGGT-1	5 WPC	CS13	FALSE	2329	0.000189322	10564	-0.0132708	0.206104	G2M	Limb bud	Epithelium2	18.2251	1.54588
CS13_ATGGGAGGTTGGTGGA-1	5 WPC	CS13	FALSE	3072	0.0252024	11983	0.326454	-0.116439	S	Limb bud	LBM1	10.2748	3.53186
CS13_ATGGGAGGTTGTGGCC-1	5 WPC	CS13	FALSE	3934	0.0175489	17437	0.182492	-0.11599	S	Limb bud	LBM1	11.8967	-0.53973
CS13_ATGGGAGTCCGAATGT-1	5 WPC	CS13	FALSE	3045	0.0554724	12024	0.143162	0.415551	G2M	Limb bud	LBM1	13.9464	4.13086
CS13_ATGGGAGTCTCAAGTG-1	5 WPC	CS13	FALSE	3432	0.0402735	10677	0.186444	0.34171	G2M	Limb bud	LBM1	14.2047	2.9785
CS13_ATGTGTGAGGTACTCT-1	5 WPC	CS13	FALSE	2318	0.0454782	5761	-0.00823879	0.448424	G2M	Limb bud	LBM1	11.3165	2.00902
CS13_ATGTGTGAGTGACATA-1	5 WPC	CS13	FALSE	3655	0.0442089	13210	0.304005	0.186182	S	Limb bud	LBM1	10.1103	7.18965
CS13_ATGTGTGCAAACAACA-1	5 WPC	CS13	FALSE	4668	0.0260222	25901	0.216674	-0.0923375	S	Limb bud	Myoprogenitor	6.34342	12.5547
CS13_ATGTGTGCAAGTAATG-1	5 WPC	CS13	FALSE	3804	0.017302	14507	0.264763	0.218485	S	Limb bud	LBM1	12.4062	3.16237
CS13_ATGTGTGCAATGACCT-1	5 WPC	CS13	FALSE	3227	0.0144475	32047	0.302332	0.163361	S	Limb bud	Erythrocyte	-7.78994	5.00577
CS13_ATGTGTGCACACTGCG-1	5 WPC	CS13	FALSE	3718	0.0249759	14494	0.0978154	0.555073	G2M	Limb bud	LBM1	10.5369	1.17765
CS13_ATGTGTGCAGATGAGC-1	5 WPC	CS13	FALSE	4407	0.0194123	20760	0.129045	0.611798	G2M	Limb bud	LBM1	10.4829	5.04673
CS13_ATGTGTGCAGTAACGG-1	5 WPC	CS13	FALSE	1648	0.00117925	4240	0.0552786	-0.113824	S	Limb bud	LBM2	15.1641	0.705414
CS13_ATGTGTGGTACAGCAG-1	5 WPC	CS13	FALSE	4739	0.0351853	24982	0.177285	0.851203	G2M	Limb bud	Myoprogenitor	4.96145	11.6608
CS13_ATGTGTGGTACCGAGA-1	5 WPC	CS13	FALSE	3944	0.0318094	15530	0.143752	0.611013	G2M	Limb bud	LBM1	10.4078	5.14392
CS13_ATGTGTGGTAGCGTAG-1	5 WPC	CS13	FALSE	3853	0.024601	15162	0.190833	0.329253	G2M	Limb bud	LBM1	10.0443	7.53032
CS13_ATGTGTGGTCCGAAGA-1	5 WPC	CS13	FALSE	1670	0.0535055	4878	0.264897	0.115661	S	Limb bud	LBM1	14.2193	3.48195
CS13_ATGTGTGGTGCACGAA-1	5 WPC	CS13	FALSE	3263	0.0345126	11561	-0.00351107	0.41748	G2M	Limb bud	LBM1	11.8382	-0.255966
CS13_ATGTGTGGTTCGGGCT-1	5 WPC	CS13	FALSE	2883	0.0382384	8447	0.229729	0.574151	G2M	Limb bud	LBM3	11.79	-1.2602
CS13_ATGTGTGTCAAACCGT-1	5 WPC	CS13	FALSE	2382	0.0166183	9989	0.242265	0.320023	G2M	Limb bud	LBM2	16.0802	1.66665
CS13_ATGTGTGTCAAGCCTA-1	5 WPC	CS13	FALSE	2084	0.0543171	5652	0.120938	-0.136019	S	Limb bud	OCP	9.72491	0.0680918
CS13_ATGTGTGTCCTAGGGC-1	5 WPC	CS13	FALSE	3785	0.0389992	14308	0.3486	0.330796	S	Limb bud	LBM1	13.0791	1.61403
CS13_ATGTGTGTCGACCAGC-1	5 WPC	CS13	FALSE	2862	0.0325926	8775	0.238522	-0.177874	S	Limb bud	LBM3	13.1123	-3.18334
CS13_ATGTGTGTCTGATACG-1	5 WPC	CS13	FALSE	2089	0.0121715	18568	0.122115	-0.0680294	S	Limb bud	Erythrocyte	-8.83126	1.1204
CS13_ATGTGTGTCTGTTTGT-1	5 WPC	CS13	FALSE	3644	0.032432	14091	0.278186	0.0258171	S	Limb bud	LBM1	12.4763	-1.00904
CS13_ATTACTCAGAAACGAG-1	5 WPC	CS13	FALSE	3327	0.0151142	12174	0.273417	-0.0413544	S	Limb bud	LBM1	8.63265	4.43397
CS13_ATTACTCAGTCGTACT-1	5 WPC	CS13	FALSE	2521	0.00101243	10865	0.256775	0.754979	G2M	Limb bud	LBM2	16.5484	0.916941
CS13_ATTACTCCAAGTCTGT-1	5 WPC	CS13	FALSE	3544	0.0295758	12375	0.434391	0.271102	S	Limb bud	OCP	7.74548	-0.350676
CS13_ATTACTCCAGGGTATG-1	5 WPC	CS13	FALSE	2934	0.0353937	9804	0.179795	-0.179981	S	Limb bud	LBM1	9.32998	1.17942
CS13_ATTACTCCATGACATC-1	5 WPC	CS13	FALSE	2829	0.0318187	8517	0.523747	-0.139823	S	Limb bud	LBM3	11.6981	-4.87975
CS13_ATTACTCCATGGTCAT-1	5 WPC	CS13	FALSE	2551	0.0441198	6709	0.0258095	-0.127793	S	Limb bud	LBM1	10.546	4.30681
CS13_ATTACTCGTCTCATCC-1	5 WPC	CS13	FALSE	3623	0.0226387	13605	0.384202	-0.0823282	S	Limb bud	LBM1	10.3388	6.66006
CS13_ATTACTCGTTGCGTTA-1	5 WPC	CS13	FALSE	2681	0.0262967	8290	0.0967307	-0.181876	S	Limb bud	LBM1	7.35284	5.30276
CS13_ATTACTCTCCACTCCA-1	5 WPC	CS13	FALSE	3720	0.024946	16195	-0.192423	-0.143801	G1	Limb bud	Macrophage	2.12698	9.11395
CS13_ATTACTCTCGGAATCT-1	5 WPC	CS13	FALSE	3286	0.0321194	11862	0.402136	0.328708	S	Limb bud	OCP	8.55595	-3.05366
CS13_ATTACTCTCGTGACAT-1	5 WPC	CS13	FALSE	3868	0.0260859	15794	0.248973	0.432541	G2M	Limb bud	LBM1	9.11069	6.97387
CS13_ATTACTCTCTTATCTG-1	5 WPC	CS13	FALSE	4137	0.0354841	15359	0.0854532	1.09067	G2M	Limb bud	OCP	9.733	-2.42747
CS13_ATTACTCTCTTCTGGC-1	5 WPC	CS13	FALSE	2765	0.0454826	8113	0.235088	-0.165586	S	Limb bud	LBM1	12.7797	0.62925
CS13_ATTACTCTCTTGACGA-1	5 WPC	CS13	FALSE	3250	0.0125409	11004	0.346381	0.44364	G2M	Limb bud	LBM3	12.4773	-3.3293
CS13_ATTATCCAGCGATTCT-1	5 WPC	CS13	FALSE	3200	0.0232388	9553	0.0644203	0.715074	G2M	Limb bud	LBM1	8.51338	4.35689
CS13_ATTATCCAGCGTGAAC-1	5 WPC	CS13	FALSE	4011	0.0177982	16069	0.174863	0.493143	G2M	Limb bud	LBM1	12.1043	-0.352528
CS13_ATTATCCCAATGTAAG-1	5 WPC	CS13	FALSE	4965	0.0216026	23886	0.293178	0.262102	S	Limb bud	LBM1	7.75621	-1.08927
CS13_ATTATCCCAGACGCCT-1	5 WPC	CS13	FALSE	1053	0.0146022	1986	0.193944	0.38165	G2M	Limb bud	LBM2	15.6043	0.0995448
CS13_ATTATCCCATGGTTGT-1	5 WPC	CS13	FALSE	3904	0.0271039	15127	0.135414	0.703833	G2M	Limb bud	LBM1	7.87868	0.621103
CS13_ATTATCCGTATAGGGC-1	5 WPC	CS13	FALSE	3993	0.0201642	16564	0.0931714	0.940218	G2M	Limb bud	OCP	6.39362	2.64159
CS13_ATTATCCGTTGTGGAG-1	5 WPC	CS13	FALSE	3372	0.0216325	12435	-0.0140489	0.12714	G2M	Limb bud	LBM1	8.8668	5.25672
CS13_ATTATCCTCCAGAGGA-1	5 WPC	CS13	FALSE	3557	0.0238579	13287	0.300688	0.205781	S	Limb bud	LBM1	10.8123	6.79019
CS13_ATTCTACAGCGACGTA-1	5 WPC	CS13	FALSE	3540	0.0236682	13816	0.434371	-0.0920552	S	Limb bud	LBM1	12.5675	-0.578144
CS13_ATTCTACCACAGCGTC-1	5 WPC	CS13	FALSE	2053	0.0367759	7233	0.229649	0.158467	S	Limb bud	LBM2	14.7072	1.08379
CS13_ATTCTACCACATAACC-1	5 WPC	CS13	FALSE	3587	0.0306097	11859	0.363556	0.32777	S	Limb bud	LBM3	10.2947	-3.14336
CS13_ATTCTACCATGGTAGG-1	5 WPC	CS13	FALSE	3076	0.0364499	8011	0.312858	0.624814	G2M	Limb bud	OCP	7.80193	-3.16729
CS13_ATTCTACGTAGAGCTG-1	5 WPC	CS13	FALSE	1543	0.0168047	4225	0.356793	0.0719457	S	Limb bud	LBM2	16.5681	2.44258
CS13_ATTCTACTCACCTCGT-1	5 WPC	CS13	FALSE	2089	0.0267966	7389	0.135794	0.672883	G2M	Limb bud	LBM2	16.5409	1.79277
CS13_ATTCTACTCACGGTTA-1	5 WPC	CS13	FALSE	4148	0.0215899	16026	0.229244	0.448305	G2M	Limb bud	LBM3	11.1706	-5.0101
CS13_ATTCTACTCGAATGGG-1	5 WPC	CS13	FALSE	2856	0.0114343	9008	0.277992	0.116097	S	Limb bud	LBM1	9.66936	1.38655
CS13_ATTCTACTCGCGATCG-1	5 WPC	CS13	FALSE	3397	0.0288674	11778	0.15226	0.248924	G2M	Limb bud	LBM1	7.7711	4.4692
CS13_ATTCTACTCTTCATGT-1	5 WPC	CS13	FALSE	2034	0.00946702	16267	0.117819	-0.0199145	S	Limb bud	Erythrocyte	-10.3783	2.15281
CS13_ATTCTACTCTTGTATC-1	5 WPC	CS13	FALSE	1889	0.0131822	4324	0.259345	0.684546	G2M	Limb bud	OCP	7.51287	-0.656472
CS13_ATTGGACAGAAGGTGA-1	5 WPC	CS13	FALSE	2878	0.0298094	9393	0.318583	-0.190886	S	Limb bud	LBM1	9.96098	5.81978
CS13_ATTGGACAGGCAATTA-1	5 WPC	CS13	FALSE	3282	0.0316461	11123	0.0925921	0.529346	G2M	Limb bud	LBM1	9.33499	6.0165
CS13_ATTGGACAGGCAGTCA-1	5 WPC	CS13	FALSE	2860	0.00923119	29357	0.173983	0.0544145	S	Limb bud	Erythrocyte	-8.34159	2.80345
CS13_ATTGGACAGTGGACGT-1	5 WPC	CS13	FALSE	3394	0.0215121	12737	-0.111712	-0.146303	G1	Limb bud	OCP	6.09683	-1.34374
CS13_ATTGGACCACAACGTT-1	5 WPC	CS13	FALSE	4392	0.0136885	17533	0.170853	1.05901	G2M	Limb bud	OCP	9.06735	-3.40975
CS13_ATTGGACCATTAGCCA-1	5 WPC	CS13	FALSE	3774	0.0280069	13818	0.219514	0.502993	G2M	Limb bud	LBM1	9.26171	5.61187
CS13_ATTGGACGTAAGTTCC-1	5 WPC	CS13	FALSE	3442	0.025627	12760	0.248929	-0.207996	S	Limb bud	LBM1	7.52531	7.34268
CS13_ATTGGACGTCACCCAG-1	5 WPC	CS13	FALSE	1764	0.0021796	4588	0.0838408	-0.0837985	S	Limb bud	OCP	5.18994	-2.89294
CS13_ATTGGACGTCTTCTCG-1	5 WPC	CS13	FALSE	2187	0.00525906	5134	-0.17581	-0.293991	G1	Limb bud	Endothelium	4.06554	-12.5573
CS13_ATTGGACTCAGCTGGC-1	5 WPC	CS13	FALSE	3378	0.0132656	33470	0.21721	0.245216	G2M	Limb bud	Erythrocyte	-7.44251	5.56628
CS13_ATTGGACTCGGCGCAT-1	5 WPC	CS13	FALSE	3720	0.0211715	14784	0.315792	-0.064104	S	Limb bud	LBM1	11.3494	3.33852
CS13_ATTGGACTCGGCTTGG-1	5 WPC	CS13	FALSE	1682	0.0429549	3655	0.134694	-0.206443	S	Limb bud	LBM3	10.3606	-6.20011
CS13_ATTGGACTCGGTCTAA-1	5 WPC	CS13	FALSE	3133	0.0378414	10729	0.373961	0.233725	S	Limb bud	Epithelium1	0.84108	6.35694
CS13_ATTGGACTCGTCTGCT-1	5 WPC	CS13	FALSE	3303	0.0365777	11127	0.168541	0.0801699	S	Limb bud	LBM1	10.9261	2.97494
CS13_ATTGGTGAGACTGTAA-1	5 WPC	CS13	FALSE	2194	0.0357022	5910	0.306401	-0.0249358	S	Limb bud	OCP	8.7933	-4.27502
CS13_ATTGGTGAGGACTGGT-1	5 WPC	CS13	FALSE	4394	0.0312453	19843	0.261971	0.250892	S	Limb bud	LBM1	8.74203	5.51884
CS13_ATTGGTGAGGCGTACA-1	5 WPC	CS13	FALSE	4086	0.0381903	16025	0.144827	0.698512	G2M	Limb bud	OCP	5.99691	1.86638
CS13_ATTGGTGAGGGTTCCC-1	5 WPC	CS13	FALSE	4079	0.0315525	17146	0.184671	0.578162	G2M	Limb bud	LBM1	11.1769	3.53477
CS13_ATTGGTGAGTCATCCA-1	5 WPC	CS13	FALSE	2778	0.023365	8945	-0.0284847	0.0227757	G2M	Limb bud	OCP	6.42721	-3.31879
CS13_ATTGGTGAGTTTAGGA-1	5 WPC	CS13	FALSE	4170	0.0240548	17959	-0.00864726	0.968283	G2M	Limb bud	OCP	8.77281	2.19604
CS13_ATTGGTGCAAGCCGCT-1	5 WPC	CS13	FALSE	3099	0.036947	10285	0.4181	0.110421	S	Limb bud	OCP	7.45577	-4.40031
CS13_ATTGGTGCACAGACTT-1	5 WPC	CS13	FALSE	2307	0.0232227	7019	-0.0453498	-0.176687	G1	Limb bud	OCP	6.05639	-4.36362
CS13_ATTGGTGCACGGTAGA-1	5 WPC	CS13	FALSE	1675	0.000957625	4177	0.255262	0.323801	G2M	Limb bud	LBM1	13.8552	2.15343
CS13_ATTGGTGCAGGACGTA-1	5 WPC	CS13	FALSE	3035	0.0291076	10925	0.343373	-0.0506842	S	Limb bud	LBM1	11.2849	1.97952
CS13_ATTGGTGCAGTATCTG-1	5 WPC	CS13	FALSE	2251	0.0117728	7305	0.229183	0.523373	G2M	Limb bud	LBM1	12.5462	4.219
CS13_ATTGGTGGTAGGCATG-1	5 WPC	CS13	FALSE	3049	0.0240607	10806	-0.0185035	-0.101082	G1	Limb bud	OCP	6.93023	-3.67635
CS13_ATTGGTGGTGATGTCT-1	5 WPC	CS13	FALSE	2664	0.0231241	8649	0.286744	-0.149084	S	Limb bud	OCP	5.85541	-1.57396
CS13_ATTGGTGGTGTGACCC-1	5 WPC	CS13	FALSE	2244	0.0416667	6216	0.0846667	-0.0931282	S	Limb bud	OCP	5.80584	-6.00182
CS13_ATTGGTGGTTCAACCA-1	5 WPC	CS13	FALSE	3777	0.0215158	15477	0.22847	0.157997	S	Limb bud	LBM1	11.6338	3.57481
CS13_ATTGGTGTCAAGATCC-1	5 WPC	CS13	FALSE	3352	0.0175551	21874	0.12283	-0.0776219	S	Limb bud	Erythrocyte	-6.61311	2.80356
CS13_ATTGGTGTCACATACG-1	5 WPC	CS13	FALSE	3398	0.0295648	12109	0.151358	0.575259	G2M	Limb bud	LBM1	10.6339	5.63382
CS13_ATTGGTGTCATACGGT-1	5 WPC	CS13	FALSE	2477	0.00884443	25892	0.00718112	0.375158	G2M	Limb bud	Erythrocyte	-7.03085	4.73787
CS13_ATTGGTGTCGATAGAA-1	5 WPC	CS13	FALSE	2331	0.0146194	6293	-0.010077	0.0350334	G2M	Limb bud	LBM3	10.564	-3.7556
CS13_ATTGGTGTCGTAGGAG-1	5 WPC	CS13	FALSE	3241	0.0298837	10407	0.0303737	1.02049	G2M	Limb bud	LBM3	8.87376	-2.33712
CS13_ATTGGTGTCTCCAGGG-1	5 WPC	CS13	FALSE	3434	0.0235608	12733	0.144221	-0.0831351	S	Limb bud	OCP	8.23733	-1.54342
CS13_ATTTCTGAGGAGCGTT-1	5 WPC	CS13	FALSE	1255	0.00056243	3556	-0.153539	0.387672	G2M	Limb bud	LBM2	15.6652	1.49119
CS13_ATTTCTGAGGCTCAGA-1	5 WPC	CS13	FALSE	2387	0.00991116	19473	0.424376	0.263975	S	Limb bud	Erythrocyte	-8.21451	5.92076
CS13_ATTTCTGCATCCTAGA-1	5 WPC	CS13	FALSE	3972	0.0355429	14799	0.182841	0.176745	S	Limb bud	LBM1	8.51823	0.386867
CS13_ATTTCTGGTCGTTGTA-1	5 WPC	CS13	FALSE	2968	0.0393913	10383	0.10539	0.135909	G2M	Limb bud	LBM1	10.1543	6.31197
CS13_ATTTCTGGTGTCAATC-1	5 WPC	CS13	FALSE	3943	0.0279281	17187	0.162166	0.0869491	S	Limb bud	LBM1	10.8877	3.29859
CS13_ATTTCTGTCTATCGCC-1	5 WPC	CS13	FALSE	2081	0.024616	4753	-0.122307	-0.217127	G1	Limb bud	Endothelium	5.55418	-11.4746
CS13_CAACCAAAGCCGTCGT-1	5 WPC	CS13	FALSE	3081	0.0223464	12172	0.310424	-0.0644376	S	Limb bud	Myoprogenitor	3.63282	11.6609
CS13_CAACCAACAGCCACCA-1	5 WPC	CS13	FALSE	2612	0.0440305	7086	0.0726368	0.120888	G2M	Limb bud	LBM1	12.0347	2.86738
CS13_CAACCAACATGGTAGG-1	5 WPC	CS13	FALSE	4379	0.0214616	19663	0.179581	0.311228	G2M	Limb bud	LBM1	10.4277	5.0903
CS13_CAACCAACATTTGCTT-1	5 WPC	CS13	FALSE	4112	0.0210105	18229	0.290563	-0.0891575	S	Limb bud	LBM1	13.0919	1.73648
CS13_CAACCAAGTACACCGC-1	5 WPC	CS13	FALSE	3405	0.0267466	13011	0.0898517	-0.130766	S	Limb bud	OCP	8.09609	-0.706872
CS13_CAACCAATCACATGCA-1	5 WPC	CS13	FALSE	4076	0.0296999	16330	0.24559	0.405601	G2M	Limb bud	LBM1	8.33042	-0.807537
CS13_CAACCAATCAGAGGTG-1	5 WPC	CS13	FALSE	4218	0.0424068	15257	0.196452	0.416873	G2M	Limb bud	Endothelium	8.57119	-12.1719
CS13_CAACCAATCAGTGTTG-1	5 WPC	CS13	FALSE	4059	0.029183	16071	0.314106	-0.123244	S	Limb bud	LBM1	10.184	6.39958
CS13_CAACCAATCGTGGGAA-1	5 WPC	CS13	FALSE	3655	0.0286251	12786	0.196531	0.412237	G2M	Limb bud	LBM1	10.8227	-1.39325
CS13_CAACCAATCTCCGGTT-1	5 WPC	CS13	FALSE	4488	0.0319313	18164	0.10642	0.818912	G2M	Limb bud	LBM1	7.27809	5.73715
CS13_CAACCAATCTTACCTA-1	5 WPC	CS13	FALSE	3796	0.0159323	15252	0.361011	-0.0402524	S	Limb bud	LBM1	8.20977	4.2451
CS13_CAACCAATCTTGTATC-1	5 WPC	CS13	FALSE	3512	0.0183818	12730	0.0584407	0.285104	G2M	Limb bud	LBM1	10.526	0.395355
CS13_CAACCAATCTTGTCAT-1	5 WPC	CS13	FALSE	4577	0.00148524	20872	0.322615	0.251138	S	Limb bud	LBM1	14.2871	4.82919
CS13_CAACCTCAGAAGGTTT-1	5 WPC	CS13	FALSE	3179	0.0123765	32077	0.189668	-0.0239403	S	Limb bud	Erythrocyte	-9.31355	1.57717
CS13_CAACCTCAGCCAGAAC-1	5 WPC	CS13	FALSE	3040	0.0386121	7666	0.343073	0.0245419	S	Limb bud	LBM3	11.5035	-4.52769
CS13_CAACCTCAGCTAGCCC-1	5 WPC	CS13	FALSE	3508	0.0253218	16705	-0.0502092	-0.0097144	G1	Limb bud	Macrophage	-0.57328	10.6459
CS13_CAACCTCAGGCAGTCA-1	5 WPC	CS13	FALSE	2838	0.0448164	8903	0.432502	-0.170981	S	Limb bud	OCP	10.7909	3.78823
CS13_CAACCTCCACGGACAA-1	5 WPC	CS13	FALSE	2351	0.0126511	5296	-0.0812208	-0.271895	G1	Limb bud	Endothelium	7.58999	-11.035
CS13_CAACCTCCAGGGCATA-1	5 WPC	CS13	FALSE	4141	0.0195091	17069	0.0908301	0.910386	G2M	Limb bud	OCP	8.10252	0.629562
CS13_CAACCTCCATGAGCGA-1	5 WPC	CS13	FALSE	1078	0.0324675	2156	-0.0777369	-0.184745	G1	Limb bud	Endothelium	5.44026	-12.3086
CS13_CAACCTCCATGGAATA-1	5 WPC	CS13	FALSE	1815	0.0138117	6661	-0.0232339	0.095117	G2M	Limb bud	LBM2	15.9113	2.0718
CS13_CAACCTCGTAACGTTC-1	5 WPC	CS13	FALSE	1734	0.0237288	6490	0.144963	0.0196338	S	Limb bud	LBM2	15.4862	1.82004
CS13_CAACCTCGTATGAAAC-1	5 WPC	CS13	FALSE	2306	0.0102639	6138	0.428318	0.0363961	S	Limb bud	LBM1	6.39721	6.87471
CS13_CAACCTCGTCCAGTTA-1	5 WPC	CS13	FALSE	4590	0.0209274	20595	0.132183	0.656258	G2M	Limb bud	Myoprogenitor	4.50934	12.5681
CS13_CAACCTCGTGTGGTTT-1	5 WPC	CS13	FALSE	1851	0.0286538	5549	0.341554	0.180286	S	Limb bud	LBM2	16.4036	1.50189
CS13_CAACCTCTCACCGTAA-1	5 WPC	CS13	FALSE	4009	0.0225454	15746	0.202448	0.593995	G2M	Limb bud	LBM1	9.31602	5.48347
CS13_CAACCTCTCATCACCC-1	5 WPC	CS13	FALSE	3189	0.0163075	13736	0.13594	0.294259	G2M	Limb bud	LBM1	13.2182	4.06116
CS13_CAACCTCTCCGTACAA-1	5 WPC	CS13	FALSE	4499	0.0327212	16717	0.325524	0.580241	G2M	Limb bud	LBM1	8.22239	6.0278
CS13_CAACCTCTCTGAGTGT-1	5 WPC	CS13	FALSE	3919	0.0284649	16090	0.256465	0.415955	G2M	Limb bud	LBM1	8.80252	6.28236
CS13_CAACTAGCAGCGTAAG-1	5 WPC	CS13	FALSE	4262	0.0254	18189	0.113926	0.886239	G2M	Limb bud	OCP	6.27512	2.67395
CS13_CAACTAGGTAAGGGAA-1	5 WPC	CS13	FALSE	3793	0.0146493	42118	0.173322	0.165893	S	Limb bud	Erythrocyte	-7.54356	4.9224
CS13_CAACTAGGTACCGTTA-1	5 WPC	CS13	FALSE	4874	0.0258983	21623	0.428838	0.239385	S	Limb bud	OCP	9.41383	-3.26207
CS13_CAACTAGGTCCTAGCG-1	5 WPC	CS13	FALSE	5033	0.0206883	25570	0.164627	0.459766	G2M	Limb bud	OCP	8.91494	-2.65659
CS13_CAACTAGTCACTTCAT-1	5 WPC	CS13	FALSE	3518	0.0166692	13198	-0.0528736	-0.180792	G1	Limb bud	OCP	7.02808	-4.54159
CS13_CAAGAAAAGCCCAATT-1	5 WPC	CS13	FALSE	4017	0.0244751	17242	0.2557	0.411197	G2M	Limb bud	LBM1	9.44462	6.50346
CS13_CAAGAAAAGTAGTGCG-1	5 WPC	CS13	FALSE	3728	0.0213821	14919	0.362617	-0.0756748	S	Limb bud	LBM1	12.4976	1.81629
CS13_CAAGAAAAGTGGTAAT-1	5 WPC	CS13	FALSE	1283	0.00777605	3215	0.0029306	0.579972	G2M	Limb bud	LBM2	16.2902	1.1812
CS13_CAAGAAACACCATCCT-1	5 WPC	CS13	FALSE	3899	0.0260539	15276	0.239652	0.290526	G2M	Limb bud	OCP	8.63673	-2.5239
CS13_CAAGAAACACGAAAGC-1	5 WPC	CS13	FALSE	2194	0.0209969	5858	0.141914	0.104102	S	Limb bud	LBM1	11.056	0.00202181
CS13_CAAGAAACACGACGAA-1	5 WPC	CS13	FALSE	4565	0.0288736	19949	0.0287076	0.78062	G2M	Limb bud	LBM3	9.28444	-5.5307
CS13_CAAGAAACAGGAATCG-1	5 WPC	CS13	FALSE	2592	0.000108307	9233	0.404572	0.215073	S	Limb bud	LBM1	13.5298	3.52077
CS13_CAAGAAACATCGATTG-1	5 WPC	CS13	FALSE	4053	0.0366548	15987	0.12337	0.523525	G2M	Limb bud	LBM1	10.5485	1.58536
CS13_CAAGAAAGTAAACGCG-1	5 WPC	CS13	FALSE	2874	0.0354096	8557	0.234868	0.306273	G2M	Limb bud	LBM1	7.9014	6.71757
CS13_CAAGAAAGTACAGACG-1	5 WPC	CS13	FALSE	4120	0.0276562	15765	0.329649	0.635307	G2M	Limb bud	LBM1	7.36592	6.32651
CS13_CAAGAAAGTACGCACC-1	5 WPC	CS13	FALSE	3075	0.0301344	10785	0.16655	0.0998619	S	Limb bud	LBM1	11.8548	6.8825
CS13_CAAGAAAGTGCCTGCA-1	5 WPC	CS13	FALSE	4471	0.029387	20213	0.171304	0.813245	G2M	Limb bud	LBM1	8.88518	5.91977
CS13_CAAGAAAGTGTAATGA-1	5 WPC	CS13	FALSE	4249	0.0250198	17706	0.220308	0.356242	G2M	Limb bud	LBM3	12.5726	-2.40353
CS13_CAAGAAAGTTAAAGTG-1	5 WPC	CS13	FALSE	5893	0.0210703	36924	0.13587	0.74103	G2M	Limb bud	OCP	9.60946	1.7194
CS13_CAAGAAATCAGTTTGG-1	5 WPC	CS13	FALSE	3704	0.0384079	12914	0.164865	0.413635	G2M	Limb bud	LBM1	8.22375	7.72064
CS13_CAAGAAATCCTCTAGC-1	5 WPC	CS13	FALSE	2937	0.012322	32300	0.0364684	0.213673	G2M	Limb bud	Erythrocyte	-6.74502	5.15131
CS13_CAAGAAATCTTATCTG-1	5 WPC	CS13	FALSE	2710	0.0341596	8109	0.175781	-0.10536	S	Limb bud	LBM1	9.7799	-0.584271
CS13_CAAGAAATCTTCATGT-1	5 WPC	CS13	FALSE	3758	0.0255889	15241	0.398451	0.271184	S	Limb bud	LBM1	8.01811	2.3366
CS13_CAAGATCAGACCCACC-1	5 WPC	CS13	FALSE	3474	0.026676	17094	0.378787	0.00963449	S	Limb bud	Macrophage	-1.17051	11.8119
CS13_CAAGATCAGCATGGCA-1	5 WPC	CS13	FALSE	3952	0.0125335	15319	0.488491	0.164279	S	Limb bud	Myoprogenitor	4.671	13.4916
CS13_CAAGATCAGCGTTTAC-1	5 WPC	CS13	FALSE	5850	0.0252727	35849	0.45656	0.16451	S	Limb bud	LBM1	10.9011	5.10364
CS13_CAAGATCAGCTTTGGT-1	5 WPC	CS13	FALSE	3536	0.0297657	14043	0.271508	0.260043	S	Limb bud	LBM1	9.92816	-0.253756
CS13_CAAGATCAGGAGTTGC-1	5 WPC	CS13	FALSE	2724	0.0176644	14266	0.110516	0.356902	G2M	Limb bud	LBM2	15.7686	1.39797
CS13_CAAGATCTCCAGTAGT-1	5 WPC	CS13	FALSE	3637	0.019577	15886	0.112553	0.124908	G2M	Limb bud	LBM1	9.73552	2.9666
CS13_CAAGGCCAGACAAAGG-1	5 WPC	CS13	FALSE	3686	0.0214845	15965	0.155	-0.0694227	S	Limb bud	LBM1	10.7192	1.24888
CS13_CAAGGCCCAGGTGCCT-1	5 WPC	CS13	FALSE	4127	0.0409888	17517	0.449176	0.234634	S	Limb bud	LBM1	14.0024	3.52904
CS13_CAAGGCCCAGTGAGTG-1	5 WPC	CS13	FALSE	2909	0.0270681	10529	0.0602462	-0.080593	S	Limb bud	OCP	4.19712	-2.24073
CS13_CAAGGCCCATATGAGA-1	5 WPC	CS13	FALSE	3186	0.0126212	10934	0.567112	0.0191731	S	Limb bud	LBM1	12.9035	3.14261
CS13_CAAGGCCGTCAATACC-1	5 WPC	CS13	FALSE	3516	0.0122056	11634	0.590178	0.279378	S	Limb bud	LBM3	10.527	-5.0204
CS13_CAAGGCCGTCCATCCT-1	5 WPC	CS13	FALSE	3934	0.0202167	16521	0.296099	-0.0107019	S	Limb bud	LBM1	9.88789	6.46133
CS13_CAAGGCCGTGGCAAAC-1	5 WPC	CS13	FALSE	4228	0.0395775	17232	0.105254	0.802236	G2M	Limb bud	OCP	8.024	-3.80715
CS13_CAAGGCCGTGTTTGGT-1	5 WPC	CS13	FALSE	3521	0.0210126	13135	0.147387	0.199746	G2M	Limb bud	LBM1	9.51964	6.11673
CS13_CAAGGCCGTTGTCGCG-1	5 WPC	CS13	FALSE	2860	0.0313256	9513	0.285091	-0.0305696	S	Limb bud	OCP	9.60711	0.581489
CS13_CAAGGCCTCTCGTTTA-1	5 WPC	CS13	FALSE	4631	0.0251131	22100	0.175949	0.747739	G2M	Limb bud	LBM1	7.84965	5.6761
CS13_CAAGTTGAGAAGGCCT-1	5 WPC	CS13	FALSE	3289	0.0264608	11980	0.431661	0.2475	S	Limb bud	OCP	6.61053	-2.72819
CS13_CAAGTTGAGCCGATTT-1	5 WPC	CS13	FALSE	2534	0.0469287	7863	0.172107	-0.0693914	S	Limb bud	LBM1	11.7909	7.52964
CS13_CAAGTTGCAACACGCC-1	5 WPC	CS13	FALSE	3961	0.0232404	16566	0.322509	0.469348	G2M	Limb bud	OCP	7.79449	-3.32071
CS13_CAAGTTGCAACGATCT-1	5 WPC	CS13	FALSE	2965	0.0267914	9406	0.259744	-0.00499937	S	Limb bud	LBM1	13.8601	5.10455
CS13_CAAGTTGCAAGACACG-1	5 WPC	CS13	FALSE	3369	0.0216955	12952	0.0377902	-0.215174	S	Limb bud	OCP	8.74401	-0.391052
CS13_CAAGTTGGTCTCAACA-1	5 WPC	CS13	FALSE	4060	0.0259073	18489	-0.00185744	0.799503	G2M	Limb bud	Myoprogenitor	5.43872	11.4285
CS13_CAAGTTGGTTCTCATT-1	5 WPC	CS13	FALSE	1939	0.0293795	7284	0.122992	0.0112427	S	Limb bud	LBM1	7.41002	4.07638
CS13_CAAGTTGTCAAGGCTT-1	5 WPC	CS13	FALSE	3566	0.0371534	12408	0.346948	-0.0165809	S	Limb bud	LBM1	11.7204	1.00857
CS13_CAAGTTGTCCTCATTA-1	5 WPC	CS13	FALSE	3288	0.0111407	30429	0.154426	0.250136	G2M	Limb bud	Erythrocyte	-6.44859	4.95449
CS13_CAAGTTGTCGCCTGAG-1	5 WPC	CS13	FALSE	2932	0.0271446	9652	0.0783619	-0.11894	S	Limb bud	LBM1	8.34655	6.51958
CS13_CACAAACAGGGATCTG-1	5 WPC	CS13	FALSE	2834	0.0114175	28903	0.211641	0.0672451	S	Limb bud	Erythrocyte	-8.44321	2.66754
CS13_CACAAACAGTAGGCCA-1	5 WPC	CS13	FALSE	3899	0.0235231	16707	0.46223	-0.0286473	S	Limb bud	LBM1	12.0037	8.49124
CS13_CACAAACAGTGCAAGC-1	5 WPC	CS13	FALSE	2898	0.0267374	8677	0.150768	0.533324	G2M	Limb bud	OCP	8.95494	4.63944
CS13_CACAAACCAAGGGTCA-1	5 WPC	CS13	FALSE	2413	0.0130194	23273	0.179067	-0.00602195	S	Limb bud	Erythrocyte	-9.6461	2.98213
CS13_CACAAACCATGGGACA-1	5 WPC	CS13	FALSE	2618	0.0253292	7975	-0.0314123	-0.140674	G1	Limb bud	OCP	5.56844	-5.01743
CS13_CACAAACGTACGACCC-1	5 WPC	CS13	FALSE	4126	0.0290657	17168	0.418814	-0.00449261	S	Limb bud	LBM3	9.41148	-5.3226
CS13_CACAAACGTCACCCAG-1	5 WPC	CS13	FALSE	2445	0.0649575	6943	0.109446	0.634702	G2M	Limb bud	Epithelium1	0.292402	5.79532
CS13_CACAAACGTCTCCCTA-1	5 WPC	CS13	FALSE	2194	0.0597381	4888	-0.0904811	-0.0541923	G1	Limb bud	Endothelium	7.32713	-10.9037
CS13_CACAAACTCAGCCTAA-1	5 WPC	CS13	FALSE	2824	0.0249277	8986	0.412399	-0.157638	S	Limb bud	LBM1	12.2458	-0.671121
CS13_CACAAACTCAGTTAGC-1	5 WPC	CS13	FALSE	3147	0.0321965	10995	0.182712	-0.100912	S	Limb bud	LBM1	8.08541	8.08928
CS13_CACACAAAGAAGAAGC-1	5 WPC	CS13	FALSE	3797	0.029968	14382	0.332415	0.288777	S	Limb bud	LBM3	12.8802	-2.10572
CS13_CACACAAAGAATGTTG-1	5 WPC	CS13	FALSE	1933	0.000157555	6347	0.272479	0.225356	S	Limb bud	LBM2	15.5964	1.22903
CS13_CACACAAAGCCACTAT-1	5 WPC	CS13	FALSE	4680	0.0179325	20856	0.374976	-0.108243	S	Limb bud	LBM1	10.5447	7.19654
CS13_CACACAAAGGATGGAA-1	5 WPC	CS13	FALSE	3764	0.0271364	14335	0.33012	-0.122076	S	Limb bud	LBM1	13.2425	4.50389
CS13_CACACAAAGGCTAGCA-1	5 WPC	CS13	FALSE	3573	0.0205819	12924	0.304167	0.129953	S	Limb bud	Epithelium1	0.791983	6.54385
CS13_CACACAAAGGGAAACA-1	5 WPC	CS13	FALSE	3184	0.0281919	11067	0.134583	0.457406	G2M	Limb bud	LBM1	10.3383	4.83918
CS13_CACACAACACTGTCGG-1	5 WPC	CS13	FALSE	3667	0.0351467	11893	0.394608	0.176263	S	Limb bud	LBM1	8.55927	5.93925
CS13_CACACAACAGGAATGC-1	5 WPC	CS13	FALSE	5846	0.0323187	31375	0.0382867	0.779078	G2M	Limb bud	LBM3	8.85905	-6.16666
CS13_CACACAACATCTCGCT-1	5 WPC	CS13	FALSE	4253	0.0147971	17571	0.0371453	0.575546	G2M	Limb bud	Epithelium1	-1.21913	5.46292
CS13_CACACAATCAATAAGG-1	5 WPC	CS13	FALSE	3529	0.024447	13744	0.0332172	0.689493	G2M	Limb bud	LBM3	9.85282	-2.07372
CS13_CACACAATCTCGAGTA-1	5 WPC	CS13	FALSE	2507	0.0334804	7706	0.112959	-0.0100335	S	Limb bud	LBM1	11.0951	1.54836
CS13_CACACCTAGATCGGGT-1	5 WPC	CS13	FALSE	3101	0.0299826	12674	-0.122662	-0.181469	G1	Limb bud	Myoprogenitor	6.62225	12.6603
CS13_CACACCTCACACCGCA-1	5 WPC	CS13	FALSE	5468	0.0247913	27913	0.0508171	0.837862	G2M	Limb bud	LBM1	8.3007	5.62117
CS13_CACACCTCAGCCACCA-1	5 WPC	CS13	FALSE	4590	0.020992	19436	0.263396	0.084444	S	Limb bud	LBM1	11.0976	7.98024
CS13_CACACCTCAGCCTTGG-1	5 WPC	CS13	FALSE	2866	0.0103342	28546	0.155389	-0.0994188	S	Limb bud	Erythrocyte	-9.94768	1.48016
CS13_CACACCTCATCAGTCA-1	5 WPC	CS13	FALSE	2570	0.0343579	9110	-0.197626	-0.207081	G1	Limb bud	Endothelium	7.7413	-12.3873
CS13_CACACCTGTTCCTCCA-1	5 WPC	CS13	FALSE	4016	0.0370183	13831	0.141247	0.574342	G2M	Limb bud	LBM1	13.7355	2.6289
CS13_CACACCTTCCGCTGTT-1	5 WPC	CS13	FALSE	5215	0.0225582	25002	0.122707	1.01225	G2M	Limb bud	OCP	5.98744	4.51788
CS13_CACACCTTCCTTTCGG-1	5 WPC	CS13	FALSE	2285	0.00633149	18637	0.270457	0.0862745	S	Limb bud	Erythrocyte	-8.48231	4.1302
CS13_CACACCTTCGTTTGCC-1	5 WPC	CS13	FALSE	2573	0.0100602	22763	0.156168	-0.0511909	S	Limb bud	Erythrocyte	-9.29911	1.31822
CS13_CACACCTTCTTTACAC-1	5 WPC	CS13	FALSE	2856	0.0476448	7388	0.194018	0.349308	G2M	Limb bud	LBM3	10.6159	-3.54424
CS13_CACACTCAGATGCCTT-1	5 WPC	CS13	FALSE	4277	0.0243528	15645	0.480519	0.149265	S	Limb bud	LBM1	7.49701	6.91666
CS13_CACACTCAGCGTAGTG-1	5 WPC	CS13	FALSE	1083	0.0230335	2301	-0.047563	0.499742	G2M	Limb bud	LBM2	15.9739	1.66648
CS13_CACACTCAGGCTCTTA-1	5 WPC	CS13	FALSE	4076	0.0238186	15744	0.00315651	0.627994	G2M	Limb bud	Endothelium	9.81803	-11.2845
CS13_CACACTCCACCGTTGG-1	5 WPC	CS13	FALSE	3835	0.0290053	15411	0.125565	0.196383	G2M	Limb bud	Epithelium1	-0.108786	5.64697
CS13_CACACTCCACGGCTAC-1	5 WPC	CS13	FALSE	5001	0.0245925	24235	0.153291	0.862116	G2M	Limb bud	OCP	8.52352	0.304891
CS13_CACACTCCATATGAGA-1	5 WPC	CS13	FALSE	3710	0.0227632	13926	-0.0326169	0.546991	G2M	Limb bud	LBM1	10.3423	3.49375
CS13_CACACTCCATCTCGCT-1	5 WPC	CS13	FALSE	5705	0.02488	31672	0.33194	0.308174	S	Limb bud	LBM1	11.1347	2.192
CS13_CACACTCGTTAAAGAC-1	5 WPC	CS13	FALSE	2902	0.0312696	9562	0.166745	0.496766	G2M	Limb bud	LBM1	8.12381	7.41052
CS13_CACACTCTCAACGGCC-1	5 WPC	CS13	FALSE	2809	0.00930028	25053	0.292405	0.0138218	S	Limb bud	Erythrocyte	-8.79356	2.34048
CS13_CACAGGCAGAGCCCAA-1	5 WPC	CS13	FALSE	2642	0.00921974	23428	0.224127	-0.045643	S	Limb bud	Erythrocyte	-8.54637	1.30594
CS13_CACAGGCAGCCCTAAT-1	5 WPC	CS13	FALSE	4201	0.0227146	17874	0.517587	0.323023	S	Limb bud	LBM1	6.87735	-0.564707
CS13_CACAGGCAGGTGGGTT-1	5 WPC	CS13	FALSE	2886	0.0300647	11442	-0.0289007	-0.0772268	G1	Limb bud	Myoprogenitor	4.06741	12.7911
CS13_CACAGGCAGTACATGA-1	5 WPC	CS13	FALSE	2193	0.0194516	7403	0.0531297	0.485135	G2M	Limb bud	LBM1	13.1775	3.87839
CS13_CACAGGCAGTTCGCGC-1	5 WPC	CS13	FALSE	3762	0.0297996	13423	0.348249	0.109617	S	Limb bud	LBM1	13.1361	3.04525
CS13_CACAGGCCAGTAAGAT-1	5 WPC	CS13	FALSE	3403	0.0114243	11992	0.61713	0.0784422	S	Limb bud	LBM3	11.1654	-3.93136
CS13_CACAGGCGTCCGTTAA-1	5 WPC	CS13	FALSE	1501	0.000559754	3573	0.502632	0.115983	S	Limb bud	LBM2	16.2864	0.784447
CS13_CACAGGCGTCCTAGCG-1	5 WPC	CS13	FALSE	2596	0.0560913	7363	0.331515	-0.110158	S	Limb bud	LBM3	12.0854	-4.85403
CS13_CACAGGCGTCGACTAT-1	5 WPC	CS13	FALSE	2117	0.00777251	21100	0.164878	-0.0225021	S	Limb bud	Erythrocyte	-10.4497	3.20269
CS13_CACAGGCGTTCACCTC-1	5 WPC	CS13	FALSE	4558	0.0257642	19562	0.0886456	0.880564	G2M	Limb bud	OCP	7.38868	1.78097
CS13_CACAGGCTCAACGCTA-1	5 WPC	CS13	FALSE	3800	0.02063	15269	0.195364	0.189683	S	Limb bud	LBM1	9.37647	3.59021
CS13_CACAGGCTCACTGGGC-1	5 WPC	CS13	FALSE	3104	0.0222539	10515	0.237453	-0.0544923	S	Limb bud	LBM1	8.24007	7.28545
CS13_CACAGGCTCAGTACGT-1	5 WPC	CS13	FALSE	3894	0.0226864	16133	-0.00785232	0.217811	G2M	Limb bud	Endothelium	8.58434	-11.7827
CS13_CACAGGCTCGGAGCAA-1	5 WPC	CS13	FALSE	3722	0.0502045	15895	0.0256808	-0.0674418	S	Limb bud	LBM3	11.9601	-3.122
CS13_CACAGTAAGCTTATCG-1	5 WPC	CS13	FALSE	4962	0.0267389	22888	0.114197	0.908965	G2M	Limb bud	OCP	9.29151	2.46284
CS13_CACAGTAAGGCATGGT-1	5 WPC	CS13	FALSE	3297	0.00870668	11830	0.280961	0.500235	G2M	Limb bud	OCP	6.92918	2.72965
CS13_CACAGTAAGTATCTCG-1	5 WPC	CS13	FALSE	2322	0.0200347	7487	0.224614	0.50516	G2M	Limb bud	LBM2	15.1316	2.07899
CS13_CACAGTACAAGTACCT-1	5 WPC	CS13	FALSE	2873	0.0320138	8715	0.197246	0.170904	S	Limb bud	LBM1	9.29579	6.54759
CS13_CACAGTACAGAGCCAA-1	5 WPC	CS13	FALSE	3650	0.0295534	12046	0.165636	0.621618	G2M	Limb bud	LBM1	13.3208	2.96756
CS13_CACAGTACAGCTTAAC-1	5 WPC	CS13	FALSE	2924	0.0223366	10297	0.282729	-0.173414	S	Limb bud	LBM1	10.2972	0.889738
CS13_CACAGTAGTACAGTGG-1	5 WPC	CS13	FALSE	1991	0.00697741	17485	0.189582	-0.0610106	S	Limb bud	Erythrocyte	-10.2525	1.91802
CS13_CACAGTAGTATATGGA-1	5 WPC	CS13	FALSE	1614	0.0548904	4427	0.0222747	0.811325	G2M	Limb bud	OCP	6.84867	3.77683
CS13_CACAGTAGTCTTGATG-1	5 WPC	CS13	FALSE	4632	0.0332456	19762	0.0331225	0.79694	G2M	Limb bud	OCP	7.3485	4.57048
CS13_CACAGTAGTGTGGCTC-1	5 WPC	CS13	FALSE	3036	0.0270065	10516	0.118329	0.102541	S	Limb bud	LBM1	8.40383	5.56694
CS13_CACAGTATCGCCTGTT-1	5 WPC	CS13	FALSE	4605	0.0446881	19334	0.138774	1.0041	G2M	Limb bud	LBM1	11.2184	1.36106
CS13_CACAGTATCGTGGGAA-1	5 WPC	CS13	FALSE	4329	0.0252238	20774	0.274185	0.385356	G2M	Limb bud	Myoprogenitor	4.17017	13.4945
CS13_CACAGTATCTGATTCT-1	5 WPC	CS13	FALSE	2699	0.0425885	7232	0.340797	-0.00721791	S	Limb bud	LBM1	11.3514	2.91339
CS13_CACAGTATCTGTGCAA-1	5 WPC	CS13	FALSE	4452	0.0243658	21916	0.155728	0.237848	G2M	Limb bud	Myoprogenitor	4.72496	13.9147
CS13_CACATAGCAATGAATG-1	5 WPC	CS13	FALSE	3709	0.0304961	13969	-0.233684	-0.17315	G1	Limb bud	Endothelium	7.13708	-11.1152
CS13_CACATAGCACGGCTAC-1	5 WPC	CS13	FALSE	6055	0.0230433	39404	0.194815	0.783753	G2M	Limb bud	LBM1	8.73755	1.17326
CS13_CACATAGCACTACAGT-1	5 WPC	CS13	FALSE	3898	0.0255147	14619	0.48007	0.204009	S	Limb bud	OCP	9.87561	-2.39249
CS13_CACATAGGTAACGTTC-1	5 WPC	CS13	FALSE	3272	0.0214005	31588	0.331887	-0.00416198	S	Limb bud	Erythrocyte	-8.53298	2.75363
CS13_CACATAGGTCCTCTTG-1	5 WPC	CS13	FALSE	3724	0.0396314	12263	-0.0127652	1.07196	G2M	Limb bud	OCP	5.94394	3.65538
CS13_CACATAGGTGCAGTAG-1	5 WPC	CS13	FALSE	5180	0.0359765	25878	0.139059	0.605458	G2M	Limb bud	OCP	8.02492	-3.77254
CS13_CACATAGGTGCCTGTG-1	5 WPC	CS13	FALSE	3931	0.0254747	16958	0.166481	-0.142359	S	Limb bud	LBM1	7.61904	6.82841
CS13_CACATAGTCAAGAAGT-1	5 WPC	CS13	FALSE	2668	0.0100686	9038	0.02392	0.607701	G2M	Limb bud	Endothelium	8.28477	-13.4778
CS13_CACATAGTCGTGGTCG-1	5 WPC	CS13	FALSE	3624	0.0292763	14551	0.342676	-0.107178	S	Limb bud	LBM1	8.78402	3.20388
CS13_CACATAGTCTCTGTCG-1	5 WPC	CS13	FALSE	2137	0.0513663	6697	0.179839	0.145484	S	Limb bud	LBM2	13.5761	2.96499
CS13_CACATAGTCTGGCGTG-1	5 WPC	CS13	FALSE	3664	0.0285921	15179	0.318442	-0.123731	S	Limb bud	Osteoprogenitor	7.51521	-0.233875
CS13_CACATTTAGAATTCCC-1	5 WPC	CS13	FALSE	3756	0.0274298	15166	0.330101	-0.165939	S	Limb bud	LBM1	8.75312	4.63178
CS13_CACATTTAGATGTGGC-1	5 WPC	CS13	FALSE	2371	0.0260821	8895	0.294075	0.199986	S	Limb bud	LBM2	15.4653	2.92589
CS13_CACATTTAGCGTTTAC-1	5 WPC	CS13	FALSE	3352	0.0312552	11966	0.228887	-0.0607688	S	Limb bud	LBM1	11.284	2.89012
CS13_CACATTTAGGAGCGTT-1	5 WPC	CS13	FALSE	3428	0.0249028	12087	0.356005	-0.0608349	S	Limb bud	LBM1	8.73808	4.12654
CS13_CACATTTAGGCTAGGT-1	5 WPC	CS13	FALSE	4340	0.0335199	17333	0.31209	-0.15587	S	Limb bud	OCP	8.50897	-3.5736
CS13_CACATTTAGGTCGGAT-1	5 WPC	CS13	FALSE	3897	0.0350552	15119	0.248339	0.473913	G2M	Limb bud	LBM3	12.5437	-2.06823
CS13_CACATTTCATGGTCAT-1	5 WPC	CS13	FALSE	5505	0.0240408	27079	0.0317153	0.782326	G2M	Limb bud	OCP	6.46437	-1.8036
CS13_CACATTTGTATATGAG-1	5 WPC	CS13	FALSE	2341	0.00133204	8258	0.0733453	0.609134	G2M	Limb bud	LBM1	14.0426	4.23987
CS13_CACATTTGTCAATGTC-1	5 WPC	CS13	FALSE	3961	0.0164842	15712	0.45817	-0.0200952	S	Limb bud	LBM3	11.8716	-1.45459
CS13_CACATTTGTCCCGACA-1	5 WPC	CS13	FALSE	2960	0.0259942	9002	0.269194	-0.0298458	S	Limb bud	LBM1	10.4565	3.52896
CS13_CACATTTGTTCATGGT-1	5 WPC	CS13	FALSE	4671	0.0243311	19399	0.0972536	0.887657	G2M	Limb bud	LBM1	8.42102	5.16437
CS13_CACATTTTCATGCAAC-1	5 WPC	CS13	FALSE	3211	0.0309458	9759	0.51982	0.158438	S	Limb bud	OCP	5.09822	2.12439
CS13_CACATTTTCCTATTCA-1	5 WPC	CS13	FALSE	4179	0.0255403	16797	0.156986	0.0788957	S	Limb bud	LBM1	11.6191	1.30811
CS13_CACCACTAGCCAGAAC-1	5 WPC	CS13	FALSE	2599	0.0390566	7886	0.396797	-0.0223266	S	Limb bud	OCP	5.67003	-3.04838
CS13_CACCACTAGTGTACCT-1	5 WPC	CS13	FALSE	6594	0.0286091	43273	0.141138	0.595044	G2M	Limb bud	OCP	8.03773	0.0929447
CS13_CACCACTCACTCAGGC-1	5 WPC	CS13	FALSE	4075	0.021452	17714	0.228025	0.220089	S	Limb bud	LBM1	10.7291	5.48034
CS13_CACCACTCAGTCAGCC-1	5 WPC	CS13	FALSE	4159	0.0195289	16386	0.166931	0.831083	G2M	Limb bud	OCP	7.17341	-1.64696
CS13_CACCACTGTCAAAGAT-1	5 WPC	CS13	FALSE	2071	0.0201555	6301	0.0671294	0.871562	G2M	Limb bud	LBM2	15.3811	1.4291
CS13_CACCACTGTGCCTGCA-1	5 WPC	CS13	FALSE	3150	0.0454124	9711	-0.0891838	0.852891	G2M	Limb bud	LBM1	9.89049	6.24922
CS13_CACCACTGTGTGCGTC-1	5 WPC	CS13	FALSE	5317	0.0213896	29173	0.16898	0.184612	G2M	Limb bud	OCP	8.16421	-3.18703
CS13_CACCACTTCAACGCTA-1	5 WPC	CS13	FALSE	5277	0.0315292	27086	0.0243815	-0.14875	S	Limb bud	Myoprogenitor	5.22289	12.801
CS13_CACCACTTCAACGGGA-1	5 WPC	CS13	FALSE	3930	0.0289097	15877	0.231696	-0.00534385	S	Limb bud	LBM1	13.1835	3.04638
CS13_CACCACTTCTAGCACA-1	5 WPC	CS13	FALSE	4021	0.0236405	15778	0.364136	0.422485	G2M	Limb bud	LBM1	12.9535	0.881524
CS13_CACCAGGAGAGGTTGC-1	5 WPC	CS13	FALSE	2885	0.00929656	25816	0.0157943	0.855384	G2M	Limb bud	Erythrocyte	-5.31113	3.54802
CS13_CACCAGGAGATAGGAG-1	5 WPC	CS13	FALSE	3207	0.0756879	11085	0.228693	-0.187577	S	Limb bud	LBM1	9.57986	5.16416
CS13_CACCAGGCAGACGCAA-1	5 WPC	CS13	FALSE	3804	0.0276983	13286	0.28407	0.258435	S	Limb bud	LBM1	10.2822	5.32096
CS13_CACCAGGGTAAATACG-1	5 WPC	CS13	FALSE	4930	0.0229415	23451	0.244397	0.814969	G2M	Limb bud	LBM3	9.05515	-3.69923
CS13_CACCAGGGTGTTTGTG-1	5 WPC	CS13	FALSE	2185	0.0595698	5439	0.334998	0.00119454	S	Limb bud	Endothelium	4.85731	-12.369
CS13_CACCAGGTCAAACCGT-1	5 WPC	CS13	FALSE	3348	0.0276225	12345	0.40301	-0.0740558	S	Limb bud	OCP	8.68453	-3.46179
CS13_CACCAGGTCAAAGACA-1	5 WPC	CS13	FALSE	1077	0.0705822	1941	0.276799	-0.166366	S	Limb bud	Chondroblast	0.320181	5.55554
CS13_CACCTTGAGACACTAA-1	5 WPC	CS13	FALSE	3069	0.0302241	10753	0.334275	-0.0701719	S	Limb bud	Epithelium1	0.109297	6.08565
CS13_CACCTTGAGAGACGAA-1	5 WPC	CS13	FALSE	4008	0.0273256	15297	0.270869	0.481454	G2M	Limb bud	LBM1	9.83566	5.73853
CS13_CACCTTGAGATGTAAC-1	5 WPC	CS13	FALSE	3757	0.0277647	14911	0.193068	0.0607611	S	Limb bud	LBM1	9.80389	7.36692
CS13_CACCTTGAGCCAGAAC-1	5 WPC	CS13	FALSE	1382	0.0020753	3373	-0.0256012	0.8768	G2M	Limb bud	LBM2	16.333	0.397802
CS13_CACCTTGAGCTTCGCG-1	5 WPC	CS13	FALSE	1869	0.0344475	5864	0.142976	0.133219	S	Limb bud	LBM1	10.6248	3.58758
CS13_CACCTTGAGGATTCGG-1	5 WPC	CS13	FALSE	2778	0.0202173	7914	0.290175	0.00440225	S	Limb bud	LBM1	11.399	2.16552
CS13_CACCTTGCAAGCGAGT-1	5 WPC	CS13	FALSE	3137	0.0684909	12060	0.100175	0.40934	G2M	Limb bud	LBM3	11.2697	-2.54827
CS13_CACCTTGCACCGATAT-1	5 WPC	CS13	FALSE	2175	0.00081182	6159	0.328672	0.0038349	S	Limb bud	LBM1	14.1059	2.3081
CS13_CACCTTGCAGATGGGT-1	5 WPC	CS13	FALSE	3825	0.0289741	15186	0.178584	0.353259	G2M	Limb bud	LBM1	9.4807	6.80612
CS13_CACCTTGCAGCCAGAA-1	5 WPC	CS13	FALSE	4517	0.0246653	19866	0.0500547	0.884964	G2M	Limb bud	OCP	5.73928	3.52696
CS13_CACCTTGCATATGCTG-1	5 WPC	CS13	FALSE	4353	0.039362	17555	0.247811	0.365131	G2M	Limb bud	Myoprogenitor	4.59736	14.3136
CS13_CACCTTGCATCACCCT-1	5 WPC	CS13	FALSE	1090	0.00116959	2565	0.0374184	0.759487	G2M	Limb bud	LBM2	14.994	-0.444851
CS13_CACCTTGGTCTCTCTG-1	5 WPC	CS13	FALSE	6179	0.0201533	37959	0.168704	0.829963	G2M	Limb bud	OCP	9.4863	3.77498
CS13_CACCTTGGTGACGCCT-1	5 WPC	CS13	FALSE	3911	0.0403296	16142	-0.0607273	-0.0274083	G1	Limb bud	Macrophage	0.684123	9.70894
CS13_CACCTTGTCAGGATCT-1	5 WPC	CS13	FALSE	2827	0.0170305	28126	0.0728357	0.271436	G2M	Limb bud	Erythrocyte	-7.52836	5.48795
CS13_CACCTTGTCCACGTGG-1	5 WPC	CS13	FALSE	4529	0.0204539	21854	0.351863	-0.0430256	S	Limb bud	LBM1	10.6998	5.98977
CS13_CACCTTGTCCCTTGCA-1	5 WPC	CS13	FALSE	3368	0.020237	10970	0.257029	0.27266	G2M	Limb bud	LBM1	10.6165	4.8213
CS13_CACCTTGTCCTAGTGA-1	5 WPC	CS13	FALSE	3166	0.00846686	29645	0.265951	0.291885	G2M	Limb bud	Erythrocyte	-7.75676	5.94334
CS13_CACCTTGTCGCCGTGA-1	5 WPC	CS13	FALSE	3489	0.0324748	12502	0.428275	0.0926063	S	Limb bud	LBM1	11.9624	6.59454
CS13_CACCTTGTCTCTGAGA-1	5 WPC	CS13	FALSE	3305	0.0327556	11540	0.236607	-0.147576	S	Limb bud	LBM3	11.8637	-5.25953
CS13_CACCTTGTCTGGAGCC-1	5 WPC	CS13	FALSE	6679	0.0339223	45840	0.0419705	0.0181185	S	Limb bud	Endothelium	9.03467	-11.1664
CS13_CACTCCAAGTCCGGTC-1	5 WPC	CS13	FALSE	3145	0.0164411	12043	0.0893801	0.897746	G2M	Limb bud	LBM1	13.9504	2.39921
CS13_CACTCCACAAAGGAAG-1	5 WPC	CS13	FALSE	3971	0.0271177	14898	0.155408	0.768186	G2M	Limb bud	LBM1	9.27669	5.71399
CS13_CACTCCACAAGGACAC-1	5 WPC	CS13	FALSE	3164	0.00991487	29955	0.150624	0.408988	G2M	Limb bud	Erythrocyte	-7.78032	6.03378
CS13_CACTCCACAAGTACCT-1	5 WPC	CS13	FALSE	3477	0.0273715	10120	0.247335	0.301814	G2M	Limb bud	LBM1	11.263	0.0416269
CS13_CACTCCACACGTAAGG-1	5 WPC	CS13	FALSE	4101	0.0193219	19201	0.0950438	0.068698	S	Limb bud	LBM1	10.3378	6.34951
CS13_CACTCCAGTAGCGCTC-1	5 WPC	CS13	FALSE	3001	0.0248097	10117	-0.0435567	-0.231804	G1	Limb bud	LBM1	10.3185	0.61721
CS13_CACTCCAGTCTAAAGA-1	5 WPC	CS13	FALSE	4325	0.0152032	18483	0.175962	0.276567	G2M	Limb bud	LBM1	9.15781	5.48943
CS13_CACTCCAGTTGTTTGG-1	5 WPC	CS13	FALSE	4025	0.015015	16650	0.11956	-0.0134751	S	Limb bud	LBM1	11.2662	3.09568
CS13_CACTCCATCAGAAATG-1	5 WPC	CS13	FALSE	4356	0.0179759	18803	0.505967	0.13843	S	Limb bud	LBM3	10.6758	-4.01872
CS13_CAGAATCAGTTACCCA-1	5 WPC	CS13	FALSE	3536	0.0223336	11373	0.121276	0.948756	G2M	Limb bud	OCP	10.2069	1.55706
CS13_CAGAATCCAGTTCCCT-1	5 WPC	CS13	FALSE	3992	0.0337169	14859	0.368985	0.00698563	S	Limb bud	LBM1	7.89527	5.92599
CS13_CAGAATCCATATGCTG-1	5 WPC	CS13	FALSE	3731	0.0355423	14124	0.102275	0.650562	G2M	Limb bud	LBM1	13.1106	1.11085
CS13_CAGAATCCATTTCACT-1	5 WPC	CS13	FALSE	3829	0.0208159	14316	0.223919	0.834413	G2M	Limb bud	LBM1	11.5564	1.06087
CS13_CAGAATCGTCTCTCTG-1	5 WPC	CS13	FALSE	3317	0.0207266	12689	-0.0523126	-0.114274	G1	Limb bud	OCP	8.77916	-0.865446
CS13_CAGAATCGTGTCCTCT-1	5 WPC	CS13	FALSE	3342	0.0224403	12433	0.0763151	-0.156395	S	Limb bud	LBM1	8.55991	1.5769
CS13_CAGAATCTCAGTTCGA-1	5 WPC	CS13	FALSE	5544	0.0277933	30367	0.312679	0.29429	S	Limb bud	Macrophage	3.14152	8.54162
CS13_CAGAATCTCGGGAGTA-1	5 WPC	CS13	FALSE	2965	0.019169	9025	0.367017	-0.0406198	S	Limb bud	LBM1	13.8671	2.01902
CS13_CAGAGAGAGAAGGTGA-1	5 WPC	CS13	FALSE	1669	0.000303168	6597	0.296218	-0.0778551	S	Limb bud	Myoprogenitor	6.30774	10.4047
CS13_CAGAGAGAGACGACGT-1	5 WPC	CS13	FALSE	3756	0.0244177	16013	0.265163	0.27967	G2M	Limb bud	LBM1	9.59834	1.12255
CS13_CAGAGAGCACATCCGG-1	5 WPC	CS13	FALSE	2027	0.0294583	6314	0.405228	0.492914	G2M	Limb bud	LBM1	15.1577	1.10109
CS13_CAGAGAGCAGGTCTCG-1	5 WPC	CS13	FALSE	1300	0.0229592	3528	0.177721	0.00306311	S	Limb bud	LBM2	16.4153	2.6779
CS13_CAGAGAGTCACTCCTG-1	5 WPC	CS13	FALSE	3213	0.0029459	11202	0.471674	0.045585	S	Limb bud	LBM1	11.5239	6.18316
CS13_CAGAGAGTCAGGCGAA-1	5 WPC	CS13	FALSE	2079	0.00276912	8667	0.105125	-0.0901071	S	Limb bud	Epithelium2	18.1982	2.7394
CS13_CAGAGAGTCTGCTTGC-1	5 WPC	CS13	FALSE	4299	0.0214489	20001	0.269065	0.320362	G2M	Limb bud	LBM1	10.5867	2.53313
CS13_CAGATCAAGAAACGCC-1	5 WPC	CS13	FALSE	3045	0.0372586	10199	0.2281	-0.123402	S	Limb bud	OCP	6.62842	-3.39459
CS13_CAGATCAAGATGTGGC-1	5 WPC	CS13	FALSE	3349	0.0325945	13806	-0.0199073	0.197607	G2M	Limb bud	Epithelium1	1.57511	7.13357
CS13_CAGATCAAGGAATCGC-1	5 WPC	CS13	FALSE	3436	0.0306833	13786	0.105086	-0.0660685	S	Limb bud	Epithelium1	-1.08405	4.89188
CS13_CAGATCAAGGCATGGT-1	5 WPC	CS13	FALSE	2861	0.0297565	9981	0.0825119	-0.0763198	S	Limb bud	LBM1	10.6937	5.05817
CS13_CAGATCACAAACTGCT-1	5 WPC	CS13	FALSE	4228	0.0210552	20185	0.296167	-0.015525	S	Limb bud	LBM1	11.9891	2.97087
CS13_CAGATCACAACTGCGC-1	5 WPC	CS13	FALSE	3631	0.0172898	13534	0.557166	-0.0819261	S	Limb bud	Macrophage	3.08445	8.5158
CS13_CAGATCACAATAACGA-1	5 WPC	CS13	FALSE	4026	0.0215378	17272	0.405325	-0.0674511	S	Limb bud	LBM1	11.2776	0.644315
CS13_CAGATCACACAGACAG-1	5 WPC	CS13	FALSE	3669	0.0346904	13952	0.446969	0.174907	S	Limb bud	LBM1	5.82047	7.93915
CS13_CAGATCACATCCGTGG-1	5 WPC	CS13	FALSE	3891	0.021919	15466	0.446219	-0.141223	S	Limb bud	OCP	9.97069	-1.50271
CS13_CAGATCACATCTCGCT-1	5 WPC	CS13	FALSE	4860	0.028598	21470	0.142013	0.666686	G2M	Limb bud	LBM3	10.7014	-2.05111
CS13_CAGATCAGTCTAAACC-1	5 WPC	CS13	FALSE	2746	0.000533144	11254	0.544344	0.00278535	S	Limb bud	LBM3	11.5063	-5.05917
CS13_CAGATCATCTTGTCAT-1	5 WPC	CS13	FALSE	3172	0.0638814	10723	0.320498	0.694341	G2M	Limb bud	LBM1	12.4245	0.933029
CS13_CAGCAGCAGCGATTCT-1	5 WPC	CS13	FALSE	2999	0.00904091	26546	0.0579596	0.379379	G2M	Limb bud	Erythrocyte	-5.64059	2.31688
CS13_CAGCAGCAGTACCGGA-1	5 WPC	CS13	FALSE	2566	0.0287514	9843	0.339606	0.136421	S	Limb bud	LBM2	15.4798	2.5382
CS13_CAGCAGCAGTCTCCTC-1	5 WPC	CS13	FALSE	4889	0.0347647	22868	0.488015	0.234878	S	Limb bud	LBM1	6.88124	5.93584
CS13_CAGCAGCGTCATACTG-1	5 WPC	CS13	FALSE	2774	0.0281285	9030	0.249972	-0.120858	S	Limb bud	LBM1	6.90228	4.50746
CS13_CAGCAGCGTTGTACAC-1	5 WPC	CS13	FALSE	2679	0.0634409	7440	0.532436	0.119378	S	Limb bud	LBM1	12.8996	1.72285
CS13_CAGCAGCTCGCTAGCG-1	5 WPC	CS13	FALSE	3476	0.0248569	12753	0.276371	0.0417137	S	Limb bud	LBM3	13.0743	-1.50406
CS13_CAGCATAAGTCCGGTC-1	5 WPC	CS13	FALSE	4348	0.0329392	17760	0.380992	0.341507	S	Limb bud	LBM1	8.23615	1.47618
CS13_CAGCATAAGTCGAGTG-1	5 WPC	CS13	FALSE	3573	0.0296369	14239	0.435815	0.0262761	S	Limb bud	LBM1	11.7974	6.6824
CS13_CAGCATACAGCTGGCT-1	5 WPC	CS13	FALSE	3832	0.018681	16755	0.336523	-0.125719	S	Limb bud	LBM1	12.0124	0.391609
CS13_CAGCATACAGCTGTTA-1	5 WPC	CS13	FALSE	1055	0	2809	-0.00666894	0.137283	G2M	Limb bud	Epithelium2	17.9938	1.62259
CS13_CAGCATACAGGGTACA-1	5 WPC	CS13	FALSE	5397	0.0294569	28007	0.424774	0.176827	S	Limb bud	LBM1	9.34466	2.33339
CS13_CAGCATATCCAGAAGG-1	5 WPC	CS13	FALSE	4073	0.0154098	47567	0.20692	0.10392	S	Limb bud	Erythrocyte	-7.90064	4.14657
CS13_CAGCATATCTCAAACG-1	5 WPC	CS13	FALSE	3756	0.0259189	13658	0.292135	0.539952	G2M	Limb bud	LBM1	9.32817	2.27564
CS13_CAGCCGAAGTATCGAA-1	5 WPC	CS13	FALSE	2038	0.00365408	6568	0.0144605	0.588639	G2M	Limb bud	LBM2	15.879	2.14726
CS13_CAGCCGAAGTTTAGGA-1	5 WPC	CS13	FALSE	2958	0.0440415	9650	0.260636	-0.14593	S	Limb bud	LBM1	8.65661	4.84187
CS13_CAGCCGACAAGTCTGT-1	5 WPC	CS13	FALSE	4470	0.0298492	18962	0.379115	-0.0801574	S	Limb bud	LBM1	11.4051	2.06782
CS13_CAGCCGACATGCCACG-1	5 WPC	CS13	FALSE	4397	0.0325614	18396	0.465859	0.0637872	S	Limb bud	LBM1	13.4457	4.52817
CS13_CAGCCGACATTTCAGG-1	5 WPC	CS13	FALSE	3578	0.0357256	12624	0.16413	0.706191	G2M	Limb bud	LBM1	10.7702	0.280669
CS13_CAGCCGAGTATGGTTC-1	5 WPC	CS13	FALSE	3613	0.0459789	12049	0.387546	0.311549	S	Limb bud	LBM1	13.8539	3.81231
CS13_CAGCCGAGTCAAACTC-1	5 WPC	CS13	FALSE	2955	0.0376153	9863	0.199707	-0.103136	S	Limb bud	Epithelium1	-1.46541	4.9041
CS13_CAGCCGAGTCGAAAGC-1	5 WPC	CS13	FALSE	3052	0.00858787	32837	0.0370148	0.450734	G2M	Limb bud	Erythrocyte	-7.10505	4.15712
CS13_CAGCCGAGTCGGGTCT-1	5 WPC	CS13	FALSE	3710	0.0285283	14582	0.171995	0.371689	G2M	Limb bud	LBM1	12.7756	2.98808
CS13_CAGCCGAGTCTAAACC-1	5 WPC	CS13	FALSE	4401	0.0216232	20441	0.430758	0.13837	S	Limb bud	LBM1	9.32458	0.810248
CS13_CAGCCGATCCGAGCCA-1	5 WPC	CS13	FALSE	4726	0.00519593	23095	0.368728	0.397256	G2M	Limb bud	LBM1	9.30382	5.49286
CS13_CAGCCGATCGTTACGA-1	5 WPC	CS13	FALSE	2652	0.0403692	8992	0.424302	0.508522	G2M	Limb bud	LBM1	10.9772	0.0441116
CS13_CAGCCGATCGTTGACA-1	5 WPC	CS13	FALSE	3006	0.0120705	28665	0.264674	-0.023958	S	Limb bud	Erythrocyte	-7.98023	1.76476
CS13_CAGCGACAGGACGAAA-1	5 WPC	CS13	FALSE	4034	0.0292668	16025	0.264048	0.243894	S	Limb bud	LBM1	9.62783	6.46256
CS13_CAGCGACAGTAAGTAC-1	5 WPC	CS13	FALSE	3758	0.0148867	15047	0.256591	0.186312	S	Limb bud	LBM1	10.7714	4.18293
CS13_CAGCGACCACCACGTG-1	5 WPC	CS13	FALSE	4212	0.0230383	18925	0.40934	0.0409394	S	Limb bud	LBM1	10.4468	6.30962
CS13_CAGCGACGTCATCCCT-1	5 WPC	CS13	FALSE	5311	0.024339	29500	0.308782	-0.137597	S	Limb bud	LBM1	10.0319	3.6931
CS13_CAGCGACGTCTAGAGG-1	5 WPC	CS13	FALSE	2147	0.0103758	20914	0.0587634	-0.0640244	S	Limb bud	Erythrocyte	-9.36571	0.97466
CS13_CAGCGACGTTTGGGCC-1	5 WPC	CS13	FALSE	2024	0.0519237	6394	-0.164224	-0.134657	G1	Limb bud	OCP	6.73638	-3.58749
CS13_CAGCGACTCTCCAGGG-1	5 WPC	CS13	FALSE	1419	0.0180865	3815	0.24908	0.0140465	S	Limb bud	LBM1	7.32841	6.20841
CS13_CAGCTAAAGAAGGTTT-1	5 WPC	CS13	FALSE	4794	0.0165384	24549	0.267039	0.301691	G2M	Limb bud	LBM1	10.6036	6.74849
CS13_CAGCTAAAGATCCGAG-1	5 WPC	CS13	FALSE	1772	0.000251099	7965	0.13146	-0.00388369	S	Limb bud	LBM2	15.9143	2.85565
CS13_CAGCTAAAGCATGGCA-1	5 WPC	CS13	FALSE	4018	0.0229132	17850	0.166831	0.148798	S	Limb bud	LBM1	11.4235	4.46527
CS13_CAGCTAAAGCGTCAAG-1	5 WPC	CS13	FALSE	4779	0.0216266	25108	0.0792748	0.815575	G2M	Limb bud	Myoprogenitor	5.5933	12.225
CS13_CAGCTAAAGTTCGCAT-1	5 WPC	CS13	FALSE	3368	0.0357728	12216	0.121688	0.381835	G2M	Limb bud	LBM1	9.9464	3.89273
CS13_CAGCTAACAAGCGATG-1	5 WPC	CS13	FALSE	1582	0.001207	4971	0.178747	0.407686	G2M	Limb bud	LBM2	16.2764	0.512016
CS13_CAGCTAAGTCATCGGC-1	5 WPC	CS13	FALSE	4184	0.0177662	15704	0.19628	0.203798	G2M	Limb bud	Myoprogenitor	6.05785	13.8792
CS13_CAGCTAATCACGGTTA-1	5 WPC	CS13	FALSE	3584	0.000287294	13923	0.219435	0.815088	G2M	Limb bud	LBM1	14.5652	2.51251
CS13_CAGCTAATCACTCCTG-1	5 WPC	CS13	FALSE	3511	0.0242165	11934	0.272706	0.329573	G2M	Limb bud	LBM1	8.91711	1.95786
CS13_CAGCTAATCAGCTGGC-1	5 WPC	CS13	FALSE	2443	0.0240668	11385	0.0763721	0.645515	G2M	Limb bud	Myoprogenitor	5.16913	10.2287
CS13_CAGCTAATCGCCAGCA-1	5 WPC	CS13	FALSE	3025	0.0217329	10537	-0.0399697	-0.181414	G1	Limb bud	OCP	7.20104	-4.89992
CS13_CAGCTAATCGTCCGTT-1	5 WPC	CS13	FALSE	3672	0.000843486	21340	0.0685834	0.451622	G2M	Limb bud	Epithelium2	18.8078	3.08762
CS13_CAGCTAATCTCGCTTG-1	5 WPC	CS13	FALSE	3705	0.0197162	14658	0.0468761	0.131783	G2M	Limb bud	LBM1	10.3516	6.07386
CS13_CAGCTAATCTTGCCGT-1	5 WPC	CS13	FALSE	4049	0.0179113	18145	0.242968	0.217097	S	Limb bud	LBM1	10.7233	5.62671
CS13_CAGCTGGAGAACAATC-1	5 WPC	CS13	FALSE	3586	0.0168526	12461	-0.118697	-0.261667	G1	Limb bud	Endothelium	9.18796	-11.888
CS13_CAGCTGGAGAGTCTGG-1	5 WPC	CS13	FALSE	3352	0.0282813	11916	0.436443	0.0435241	S	Limb bud	OCP	8.31804	-3.41816
CS13_CAGCTGGAGATCGATA-1	5 WPC	CS13	FALSE	3137	0.0294806	11533	0.0914935	0.00441706	S	Limb bud	LBM1	10.7352	2.78088
CS13_CAGCTGGAGTGCCATT-1	5 WPC	CS13	FALSE	4445	0.0193162	20035	0.420751	0.055849	S	Limb bud	LBM3	10.7555	-2.76725
CS13_CAGCTGGCAAGTTGTC-1	5 WPC	CS13	FALSE	3819	0.0250247	15185	0.391423	-0.0721469	S	Limb bud	LBM1	6.33017	5.58453
CS13_CAGCTGGCATAGACTC-1	5 WPC	CS13	FALSE	4349	0.0310708	19182	0.277831	0.371179	G2M	Limb bud	LBM1	8.76967	7.74453
CS13_CAGCTGGTCCCTTGCA-1	5 WPC	CS13	FALSE	4743	0.0258515	21198	0.396725	0.363562	S	Limb bud	LBM1	8.71451	2.89613
CS13_CAGCTGGTCTTAGAGC-1	5 WPC	CS13	FALSE	4048	0.0223224	17516	0.1068	0.752602	G2M	Limb bud	OCP	7.42183	0.523961
CS13_CAGCTGGTCTTGAGGT-1	5 WPC	CS13	FALSE	3589	0.0382054	14265	0.11815	0.379725	G2M	Limb bud	LBM1	11.3946	4.36891
CS13_CAGGTGCAGATGTCGG-1	5 WPC	CS13	FALSE	3752	0.0236244	13630	0.303168	0.214794	S	Limb bud	LBM1	8.84235	5.39053
CS13_CAGGTGCAGTAATCCC-1	5 WPC	CS13	FALSE	2327	0.0329777	6186	0.0688705	0.3959	G2M	Limb bud	LBM1	10.5213	4.11631
CS13_CAGGTGCCAATCTACG-1	5 WPC	CS13	FALSE	3559	0.0337421	11499	0.351014	0.179794	S	Limb bud	LBM1	8.43267	5.63423
CS13_CAGGTGCCACGAGAGT-1	5 WPC	CS13	FALSE	4772	0.0296683	23965	0.241914	0.0670922	S	Limb bud	LBM1	11.0411	7.87668
CS13_CAGGTGCCACTTGGAT-1	5 WPC	CS13	FALSE	1959	0.0125319	17635	0.0782145	-0.0194312	S	Limb bud	Erythrocyte	-8.75646	2.43602
CS13_CAGGTGCCATGGTTGT-1	5 WPC	CS13	FALSE	4118	0.0205956	17091	0.105755	0.931573	G2M	Limb bud	OCP	7.7791	4.75058
CS13_CAGGTGCGTGTCCTCT-1	5 WPC	CS13	FALSE	4704	0.0251351	21643	0.00393277	0.982768	G2M	Limb bud	OCP	5.96825	2.34286
CS13_CAGGTGCTCAAGGTAA-1	5 WPC	CS13	FALSE	3752	0.029457	15616	0.147165	0.141565	S	Limb bud	LBM1	10.1994	3.36969
CS13_CAGGTGCTCCAAGCCG-1	5 WPC	CS13	FALSE	4404	0.0294663	19955	0.112986	0.838514	G2M	Limb bud	OCP	6.84903	-0.900929
CS13_CAGGTGCTCCGAGCCA-1	5 WPC	CS13	FALSE	2784	0.0204309	8957	0.159917	0.0701939	S	Limb bud	LBM1	6.87992	5.93547
CS13_CAGTAACAGGTGACCA-1	5 WPC	CS13	FALSE	4874	0.0290069	23029	0.0789069	0.872068	G2M	Limb bud	OCP	7.93459	0.809915
CS13_CAGTAACCACCATGTA-1	5 WPC	CS13	FALSE	2810	0.0249218	10874	0.00876555	0.429859	G2M	Limb bud	LBM2	14.8478	2.83885
CS13_CAGTAACCAGCTGCTG-1	5 WPC	CS13	FALSE	3061	0.00493661	8913	0.605499	0.105533	S	Limb bud	LBM3	10.5105	-3.33348
CS13_CAGTAACGTACCGCTG-1	5 WPC	CS13	FALSE	4941	0.0300129	24023	0.200107	-0.037373	S	Limb bud	OCP	10.4425	-0.447469
CS13_CAGTAACGTGCGATAG-1	5 WPC	CS13	FALSE	3868	0.0219524	15898	0.140588	0.605044	G2M	Limb bud	LBM1	9.80653	3.3824
CS13_CAGTAACGTTACGGAG-1	5 WPC	CS13	FALSE	3224	0.0241515	12670	0.12876	-0.193833	S	Limb bud	Myoprogenitor	5.54173	12.8665
CS13_CAGTAACGTTCCCTTG-1	5 WPC	CS13	FALSE	3776	0.0398936	13536	0.58373	-0.0698847	S	Limb bud	LBM1	7.48842	8.03835
CS13_CAGTAACTCACAATGC-1	5 WPC	CS13	FALSE	3961	0.028293	20111	0.292573	0.129792	S	Limb bud	LBM1	10.9483	-0.419514
CS13_CAGTAACTCACATAGC-1	5 WPC	CS13	FALSE	6910	0.0254284	50888	0.0997284	0.128515	G2M	Limb bud	Epithelium1	-1.09609	5.28246
CS13_CAGTAACTCATTTGGG-1	5 WPC	CS13	FALSE	4200	0.0312612	16698	0.123231	0.503515	G2M	Limb bud	LBM1	12.5621	1.25453
CS13_CAGTAACTCGAATCCA-1	5 WPC	CS13	FALSE	3494	0.0320656	12069	0.187344	0.200857	G2M	Limb bud	LBM1	13.2972	3.59454
CS13_CAGTAACTCTAGCACA-1	5 WPC	CS13	FALSE	4392	0.0408768	18886	-0.042456	-0.220701	G1	Limb bud	OCP	7.67323	-4.61059
CS13_CAGTCCTAGATGTGGC-1	5 WPC	CS13	FALSE	3689	0.024946	13429	0.126503	0.372443	G2M	Limb bud	LBM1	10.6345	0.510493
CS13_CAGTCCTAGCCACGTC-1	5 WPC	CS13	FALSE	1383	0.00460941	4122	0.402972	0.0523129	S	Limb bud	LBM2	15.9438	-0.185445
CS13_CAGTCCTAGCCTCGTG-1	5 WPC	CS13	FALSE	2882	0.0105106	27401	0.182677	-0.0659872	S	Limb bud	Erythrocyte	-8.40376	1.25943
CS13_CAGTCCTAGGATGGTC-1	5 WPC	CS13	FALSE	2946	0.0110742	31605	0.0517893	0.304452	G2M	Limb bud	Erythrocyte	-6.66981	5.40425
CS13_CAGTCCTCAAACGTGG-1	5 WPC	CS13	FALSE	3942	0.0306386	15079	0.174126	0.297909	G2M	Limb bud	LBM1	8.38811	2.03849
CS13_CAGTCCTCAATCGGTT-1	5 WPC	CS13	FALSE	5376	0.0249281	26436	0.141903	0.883154	G2M	Limb bud	LBM1	13.0639	3.54389
CS13_CAGTCCTCAGCCTTGG-1	5 WPC	CS13	FALSE	4535	0.0346632	18723	0.0692305	0.726175	G2M	Limb bud	OCP	10.1521	0.0740281
CS13_CAGTCCTCAGTGGAGT-1	5 WPC	CS13	FALSE	4256	0.0182069	18839	0.179455	0.345669	G2M	Limb bud	LBM3	12.729	-1.51433
CS13_CAGTCCTGTCGAGTTT-1	5 WPC	CS13	FALSE	2275	0.00515873	7560	0.0505992	0.757304	G2M	Limb bud	OCP	14.8291	-0.0795649
CS13_CAGTCCTGTCGCGTGT-1	5 WPC	CS13	FALSE	4710	0.0270581	23505	0.355768	-0.0965735	S	Limb bud	Myoprogenitor	5.5541	12.0385
CS13_CAGTCCTTCATGTAGC-1	5 WPC	CS13	FALSE	4647	0.0189862	21542	0.230017	0.695	G2M	Limb bud	LBM1	9.68399	0.896219
CS13_CATATGGAGTTAACGA-1	5 WPC	CS13	FALSE	2002	0.0290267	6339	-0.0486021	-0.115709	G1	Limb bud	LBM1	4.78881	3.52196
CS13_CATATGGCAACGATCT-1	5 WPC	CS13	FALSE	1669	0.00218644	5031	0.270871	0.31795	G2M	Limb bud	LBM2	15.5177	0.989987
CS13_CATATGGCAATAGAGT-1	5 WPC	CS13	FALSE	4963	0.0303951	24675	0.22656	0.264158	G2M	Limb bud	Endothelium	8.55598	-11.477
CS13_CATATGGGTCCAGTAT-1	5 WPC	CS13	FALSE	4348	0.0184297	16061	-0.019599	0.827716	G2M	Limb bud	LBM3	11.1049	-2.19376
CS13_CATATGGGTGTAAGTA-1	5 WPC	CS13	FALSE	3555	0.0402072	12162	0.15283	0.731709	G2M	Limb bud	OCP	5.00221	1.17595
CS13_CATATGGGTTTCGCTC-1	5 WPC	CS13	FALSE	4253	0.0493205	16261	0.4043	0.295158	S	Limb bud	LBM1	9.75475	5.20456
CS13_CATATGGTCCAGATCA-1	5 WPC	CS13	FALSE	4556	0.0216843	21029	0.387627	-0.0186831	S	Limb bud	LBM1	11.062	6.71836
CS13_CATATGGTCGGATGGA-1	5 WPC	CS13	FALSE	1581	0.003421	4677	0.101655	0.237936	G2M	Limb bud	LBM2	15.1877	2.27708
CS13_CATATGGTCTCTGAGA-1	5 WPC	CS13	FALSE	3963	0.0254806	17896	0.247334	0.27401	G2M	Limb bud	OCP	8.20785	-1.90135
CS13_CATATGGTCTTAACCT-1	5 WPC	CS13	FALSE	3830	0.0193569	15705	0.29384	-0.161949	S	Limb bud	OCP	10.7961	-1.6535
CS13_CATATTCCAAACGCGA-1	5 WPC	CS13	FALSE	2987	0.0108583	22103	0.334065	0.461629	G2M	Limb bud	Erythrocyte	-7.75015	4.99489
CS13_CATATTCCAATGGAAT-1	5 WPC	CS13	FALSE	3432	0.0226247	14409	0.0946469	-0.225082	S	Limb bud	LBM1	9.8604	6.0729
CS13_CATATTCCAGCGAACA-1	5 WPC	CS13	FALSE	5024	0.0268269	23633	0.161369	0.851992	G2M	Limb bud	OCP	10.1449	-1.29502
CS13_CATATTCCAGTTCCCT-1	5 WPC	CS13	FALSE	3673	0.00926422	13061	0.352559	0.405185	G2M	Limb bud	LBM1	8.40783	2.54139
CS13_CATATTCCAGTTTACG-1	5 WPC	CS13	FALSE	3380	0.0334347	10857	0.345588	0.518343	G2M	Limb bud	OCP	8.03914	-1.56478
CS13_CATATTCCATTCACTT-1	5 WPC	CS13	FALSE	3641	0.0227037	13522	0.235863	-0.170064	S	Limb bud	LBM3	12.2949	-1.74715
CS13_CATATTCGTCCAACTA-1	5 WPC	CS13	FALSE	3929	0.0322667	14876	0.243202	0.35497	G2M	Limb bud	LBM1	9.37047	4.36024
CS13_CATATTCGTGGCGAAT-1	5 WPC	CS13	FALSE	2500	0.01098	24317	0.238484	0.371966	G2M	Limb bud	Erythrocyte	-8.38935	6.09488
CS13_CATCAAGAGACAGGCT-1	5 WPC	CS13	FALSE	3688	0.0234075	14568	0.289038	-0.054187	S	Limb bud	LBM1	10.7125	3.43961
CS13_CATCAAGAGGAATGGA-1	5 WPC	CS13	FALSE	3932	0.0194212	18176	0.497278	0.00539038	S	Limb bud	OCP	9.93084	-2.58069
CS13_CATCAAGAGTCCCACG-1	5 WPC	CS13	FALSE	3085	0.0302407	14583	0.0142918	-0.0518031	S	Limb bud	Macrophage	-1.65853	10.9166
CS13_CATCAAGGTCTGCCAG-1	5 WPC	CS13	FALSE	3078	0.0545221	11665	0.158238	-0.104392	S	Limb bud	LBM1	8.92445	6.35009
CS13_CATCAAGGTGTGACGA-1	5 WPC	CS13	FALSE	2990	0.0263667	8268	0.152957	0.0490946	S	Limb bud	LBM1	12.7896	3.65597
CS13_CATCAAGTCACGCATA-1	5 WPC	CS13	FALSE	2322	0.032807	7346	0.14589	-0.0691554	S	Limb bud	Endothelium	8.16668	-12.9502
CS13_CATCAAGTCAGGCCCA-1	5 WPC	CS13	FALSE	3197	0.0445328	9813	0.326684	-0.10052	S	Limb bud	LBM1	11.7567	2.46821
CS13_CATCAAGTCCGTTGTC-1	5 WPC	CS13	FALSE	1612	0.0277656	4574	0.268446	0.0338183	S	Limb bud	LBM2	16.3194	0.991943
CS13_CATCAAGTCGCGTTTC-1	5 WPC	CS13	FALSE	2564	0.0856259	6143	0.0413534	0.319686	G2M	Limb bud	LBM1	13.5818	4.05742
CS13_CATCAAGTCTCTAAGG-1	5 WPC	CS13	FALSE	5192	0.0299178	25169	0.07804	0.730594	G2M	Limb bud	LBM1	13.429	2.84317
CS13_CATCAAGTCTGAGGGA-1	5 WPC	CS13	FALSE	1557	0.0506659	3454	-0.0349952	0.222475	G2M	Limb bud	Endothelium	7.64555	-13.0578
CS13_CATCAGAAGACACGAC-1	5 WPC	CS13	FALSE	3728	0.0192417	14032	0.401115	0.05185	S	Limb bud	LBM3	12.2881	-2.29343
CS13_CATCAGAAGCATCATC-1	5 WPC	CS13	FALSE	3771	0.0291784	14874	0.259927	-0.0968027	S	Limb bud	LBM1	10.596	2.18275
CS13_CATCAGACACCCAGTG-1	5 WPC	CS13	FALSE	3315	0.0202662	13372	0.0909959	-0.0675177	S	Limb bud	Myoprogenitor	4.74669	12.581
CS13_CATCAGACATCAGTAC-1	5 WPC	CS13	FALSE	3125	0.0279292	11744	0.323044	-0.0374059	S	Limb bud	OCP	5.48903	-1.77338
CS13_CATCAGAGTAACGTTC-1	5 WPC	CS13	FALSE	1301	0.00965924	3727	0.0952098	0.249948	G2M	Limb bud	LBM2	16.5978	2.95911
CS13_CATCAGAGTATATGAG-1	5 WPC	CS13	FALSE	3431	0.0243146	12256	0.0968845	0.554414	G2M	Limb bud	LBM1	10.2678	2.62929
CS13_CATCAGAGTGGCAAAC-1	5 WPC	CS13	FALSE	4364	0.0190818	17294	0.165021	0.98339	G2M	Limb bud	OCP	9.4883	-3.74545
CS13_CATCAGATCAACCATG-1	5 WPC	CS13	FALSE	2103	0.00936524	17298	-0.058413	0.713572	G2M	Limb bud	Erythrocyte	-4.98479	3.60278
CS13_CATCAGATCACCCTCA-1	5 WPC	CS13	FALSE	3422	0.0132473	31478	0.326767	0.103716	S	Limb bud	Erythrocyte	-7.53248	5.08363
CS13_CATCAGATCACCTTAT-1	5 WPC	CS13	FALSE	4302	0.0303757	17514	0.283395	0.737895	G2M	Limb bud	LBM1	6.13603	5.75052
CS13_CATCAGATCCTTGACC-1	5 WPC	CS13	FALSE	3753	0.0173534	14003	0.450452	0.000221997	S	Limb bud	OCP	10.4863	-1.99559
CS13_CATCAGATCTAGAGTC-1	5 WPC	CS13	FALSE	3922	0.0353814	16308	0.315944	0.294297	S	Limb bud	LBM1	11.1376	1.56514
CS13_CATCCACAGAGGGATA-1	5 WPC	CS13	FALSE	3040	0.0262699	9745	0.419837	0.305544	S	Limb bud	LBM3	12.1597	-3.59231
CS13_CATCCACAGGGTCGAT-1	5 WPC	CS13	FALSE	3557	0.0350836	12798	0.436875	0.049599	S	Limb bud	OCP	8.21072	-3.02356
CS13_CATCCACAGTATCTCG-1	5 WPC	CS13	FALSE	2617	0.00902769	24591	0.0891769	0.171052	G2M	Limb bud	Erythrocyte	-7.43795	1.93967
CS13_CATCCACCAAGGACTG-1	5 WPC	CS13	FALSE	3867	0.0321015	15451	0.424278	0.112754	S	Limb bud	LBM1	12.2349	6.13234
CS13_CATCCACCACACCGAC-1	5 WPC	CS13	FALSE	2332	0.00194175	8755	0.186626	0.653791	G2M	Limb bud	LBM1	13.6783	2.97962
CS13_CATCCACCAGGAATGC-1	5 WPC	CS13	FALSE	3660	0.0233131	12182	-0.214376	-0.151721	G1	Limb bud	Endothelium	4.9374	-12.4316
CS13_CATCCACGTACCGGCT-1	5 WPC	CS13	FALSE	4385	0.0297765	18706	0.0933807	0.524957	G2M	Limb bud	LBM3	12.1453	-3.91022
CS13_CATCCACGTCATCGGC-1	5 WPC	CS13	FALSE	1650	0.0451389	4320	0.229395	0.314757	G2M	Limb bud	LBM1	12.6441	3.25708
CS13_CATCCACGTCGAGTTT-1	5 WPC	CS13	FALSE	3036	0.0335496	10790	0.277692	0.00635466	S	Limb bud	LBM1	9.88596	6.14179
CS13_CATCCACGTGCGGTAA-1	5 WPC	CS13	FALSE	3473	0.0206109	12178	0.212796	0.387562	G2M	Limb bud	LBM1	12.2618	1.0454
CS13_CATCCACTCCAATGGT-1	5 WPC	CS13	FALSE	4644	0.0204517	19216	0.116261	0.972356	G2M	Limb bud	OCP	6.42679	3.01442
CS13_CATCCACTCCATGCTC-1	5 WPC	CS13	FALSE	4403	0.0250193	19385	0.398049	0.257358	S	Limb bud	LBM1	10.8422	0.362623
CS13_CATCCACTCGTGGTCG-1	5 WPC	CS13	FALSE	2219	0.00978679	5722	-0.219062	-0.192996	G1	Limb bud	Endothelium	4.29104	-12.6114
CS13_CATCCACTCTACTATC-1	5 WPC	CS13	FALSE	2537	0.0630774	6928	0.239063	0.328653	G2M	Limb bud	LBM1	7.49438	1.33032
CS13_CATCGAAAGATCCCGC-1	5 WPC	CS13	FALSE	2767	0.0135274	10719	0.307601	0.320736	G2M	Limb bud	LBM1	14.0982	4.39164
CS13_CATCGAAAGCTGAAAT-1	5 WPC	CS13	FALSE	3827	0.0363143	15118	0.226003	0.316579	G2M	Limb bud	LBM1	10.4498	2.00345
CS13_CATCGAACAAACGTGG-1	5 WPC	CS13	FALSE	2924	0.0470771	9665	0.203316	-0.144953	S	Limb bud	OCP	8.17575	-4.35703
CS13_CATCGAACAATCGAAA-1	5 WPC	CS13	FALSE	3422	0.0450017	11844	0.320512	0.108511	S	Limb bud	LBM1	12.5556	5.45963
CS13_CATCGAACATTCTCAT-1	5 WPC	CS13	FALSE	4309	0.0416484	15943	0.58159	-0.0454547	S	Limb bud	OCP	7.71572	-3.43608
CS13_CATCGAAGTCGGGTCT-1	5 WPC	CS13	FALSE	3839	0.0215943	16208	0.127974	0.68953	G2M	Limb bud	LBM1	8.99715	1.35502
CS13_CATCGAATCCTTGACC-1	5 WPC	CS13	FALSE	4240	0.0223826	17737	0.270861	0.462732	G2M	Limb bud	LBM1	8.69245	7.31792
CS13_CATCGAATCTAGAGTC-1	5 WPC	CS13	FALSE	3909	0.025931	16891	0.260636	-0.0901796	S	Limb bud	LBM1	10.0571	4.48834
CS13_CATCGGGAGAGACTAT-1	5 WPC	CS13	FALSE	4109	0.024305	18021	0.224507	0.457465	G2M	Limb bud	LBM1	11.9089	3.35028
CS13_CATCGGGAGCCATCGC-1	5 WPC	CS13	FALSE	4381	0.0579196	16333	0.0426984	-0.188187	S	Limb bud	Endothelium	7.52566	-10.5507
CS13_CATCGGGAGTGTACGG-1	5 WPC	CS13	FALSE	2300	0.0213668	6131	0.305122	0.00200224	S	Limb bud	LBM1	13.9179	3.44807
CS13_CATCGGGCAACTGGCC-1	5 WPC	CS13	FALSE	3997	0.0232391	18073	0.338447	0.319145	S	Limb bud	LBM1	12.9561	2.34861
CS13_CATCGGGCAGGACCCT-1	5 WPC	CS13	FALSE	3994	0.0231168	15227	0.0311684	0.926008	G2M	Limb bud	OCP	6.06148	3.56764
CS13_CATCGGGGTAAGAGAG-1	5 WPC	CS13	FALSE	6094	0.0202259	43904	-0.127008	-0.167496	G1	Limb bud	Epithelium1	1.25673	6.03466
CS13_CATCGGGGTATGAATG-1	5 WPC	CS13	FALSE	3087	0.0482941	10229	0.225541	-0.139519	S	Limb bud	LBM1	10.6961	7.63865
CS13_CATCGGGGTGCAGACA-1	5 WPC	CS13	FALSE	3781	0.0124602	14446	0.253302	0.569708	G2M	Limb bud	OCP	9.70643	4.1265
CS13_CATCGGGTCAAACCGT-1	5 WPC	CS13	FALSE	4035	0.00859562	15473	0.065918	0.747613	G2M	Limb bud	LBM3	10.4908	-2.5406
CS13_CATCGGGTCACAGTAC-1	5 WPC	CS13	FALSE	4020	0.0353437	16382	0.127285	0.480488	G2M	Limb bud	LBM1	12.8456	1.28432
CS13_CATCGGGTCCCATTAT-1	5 WPC	CS13	FALSE	1388	0.00037843	5285	0.0201169	-0.108559	S	Limb bud	Myoprogenitor	4.8086	10.6398
CS13_CATCGGGTCCGCGCAA-1	5 WPC	CS13	FALSE	3087	0.00140998	9220	0.375853	0.192414	S	Limb bud	OCP	8.08059	-3.86311
CS13_CATGACAAGAAGCCCA-1	5 WPC	CS13	FALSE	3249	0.000353878	16955	0.00240615	0.726819	G2M	Limb bud	LBM2	15.28	3.93026
CS13_CATGACAAGCCAGTAG-1	5 WPC	CS13	FALSE	2032	0.00922481	19621	0.0906351	-0.0578226	S	Limb bud	Erythrocyte	-8.63293	1.3784
CS13_CATGACACATCGGGTC-1	5 WPC	CS13	FALSE	3336	0.0197517	31086	0.0507725	0.419172	G2M	Limb bud	Erythrocyte	-7.08428	2.06206
CS13_CATGACAGTATTACCG-1	5 WPC	CS13	FALSE	2901	0.068051	7994	0.153678	0.312727	G2M	Limb bud	LBM1	12.8098	6.06833
CS13_CATGACAGTGAAGGCT-1	5 WPC	CS13	FALSE	3856	0.0195443	17601	0.199225	-0.203834	S	Limb bud	LBM1	10.3629	1.15271
CS13_CATGACAGTTCCCTTG-1	5 WPC	CS13	FALSE	3033	0.0452298	9507	0.0317386	0.60593	G2M	Limb bud	OCP	7.72479	-2.4737
CS13_CATGACATCACCTCGT-1	5 WPC	CS13	FALSE	1991	0.00385109	19475	-0.0679931	-0.133101	G1	Limb bud	Erythrocyte	-10.2906	1.08726
CS13_CATGACATCCACGACG-1	5 WPC	CS13	FALSE	3278	0.026701	12434	0.0922815	0.626447	G2M	Limb bud	LBM1	7.5292	1.73511
CS13_CATGACATCGACGGAA-1	5 WPC	CS13	FALSE	3557	0.0303382	12921	0.22536	0.430888	G2M	Limb bud	LBM1	11.0702	3.03308
CS13_CATGCCTAGCTCCTTC-1	5 WPC	CS13	FALSE	4476	0.0124547	18226	0.134793	0.679138	G2M	Limb bud	LBM1	8.57949	6.19301
CS13_CATGCCTAGGATGCGT-1	5 WPC	CS13	FALSE	3710	0.0264533	15121	0.162287	0.254727	G2M	Limb bud	LBM1	11.0609	3.34368
CS13_CATGCCTAGTGGACGT-1	5 WPC	CS13	FALSE	3478	0.0245988	13212	0.402284	0.0251872	S	Limb bud	LBM1	10.1831	6.89582
CS13_CATGCCTCACCAGGTC-1	5 WPC	CS13	FALSE	1746	0.0298507	6030	0.277219	-0.108843	S	Limb bud	Myoprogenitor	5.85174	11.8047
CS13_CATGCCTGTCGGCTCA-1	5 WPC	CS13	FALSE	3408	0.0184676	13104	-0.0338164	-0.154308	G1	Limb bud	OCP	8.75782	-0.553553
CS13_CATGCCTGTTGTGGCC-1	5 WPC	CS13	FALSE	2216	0.00833779	18710	0.0284475	0.593578	G2M	Limb bud	Erythrocyte	-5.42859	3.18524
CS13_CATGCCTTCCTTAATC-1	5 WPC	CS13	FALSE	4134	0.0248334	17557	0.263119	0.27525	G2M	Limb bud	LBM1	9.94329	-0.366655
CS13_CATGCCTTCGTGGGAA-1	5 WPC	CS13	FALSE	2698	0.0218132	8802	0.0202924	-0.154066	S	Limb bud	LBM1	8.54594	5.05129
CS13_CATGCCTTCTTGCAAG-1	5 WPC	CS13	FALSE	2696	0.0504609	8244	0.478433	0.113704	S	Limb bud	LBM1	5.1466	3.93059
CS13_CATGGCGAGCCGGTAA-1	5 WPC	CS13	FALSE	2751	0.0207921	9090	0.484181	0.259453	S	Limb bud	LBM1	2.92911	1.86498
CS13_CATGGCGAGTCTCAAC-1	5 WPC	CS13	FALSE	3114	0.0401669	11502	0.416254	-0.0666059	S	Limb bud	LBM1	8.66526	7.94861
CS13_CATGGCGCAACAACCT-1	5 WPC	CS13	FALSE	4079	0.0300297	16850	0.214926	0.249677	G2M	Limb bud	OCP	8.05018	-3.24027
CS13_CATGGCGCAACACCCG-1	5 WPC	CS13	FALSE	3000	0.0286475	9390	-0.00334269	-0.213594	G1	Limb bud	LBM3	11.0599	-2.8938
CS13_CATGGCGCAAGTTGTC-1	5 WPC	CS13	FALSE	4804	0.0280468	23853	0.287344	0.365902	G2M	Limb bud	LBM1	11.6012	2.13899
CS13_CATGGCGCAGTAAGCG-1	5 WPC	CS13	FALSE	3511	0.0300522	12079	0.48484	0.416312	S	Limb bud	LBM1	7.55981	5.74706
CS13_CATGGCGGTATCGCAT-1	5 WPC	CS13	FALSE	1398	0.00719856	3334	0.108353	0.512508	G2M	Limb bud	LBM2	15.4227	0.0547901
CS13_CATGGCGGTATGCTTG-1	5 WPC	CS13	FALSE	3158	0.0224975	10979	0.199095	-0.0833749	S	Limb bud	LBM1	8.03176	5.90921
CS13_CATGGCGGTCTGCCAG-1	5 WPC	CS13	FALSE	3672	0.0200632	15501	-0.0273375	-0.226399	G1	Limb bud	LBM1	10.5127	1.92326
CS13_CATGGCGGTGATGTGG-1	5 WPC	CS13	FALSE	4775	0.0361248	21924	0.202737	0.882121	G2M	Limb bud	OCP	7.97718	2.0687
CS13_CATGGCGGTTGATTCG-1	5 WPC	CS13	FALSE	3680	0.0211253	14485	0.132346	0.304725	G2M	Limb bud	LBM1	10.6268	3.74543
CS13_CATGGCGTCATATCGG-1	5 WPC	CS13	FALSE	3797	0.0142795	11555	0.229182	0.405039	G2M	Limb bud	Myoprogenitor	4.50413	14.0575
CS13_CATTATCAGGCCCGTT-1	5 WPC	CS13	FALSE	3143	0.032278	11339	0.187131	-0.176208	S	Limb bud	OCP	10.308	-0.103037
CS13_CATTATCCAGCTGCAC-1	5 WPC	CS13	FALSE	4050	0.0153974	16886	0.434833	0.283753	S	Limb bud	LBM1	9.52038	4.1771
CS13_CATTATCCAGTTCCCT-1	5 WPC	CS13	FALSE	2277	0.000342936	8748	0.355283	-0.113914	S	Limb bud	Epithelium2	18.8201	3.39496
CS13_CATTATCCATCAGTAC-1	5 WPC	CS13	FALSE	2565	0.0104455	20200	0.186316	-0.0658765	S	Limb bud	Erythrocyte	-8.73865	1.79426
CS13_CATTATCGTGTGACGA-1	5 WPC	CS13	FALSE	3513	0.0410451	12133	0.0512695	0.872844	G2M	Limb bud	OCP	6.09678	1.51915
CS13_CATTATCGTGTTTGTG-1	5 WPC	CS13	FALSE	5043	0.0275435	25850	0.255929	-0.117915	S	Limb bud	Epithelium1	-1.09207	5.27592
CS13_CATTATCGTTAGGGTG-1	5 WPC	CS13	FALSE	3050	0.0359032	8885	0.446334	0.0613748	S	Limb bud	LBM1	12.7369	1.12222
CS13_CATTATCTCAATCACG-1	5 WPC	CS13	FALSE	3807	0.0211178	14869	0.408345	-0.154511	S	Limb bud	OCP	7.82473	-3.20095
CS13_CATTATCTCGGATGGA-1	5 WPC	CS13	FALSE	1773	0.0176735	3112	0.131072	0.163988	G2M	Limb bud	OCP	7.40717	-2.73436
CS13_CATTATCTCTTTAGGG-1	5 WPC	CS13	FALSE	4009	0.0279843	17081	0.42143	-0.0268898	S	Limb bud	LBM1	13.0997	1.32545
CS13_CATTCGCAGTCGTTTG-1	5 WPC	CS13	FALSE	3691	0.0371789	14363	0.159466	0.511939	G2M	Limb bud	LBM1	9.99107	7.19344
CS13_CATTCGCAGTGCAAGC-1	5 WPC	CS13	FALSE	3683	0.0198493	15265	0.307443	-0.0575635	S	Limb bud	LBM1	12.712	2.77296
CS13_CATTCGCGTCAAACTC-1	5 WPC	CS13	FALSE	5382	0.0219118	27063	0.223453	0.440408	G2M	Limb bud	LBM1	12.7074	2.90045
CS13_CATTCGCGTCGCGGTT-1	5 WPC	CS13	FALSE	3844	0.0205337	15438	0.295595	0.434617	G2M	Limb bud	OCP	8.51742	-1.86522
CS13_CATTCGCGTGGCAAAC-1	5 WPC	CS13	FALSE	4152	0.0156474	17447	0.0862994	0.847412	G2M	Limb bud	OCP	9.33072	3.29896
CS13_CATTCGCTCCCAACGG-1	5 WPC	CS13	FALSE	4537	0.0370331	18983	0.355563	0.398277	G2M	Limb bud	LBM1	11.66	1.93348
CS13_CATTCGCTCGCCGTGA-1	5 WPC	CS13	FALSE	3509	0.0425679	12991	0.214574	0.102395	S	Limb bud	Myoprogenitor	6.1949	14.0572
CS13_CATTCGCTCTCTTGAT-1	5 WPC	CS13	FALSE	3641	0.0194486	14037	0.368231	0.209041	S	Limb bud	Myoprogenitor	4.85715	14.0274
CS13_CCAATCCAGAGTGAGA-1	5 WPC	CS13	FALSE	3605	0.0248443	14933	0.289967	0.0743706	S	Limb bud	LBM1	10.1447	6.81256
CS13_CCAATCCAGTCGCCGT-1	5 WPC	CS13	FALSE	3110	0.00235368	12746	-0.0219512	-0.0759233	G1	Limb bud	Erythrocyte	-8.97448	1.56021
CS13_CCAATCCAGTCTTGCA-1	5 WPC	CS13	FALSE	2098	0.0442741	6392	0.318858	0.147917	S	Limb bud	LBM2	15.3518	3.56033
CS13_CCAATCCCAACTGGCC-1	5 WPC	CS13	FALSE	4902	0.00299056	23407	0.278771	0.847157	G2M	Limb bud	LBM1	8.6698	4.91839
CS13_CCAATCCCAAGCTGAG-1	5 WPC	CS13	FALSE	2650	0.0128007	25858	0.197236	0.0215368	S	Limb bud	Erythrocyte	-8.68749	1.83098
CS13_CCAATCCCACATCCAA-1	5 WPC	CS13	FALSE	3661	0.0332685	13376	0.108467	0.194962	G2M	Limb bud	LBM1	8.91404	7.54245
CS13_CCAATCCCAGACAAGC-1	5 WPC	CS13	FALSE	2552	0.0478559	7439	-0.0329962	-0.216101	G1	Limb bud	LBM3	11.8691	-4.63895
CS13_CCAATCCCAGCATACT-1	5 WPC	CS13	FALSE	3212	0.0123281	33095	0.181389	-0.00122708	S	Limb bud	Erythrocyte	-7.83066	1.82913
CS13_CCAATCCGTCCGAATT-1	5 WPC	CS13	FALSE	4349	0.0241392	19429	0.402756	-0.0715969	S	Limb bud	LBM1	9.59436	7.98042
CS13_CCAATCCGTCTTCTCG-1	5 WPC	CS13	FALSE	3265	0.0257347	11774	0.429114	0.166266	S	Limb bud	OCP	7.54968	-3.25211
CS13_CCAATCCTCATGCTCC-1	5 WPC	CS13	FALSE	3964	0.0213871	16552	0.066429	0.42004	G2M	Limb bud	LBM1	9.95091	5.47453
CS13_CCAATCCTCATGTGGT-1	5 WPC	CS13	FALSE	3938	0.0365703	16981	0.103559	0.438933	G2M	Limb bud	LBM1	11.0262	4.32562
CS13_CCAATCCTCGGTTCGG-1	5 WPC	CS13	FALSE	3340	0.0261677	11197	0.531268	0.0479743	S	Limb bud	LBM1	8.76635	0.68623
CS13_CCAATCCTCGTAGGAG-1	5 WPC	CS13	FALSE	3602	0.00436806	13965	0.416564	0.322657	S	Limb bud	LBM1	13.1902	2.74547
CS13_CCACCTAAGACTAGGC-1	5 WPC	CS13	FALSE	3579	0.0219241	13866	0.261218	-0.0825882	S	Limb bud	LBM1	9.42165	4.82037
CS13_CCACCTACACACGCTG-1	5 WPC	CS13	FALSE	2944	0.0351586	8419	0.303535	-0.0814515	S	Limb bud	LBM1	10.4288	4.75323
CS13_CCACCTACACGTGAGA-1	5 WPC	CS13	FALSE	3396	0.0226797	14330	0.237147	0.0395472	S	Limb bud	Myoprogenitor	5.48711	14.3132
CS13_CCACCTACAGGAACGT-1	5 WPC	CS13	FALSE	3856	0.0330182	14386	0.348262	0.153728	S	Limb bud	LBM1	13.0251	2.54512
CS13_CCACCTACATGAACCT-1	5 WPC	CS13	FALSE	4392	0.0275747	20381	0.208131	0.362069	G2M	Limb bud	LBM1	10.9422	5.35992
CS13_CCACCTAGTAAGTGGC-1	5 WPC	CS13	FALSE	3838	0.0136828	40781	0.116379	0.409151	G2M	Limb bud	Erythrocyte	-5.76768	2.92302
CS13_CCACCTAGTGACAAAT-1	5 WPC	CS13	FALSE	4173	0.0243132	19002	0.377346	0.0347447	S	Limb bud	LBM1	5.98256	7.784
CS13_CCACCTAGTGCACCAC-1	5 WPC	CS13	FALSE	5177	0.0301537	28819	0.153267	0.372364	G2M	Limb bud	Myoprogenitor	4.93439	14.2579
CS13_CCACCTAGTTTAAGCC-1	5 WPC	CS13	FALSE	4931	0.0246348	19647	0.393446	0.263072	S	Limb bud	LBM1	14.2635	3.58989
CS13_CCACCTATCAAAGACA-1	5 WPC	CS13	FALSE	3859	0.0217947	16426	0.172368	-0.0285494	S	Limb bud	LBM1	8.72267	6.96174
CS13_CCACCTATCAGGCGAA-1	5 WPC	CS13	FALSE	3693	0.0356179	12971	-0.0161823	0.0182997	G2M	Limb bud	Endothelium	8.50088	-11.6669
CS13_CCACCTATCGTCTGAA-1	5 WPC	CS13	FALSE	5131	0.0152466	27416	0.132463	0.575578	G2M	Limb bud	LBM1	11.2807	6.11989
CS13_CCACCTATCTAACCGA-1	5 WPC	CS13	FALSE	4339	0.0233015	19355	0.00729194	-0.0529831	S	Limb bud	LBM1	10.2115	6.09088
CS13_CCACGGAAGACTAAGT-1	5 WPC	CS13	FALSE	2794	0.00935829	10472	0.239743	-0.0455054	S	Limb bud	Myoprogenitor	3.79403	12.633
CS13_CCACGGAAGCAGGTCA-1	5 WPC	CS13	FALSE	3760	0.0240313	15355	0.537984	0.119741	S	Limb bud	OCP	9.18765	-1.13448
CS13_CCACGGAAGCCACGCT-1	5 WPC	CS13	FALSE	4752	0.0188198	21945	0.0889417	0.581836	G2M	Limb bud	LBM1	10.9014	3.73753
CS13_CCACGGAAGCCCAGCT-1	5 WPC	CS13	FALSE	3360	0.0372239	11498	0.189395	0.723563	G2M	Limb bud	OCP	4.66208	1.56093
CS13_CCACGGAAGCTGCGAA-1	5 WPC	CS13	FALSE	4283	0.0260904	17861	0.400129	0.225179	S	Limb bud	LBM1	10.6819	6.45899
CS13_CCACGGAAGGTGACCA-1	5 WPC	CS13	FALSE	3552	0.0194354	14664	0.0111981	-0.207665	S	Limb bud	LBM1	10.2957	4.56688
CS13_CCACGGACAAGTACCT-1	5 WPC	CS13	FALSE	3946	0.0350877	14535	0.311738	0.319369	G2M	Limb bud	LBM1	11.9257	0.667309
CS13_CCACGGACACGTAAGG-1	5 WPC	CS13	FALSE	5294	0.0150877	31350	0.104246	-0.10697	S	Limb bud	Epithelium1	1.4063	6.55558
CS13_CCACGGAGTATGGTTC-1	5 WPC	CS13	FALSE	4149	0.0198992	19850	0.243228	0.175393	S	Limb bud	Myoprogenitor	4.82915	12.4022
CS13_CCACGGAGTCGTTGTA-1	5 WPC	CS13	FALSE	3606	0.02477	14130	0.462161	0.0669953	S	Limb bud	LBM1	4.83076	5.87681
CS13_CCACGGATCAAACCAC-1	5 WPC	CS13	FALSE	1425	0.00596473	11568	-0.0851063	-0.116632	G1	Limb bud	Erythrocyte	-10.4104	1.86103
CS13_CCACGGATCACCTCGT-1	5 WPC	CS13	FALSE	2726	0.00179605	10022	0.139052	0.493459	G2M	Limb bud	LBM2	14.5528	1.08754
CS13_CCACGGATCAGATAAG-1	5 WPC	CS13	FALSE	3258	0.000692826	15877	0.410381	-0.0161542	S	Limb bud	LBM1	14.557	2.34729
CS13_CCACGGATCAGCTGGC-1	5 WPC	CS13	FALSE	3265	0.031405	12705	0.0538722	-0.11714	S	Limb bud	LBM1	8.63739	6.92688
CS13_CCACGGATCCCACTTG-1	5 WPC	CS13	FALSE	3190	0.0179271	15061	0.187911	0.440164	G2M	Limb bud	LBM2	15.9845	3.16401
CS13_CCACTACAGACAGAGA-1	5 WPC	CS13	FALSE	1243	0.000942507	3183	0.258064	0.434445	G2M	Limb bud	LBM2	15.8789	-0.356173
CS13_CCACTACAGACGCAAC-1	5 WPC	CS13	FALSE	3463	0.0198365	12603	0.199982	-0.095381	S	Limb bud	LBM1	9.60098	6.50523
CS13_CCACTACAGCACGCCT-1	5 WPC	CS13	FALSE	2653	0.0128863	22815	0.0877819	0.562234	G2M	Limb bud	Erythrocyte	-6.4132	3.70702
CS13_CCACTACAGGATTCGG-1	5 WPC	CS13	FALSE	1041	0.0110957	2163	0.0330466	0.598518	G2M	Limb bud	LBM2	16.0968	0.375901
CS13_CCACTACAGGCACATG-1	5 WPC	CS13	FALSE	3056	0.0119245	31364	0.258207	-0.0521366	S	Limb bud	Erythrocyte	-8.39475	2.40552
CS13_CCACTACCAACAACCT-1	5 WPC	CS13	FALSE	6144	0.023749	34991	0.173625	0.281706	G2M	Limb bud	LBM1	9.36549	0.0661999
CS13_CCACTACCAACACCTA-1	5 WPC	CS13	FALSE	3784	0.0631355	12687	0.0250126	0.504605	G2M	Limb bud	Epithelium1	-0.919342	5.38375
CS13_CCACTACCAGACAAGC-1	5 WPC	CS13	FALSE	4457	0.0184102	19663	0.158981	0.612894	G2M	Limb bud	LBM1	8.84565	5.67335
CS13_CCACTACGTGAACCTT-1	5 WPC	CS13	FALSE	3724	0.0163953	17383	0.336273	0.0266494	S	Limb bud	Myoprogenitor	4.40499	11.6539
CS13_CCACTACTCAACGAAA-1	5 WPC	CS13	FALSE	4369	0.0127472	19769	0.195813	0.530227	G2M	Limb bud	LBM1	10.9187	3.31882
CS13_CCACTACTCACGGTTA-1	5 WPC	CS13	FALSE	3603	0.0165165	13986	0.188372	0.347982	G2M	Limb bud	Myoprogenitor	5.36059	14.4696
CS13_CCACTACTCAGCACAT-1	5 WPC	CS13	FALSE	3604	0.0274064	12041	0.369669	-0.127474	S	Limb bud	OCP	10.3865	-4.29469
CS13_CCACTACTCATCTGCC-1	5 WPC	CS13	FALSE	2227	0.00878277	23455	0.151042	-0.0682139	S	Limb bud	Erythrocyte	-10.1476	2.12019
CS13_CCAGCGAAGATATACG-1	5 WPC	CS13	FALSE	5333	0.0234758	28114	0.0970306	0.742777	G2M	Limb bud	LBM1	9.07361	7.03214
CS13_CCAGCGAAGATATGCA-1	5 WPC	CS13	FALSE	2600	0.000802375	12463	0.145815	0.262818	G2M	Limb bud	LBM2	15.1797	2.56087
CS13_CCAGCGACATACTCTT-1	5 WPC	CS13	FALSE	4733	0.0245635	20559	0.195939	0.447121	G2M	Limb bud	OCP	9.47187	-2.60959
CS13_CCAGCGAGTGCAACGA-1	5 WPC	CS13	FALSE	3338	0.0218896	12426	0.224182	-0.153741	S	Limb bud	LBM3	12.4767	-4.22953
CS13_CCAGCGAGTTGCGTTA-1	5 WPC	CS13	FALSE	3882	0.0280678	15997	0.192521	-0.0463309	S	Limb bud	LBM1	11.0271	3.85243
CS13_CCAGCGATCTGCAAGT-1	5 WPC	CS13	FALSE	3585	0.0210089	15898	0.108002	-0.1241	S	Limb bud	LBM1	8.56123	6.63921
CS13_CCAGCGATCTTTACGT-1	5 WPC	CS13	FALSE	3937	0.0302615	15333	0.195348	0.413181	G2M	Limb bud	LBM1	7.44961	0.936028
CS13_CCATGTCAGTGTCCCG-1	5 WPC	CS13	FALSE	4113	0.0388455	17531	0.210926	0.399968	G2M	Limb bud	Myoprogenitor	4.65573	13.7785
CS13_CCATGTCCAATAAGCA-1	5 WPC	CS13	FALSE	3003	0.0474061	10062	0.484938	-0.0418684	S	Limb bud	OCP	10.1779	-5.0001
CS13_CCATGTCCAGGATCGA-1	5 WPC	CS13	FALSE	2702	0.0602192	7207	0.342033	0.16806	S	Limb bud	LBM1	5.57514	3.09018
CS13_CCATGTCGTATCGCAT-1	5 WPC	CS13	FALSE	2073	0.0069681	19374	0.244637	0.0324077	S	Limb bud	Erythrocyte	-10.0316	3.30972
CS13_CCATGTCGTGTGGTTT-1	5 WPC	CS13	FALSE	3656	0.0300535	14208	0.432337	-0.0258976	S	Limb bud	LBM1	9.73491	1.99061
CS13_CCATGTCGTTACAGAA-1	5 WPC	CS13	FALSE	3962	0.0394889	14713	0.144063	0.743452	G2M	Limb bud	OCP	6.97376	-3.73373
CS13_CCATGTCGTTGTACAC-1	5 WPC	CS13	FALSE	3422	0.0161222	14266	0.158354	0.319453	G2M	Limb bud	LBM1	11.9668	2.83648
CS13_CCATTCGAGATCGGGT-1	5 WPC	CS13	FALSE	1240	0.00192061	3124	0.183175	-0.106465	S	Limb bud	LBM2	16.7337	2.63004
CS13_CCATTCGCAAGCCATT-1	5 WPC	CS13	FALSE	3154	0.023339	10626	0.102308	0.368788	G2M	Limb bud	LBM1	9.62497	3.52405
CS13_CCATTCGCACATGACT-1	5 WPC	CS13	FALSE	4013	0.0242972	14940	0.453666	-0.147376	S	Limb bud	LBM1	12.7572	-0.685307
CS13_CCATTCGCAGGGTATG-1	5 WPC	CS13	FALSE	4004	0.0311577	16593	0.387347	-0.110183	S	Limb bud	LBM3	11.771	-1.13374
CS13_CCATTCGGTACGCACC-1	5 WPC	CS13	FALSE	3203	0.0240068	11830	0.417067	0.0728666	S	Limb bud	OCP	7.93494	-4.52308
CS13_CCATTCGGTATATCCG-1	5 WPC	CS13	FALSE	4616	0.0179471	23235	0.340485	0.100497	S	Limb bud	LBM1	11.1171	2.15817
CS13_CCATTCGGTCCAGTAT-1	5 WPC	CS13	FALSE	2284	0.011471	21794	0.186864	0.00524531	S	Limb bud	Erythrocyte	-9.61911	2.36236
CS13_CCATTCGGTTATCCGA-1	5 WPC	CS13	FALSE	3576	0.0285314	17139	0.298463	0.336669	G2M	Limb bud	LBM1	14.7365	3.45374
CS13_CCATTCGTCCAAACAC-1	5 WPC	CS13	FALSE	4108	0.0318642	14907	0.270174	0.715541	G2M	Limb bud	OCP	6.88785	2.23717
CS13_CCATTCGTCGGCGGTT-1	5 WPC	CS13	FALSE	2338	0.0123077	6500	0.136174	-0.15794	S	Limb bud	OCP	8.16124	-0.347454
CS13_CCCAATCAGCCACCTG-1	5 WPC	CS13	FALSE	3890	0.0273242	15005	0.47907	0.0150704	S	Limb bud	OCP	7.7595	-2.31951
CS13_CCCAATCAGTGGAGAA-1	5 WPC	CS13	FALSE	4246	0.0262783	19636	0.250526	0.323806	G2M	Limb bud	LBM1	9.19267	5.94146
CS13_CCCAATCCAACACGCC-1	5 WPC	CS13	FALSE	4423	0.0165517	19998	0.302066	0.299899	S	Limb bud	LBM1	8.06123	3.514
CS13_CCCAATCCAACCGCCA-1	5 WPC	CS13	FALSE	5089	0.0224408	26024	0.145143	0.745173	G2M	Limb bud	LBM3	11.9246	-3.67142
CS13_CCCAATCCATACGCCG-1	5 WPC	CS13	FALSE	2978	0.012876	8543	0.333923	-0.178357	S	Limb bud	LBM1	9.71036	3.11531
CS13_CCCAATCTCAACCAAC-1	5 WPC	CS13	FALSE	4065	0.0357186	16546	0.160517	0.789878	G2M	Limb bud	OCP	5.98579	-1.46597
CS13_CCCAATCTCAGTTAGC-1	5 WPC	CS13	FALSE	3330	0.0190856	11527	0.412623	-0.0965936	S	Limb bud	LBM1	10.2103	5.53378
CS13_CCCAATCTCATGCTCC-1	5 WPC	CS13	FALSE	3085	0.037533	9858	-0.000568777	-0.0618792	G1	Limb bud	OCP	7.42574	-5.5982
CS13_CCCAATCTCTGTTTGT-1	5 WPC	CS13	FALSE	4560	0.0323607	20735	-0.18023	-0.2538	G1	Limb bud	Endothelium	4.85844	-12.4211
CS13_CCCAGTTAGAACAATC-1	5 WPC	CS13	FALSE	3746	0.0187316	13560	0.0373363	0.57123	G2M	Limb bud	LBM1	10.1368	0.286348
CS13_CCCAGTTAGCAATATG-1	5 WPC	CS13	FALSE	2965	0.00912779	26622	0.218131	0.0121775	S	Limb bud	Erythrocyte	-8.63917	3.28395
CS13_CCCAGTTAGCCTATGT-1	5 WPC	CS13	FALSE	3899	0.0304987	14558	0.51602	0.0420966	S	Limb bud	LBM1	7.21807	6.71343
CS13_CCCAGTTCACAGGAGT-1	5 WPC	CS13	FALSE	2321	0.00830916	20339	0.297856	0.0388029	S	Limb bud	Erythrocyte	-8.75235	3.43265
CS13_CCCAGTTCAGCTGTAT-1	5 WPC	CS13	FALSE	5163	0.0246305	25375	0.252255	0.570215	G2M	Limb bud	LBM1	12.9558	1.70544
CS13_CCCAGTTCATGTAGTC-1	5 WPC	CS13	FALSE	4715	0.0204005	23872	0.158814	0.335678	G2M	Limb bud	LBM1	11.437	5.90816
CS13_CCCAGTTGTCGCATAT-1	5 WPC	CS13	FALSE	1233	0.000877193	3420	0.0170925	0.566438	G2M	Limb bud	Epithelium2	17.5577	1.49467
CS13_CCCAGTTGTGCGAAAC-1	5 WPC	CS13	FALSE	4593	0.0262622	21133	0.23673	-0.0201203	S	Limb bud	LBM1	9.35181	6.63587
CS13_CCCAGTTGTGTGACCC-1	5 WPC	CS13	FALSE	2707	0.0435474	8175	0.0982074	-0.0453645	S	Limb bud	OCP	6.68693	-2.13228
CS13_CCCAGTTTCAACCAAC-1	5 WPC	CS13	FALSE	3376	0.0300433	10152	0.025115	0.286245	G2M	Limb bud	LBM1	10.5076	4.75999
CS13_CCCAGTTTCACGCGGT-1	5 WPC	CS13	FALSE	3903	0.0289597	17438	0.0806233	0.0473418	S	Limb bud	LBM1	10.9348	0.942696
CS13_CCCAGTTTCCAACCAA-1	5 WPC	CS13	FALSE	3814	0.0418002	14976	0.0897379	-0.13171	S	Limb bud	Epithelium1	0.747434	6.60071
CS13_CCCAGTTTCTCTAAGG-1	5 WPC	CS13	FALSE	3759	0.0156202	45454	0.129372	0.368311	G2M	Limb bud	Erythrocyte	-8.59443	3.27627
CS13_CCCATACAGACTACAA-1	5 WPC	CS13	FALSE	3647	0.01329	14447	0.0816461	0.366912	G2M	Limb bud	Myoprogenitor	5.22953	14.6287
CS13_CCCATACAGATCCGAG-1	5 WPC	CS13	FALSE	4044	0.0275459	20366	-0.0639305	0.343336	G2M	Limb bud	Myoprogenitor	5.11276	14.0111
CS13_CCCATACAGTACATGA-1	5 WPC	CS13	FALSE	5164	0.0255632	24723	0.324803	0.350284	G2M	Limb bud	OCP	9.5899	0.317916
CS13_CCCATACGTAGGACAC-1	5 WPC	CS13	FALSE	4801	0.0244508	24580	0.228997	0.409253	G2M	Limb bud	LBM1	11.7051	1.74429
CS13_CCCATACGTTCCGTCT-1	5 WPC	CS13	FALSE	4019	0.0137677	46631	0.11981	0.202511	G2M	Limb bud	Erythrocyte	-6.98155	4.40639
CS13_CCCATACGTTGGGACA-1	5 WPC	CS13	FALSE	2885	0.0166797	28118	0.236213	0.0545711	S	Limb bud	Erythrocyte	-8.35707	3.95146
CS13_CCCATACTCGAACTGT-1	5 WPC	CS13	FALSE	3494	0.0402895	12435	0.563057	-0.0318154	S	Limb bud	LBM1	13.1588	5.02285
CS13_CCCATACTCGTAGGAG-1	5 WPC	CS13	FALSE	4467	0.00884151	19793	0.114689	0.726181	G2M	Limb bud	LBM3	10.0566	-3.94014
CS13_CCCTCCTAGAGCTTCT-1	5 WPC	CS13	FALSE	3692	0.0446568	12764	0.15198	0.797202	G2M	Limb bud	OCP	5.03336	2.5835
CS13_CCCTCCTAGGGTATCG-1	5 WPC	CS13	FALSE	4278	0.0161703	17996	0.264268	0.44306	G2M	Limb bud	LBM1	10.7249	1.17846
CS13_CCCTCCTAGTTCGCAT-1	5 WPC	CS13	FALSE	2369	0.0233358	8142	0.330659	0.0772229	S	Limb bud	LBM1	14.9251	0.53325
CS13_CCCTCCTCAGGCTGAA-1	5 WPC	CS13	FALSE	4759	0.0166628	21485	0.0734513	0.755439	G2M	Limb bud	Epithelium1	0.726299	6.53365
CS13_CCCTCCTTCCACTGGG-1	5 WPC	CS13	FALSE	4134	0.0168246	17831	0.128995	-0.172292	S	Limb bud	OCP	9.16087	-0.454682
CS13_CCCTCCTTCCGCATAA-1	5 WPC	CS13	FALSE	3071	0.0104314	28280	0.332162	0.099566	S	Limb bud	Erythrocyte	-8.45423	5.31956
CS13_CCCTCCTTCTTTCCTC-1	5 WPC	CS13	FALSE	3649	0.0319596	11671	0.330936	-0.150338	S	Limb bud	LBM1	9.57759	0.140835
CS13_CCGGGATCAGTATCTG-1	5 WPC	CS13	FALSE	2550	0.0204986	9025	0.0587062	0.352137	G2M	Limb bud	Endothelium	8.41226	-13.3298
CS13_CCGGGATCAGTGGGAT-1	5 WPC	CS13	FALSE	4122	0.028922	18256	0.532328	0.0580098	S	Limb bud	LBM1	11.1557	-1.59465
CS13_CCGGGATCATCGGTTA-1	5 WPC	CS13	FALSE	3036	0.000241643	12415	0.314961	0.267675	S	Limb bud	LBM2	15.5707	3.35295
CS13_CCGGGATGTATTACCG-1	5 WPC	CS13	FALSE	2554	0.00906598	22612	0.248699	0.23632	S	Limb bud	Erythrocyte	-7.57688	5.47515
CS13_CCGGGATGTGCACCAC-1	5 WPC	CS13	FALSE	3793	0.0305877	13731	0.328453	0.243899	S	Limb bud	LBM1	10.3527	-0.293542
CS13_CCGGGATGTGCTAGCC-1	5 WPC	CS13	FALSE	4160	0.0259445	18925	0.280815	-0.12498	S	Limb bud	LBM1	12.0158	2.3106
CS13_CCGGGATTCATTTGGG-1	5 WPC	CS13	FALSE	1781	0.0609858	4788	0.319956	0.262407	S	Limb bud	LBM1	14.0744	2.03768
CS13_CCGGGATTCTGTCCGT-1	5 WPC	CS13	FALSE	2717	0.0387467	8362	0.281954	0.319772	G2M	Limb bud	LBM1	6.68739	2.97466
CS13_CCGGTAGAGTAAGTAC-1	5 WPC	CS13	FALSE	2603	0.02159	5975	0.441211	0.250941	S	Limb bud	OCP	8.89696	-3.9832
CS13_CCGGTAGAGTACGTAA-1	5 WPC	CS13	FALSE	1597	0.0239403	4553	0.424557	-0.131645	S	Limb bud	LBM2	16.369	1.05857
CS13_CCGGTAGCAACTGGCC-1	5 WPC	CS13	FALSE	4801	0.0150695	26411	0.20019	0.229458	G2M	Limb bud	Myoprogenitor	6.56342	13.6298
CS13_CCGGTAGCATTCTCAT-1	5 WPC	CS13	FALSE	4565	0.0232284	19502	0.115023	0.838879	G2M	Limb bud	LBM1	13.6201	2.55681
CS13_CCGGTAGCATTTCAGG-1	5 WPC	CS13	FALSE	3704	0.0273005	12747	0.461434	-0.00127417	S	Limb bud	LBM1	10.6851	4.36609
CS13_CCGGTAGGTCGACTGC-1	5 WPC	CS13	FALSE	3852	0.0199037	18891	0.108789	-0.00888339	S	Limb bud	Myoprogenitor	3.6704	12.3764
CS13_CCGGTAGGTGCGAAAC-1	5 WPC	CS13	FALSE	1570	0.0116774	13616	0.294207	0.130341	S	Limb bud	Erythrocyte	-9.46836	4.07718
CS13_CCGGTAGTCACCACCT-1	5 WPC	CS13	FALSE	2179	0.0445184	6312	0.159976	0.507478	G2M	Limb bud	Endothelium	8.51788	-13.0254
CS13_CCGGTAGTCCAATGGT-1	5 WPC	CS13	FALSE	4050	0.0276034	16085	0.146706	0.436132	G2M	Limb bud	LBM1	9.71468	3.99068
CS13_CCGGTAGTCTCCTATA-1	5 WPC	CS13	FALSE	3781	0.0151457	41464	0.09879	0.46473	G2M	Limb bud	Erythrocyte	-7.88131	4.15818
CS13_CCGGTAGTCTGATACG-1	5 WPC	CS13	FALSE	3731	0.0268667	14330	0.443774	0.158352	S	Limb bud	OCP	9.96092	-1.84509
CS13_CCGTACTAGAAACGCC-1	5 WPC	CS13	FALSE	3441	0.0234253	12209	0.480677	0.29943	S	Limb bud	LBM1	6.67828	5.88526
CS13_CCGTACTAGCAGACTG-1	5 WPC	CS13	FALSE	3785	0.031521	14530	0.0842557	0.53619	G2M	Limb bud	LBM1	10.9575	2.66539
CS13_CCGTACTAGCCAGAAC-1	5 WPC	CS13	FALSE	4034	0.0210761	15705	0.184126	0.40736	G2M	Limb bud	LBM1	10.4467	5.51338
CS13_CCGTACTAGGTGATTA-1	5 WPC	CS13	FALSE	2230	0.0111863	18773	0.0715052	-0.0386066	S	Limb bud	Erythrocyte	-8.08369	1.92247
CS13_CCGTACTCAATCACAC-1	5 WPC	CS13	FALSE	4668	0.0249987	19161	0.131817	0.913358	G2M	Limb bud	LBM1	9.85906	1.33119
CS13_CCGTACTCACAACGCC-1	5 WPC	CS13	FALSE	3608	0.0312452	12994	0.25569	0.045481	S	Limb bud	LBM1	8.97999	7.369
CS13_CCGTACTCACGTCAGC-1	5 WPC	CS13	FALSE	4063	0.0164541	17564	-0.0232316	0.302209	G2M	Limb bud	LBM1	11.8437	3.14386
CS13_CCGTACTCAGCTTAAC-1	5 WPC	CS13	FALSE	2961	0.0260565	10554	0.599117	-0.0332128	S	Limb bud	OCP	8.30083	-2.64359
CS13_CCGTACTGTCGCTTCT-1	5 WPC	CS13	FALSE	3738	0.0152466	13708	0.218072	0.347991	G2M	Limb bud	LBM1	8.67747	5.61445
CS13_CCGTACTGTCGTTGTA-1	5 WPC	CS13	FALSE	2910	0.00910207	27686	0.128138	-0.0398493	S	Limb bud	Erythrocyte	-8.29522	0.867418
CS13_CCGTACTTCTACCTGC-1	5 WPC	CS13	FALSE	2301	0.0086145	19502	0.24104	0.0342743	S	Limb bud	Erythrocyte	-8.4908	3.04575
CS13_CCGTGGAAGATGCGAC-1	5 WPC	CS13	FALSE	3667	0.0175249	15749	0.462223	0.0273426	S	Limb bud	OCP	7.5904	-2.69112
CS13_CCGTGGAAGCGTTCCG-1	5 WPC	CS13	FALSE	3809	0.0165274	16034	0.154796	-0.0878958	S	Limb bud	OCP	5.89785	-3.13109
CS13_CCGTGGAAGCTAGGCA-1	5 WPC	CS13	FALSE	3434	0.0327107	12259	0.414006	-0.0484701	S	Limb bud	LBM1	11.2085	7.41961
CS13_CCGTGGACAAAGGAAG-1	5 WPC	CS13	FALSE	3837	0.0382253	15304	0.0720864	0.853321	G2M	Limb bud	OCP	5.87348	3.76225
CS13_CCGTGGACACTGCCAG-1	5 WPC	CS13	FALSE	4525	0.0189649	42236	0.0746334	0.528997	G2M	Limb bud	Erythrocyte	-6.80349	4.08289
CS13_CCGTGGACACTGTGTA-1	5 WPC	CS13	FALSE	5810	0.0273022	37909	0.0729374	-0.122135	S	Limb bud	Epithelium1	0.899037	6.30821
CS13_CCGTGGACAGCGATCC-1	5 WPC	CS13	FALSE	4301	0.0201031	19400	0.389089	-0.04565	S	Limb bud	LBM1	13.0585	4.05193
CS13_CCGTGGACATTACCTT-1	5 WPC	CS13	FALSE	3178	0.0255853	11960	0.0771208	-0.168468	S	Limb bud	Myoprogenitor	5.44821	12.9827
CS13_CCGTGGAGTAAGGGAA-1	5 WPC	CS13	FALSE	1206	0.0876404	2225	0.235865	0.358779	G2M	Limb bud	OCP	5.10066	-1.45838
CS13_CCGTGGAGTACCGGCT-1	5 WPC	CS13	FALSE	1880	0.00106173	6593	0.129498	0.234947	G2M	Limb bud	Myoprogenitor	6.00365	10.5759
CS13_CCGTGGAGTGCAACTT-1	5 WPC	CS13	FALSE	1717	0.0391083	5114	0.100081	0.524985	G2M	Limb bud	LBM2	15.9848	1.23416
CS13_CCGTGGATCACAGGCC-1	5 WPC	CS13	FALSE	4896	0.0250372	24204	0.381791	0.331298	S	Limb bud	LBM1	11.7332	-0.524725
CS13_CCGTGGATCATGGTCA-1	5 WPC	CS13	FALSE	3974	0.0176228	18215	0.206966	0.359899	G2M	Limb bud	LBM1	12.3548	5.40672
CS13_CCGTGGATCTCGATGA-1	5 WPC	CS13	FALSE	3902	0.0274163	16523	0.0777152	1.05245	G2M	Limb bud	OCP	6.69241	-0.757568
CS13_CCGTTCAAGAGTGAGA-1	5 WPC	CS13	FALSE	2442	0.0360698	6931	0.306205	0.0468391	S	Limb bud	LBM1	8.69204	3.59017
CS13_CCGTTCAAGCTAAACA-1	5 WPC	CS13	FALSE	2482	0.0257134	6728	0.442045	-0.077535	S	Limb bud	LBM1	9.53855	8.09709
CS13_CCGTTCAAGTTCGCAT-1	5 WPC	CS13	FALSE	3434	0.03063	12047	-0.246517	-0.238109	G1	Limb bud	Endothelium	5.70722	-12.0332
CS13_CCGTTCACAGGACCCT-1	5 WPC	CS13	FALSE	5744	0.068854	27522	0.296245	0.231661	S	Limb bud	Epithelium1	-1.34356	5.59214
CS13_CCGTTCAGTAAGTTCC-1	5 WPC	CS13	FALSE	5003	0.0290736	24008	0.288854	0.376872	G2M	Limb bud	LBM1	12.954	2.54427
CS13_CCGTTCAGTACATGTC-1	5 WPC	CS13	FALSE	2808	0.0353098	7505	-0.165212	-0.295668	G1	Limb bud	Endothelium	4.21177	-12.6131
CS13_CCGTTCAGTAGCTGCC-1	5 WPC	CS13	FALSE	2104	0.00877478	18462	0.0820289	0.577091	G2M	Limb bud	Erythrocyte	-5.30599	3.8846
CS13_CCGTTCAGTCATCGGC-1	5 WPC	CS13	FALSE	4060	0.0359091	15400	0.33494	0.391369	G2M	Limb bud	LBM1	8.43279	-0.401794
CS13_CCGTTCAGTTAAGACA-1	5 WPC	CS13	FALSE	2464	0.000671066	8941	0.277276	-0.0417317	S	Limb bud	Epithelium2	18.4653	3.43427
CS13_CCGTTCATCATCGATG-1	5 WPC	CS13	FALSE	4132	0.0156456	19686	0.119818	-0.0726644	S	Limb bud	LBM1	10.6018	5.78216
CS13_CCGTTCATCTCAAGTG-1	5 WPC	CS13	FALSE	4256	0.0173744	21123	0.33083	-0.104098	S	Limb bud	Myoprogenitor	5.52215	12.4158
CS13_CCTAAAGAGACATAAC-1	5 WPC	CS13	FALSE	4163	0.0195465	16627	0.0914147	0.937727	G2M	Limb bud	OCP	9.7868	1.78012
CS13_CCTAAAGAGGCACATG-1	5 WPC	CS13	FALSE	4031	0.0254199	15539	0.0417048	0.482831	G2M	Limb bud	Endothelium	8.33576	-11.9684
CS13_CCTAAAGCACGCTTTC-1	5 WPC	CS13	FALSE	3975	0.0394783	14261	0.0483332	0.751423	G2M	Limb bud	LBM1	9.66228	-0.93149
CS13_CCTAAAGCACGGTGTC-1	5 WPC	CS13	FALSE	1577	0.012133	4121	0.113328	0.783935	G2M	Limb bud	LBM2	16.4234	0.386628
CS13_CCTAAAGCACGTTGGC-1	5 WPC	CS13	FALSE	4729	0.0250761	19700	0.21819	0.641831	G2M	Limb bud	LBM1	11.422	2.3484
CS13_CCTAAAGGTGGCCCTA-1	5 WPC	CS13	FALSE	3498	0.0374099	11521	0.329608	0.123219	S	Limb bud	LBM1	11.4231	2.40537
CS13_CCTAAAGGTTCACCTC-1	5 WPC	CS13	FALSE	3693	0.0243223	14719	0.152233	-0.17844	S	Limb bud	LBM1	10.0522	5.47674
CS13_CCTAAAGGTTCGAATC-1	5 WPC	CS13	FALSE	4763	0.0274713	22023	0.279746	0.365828	G2M	Limb bud	LBM1	9.94119	4.16675
CS13_CCTAAAGTCCTTAATC-1	5 WPC	CS13	FALSE	3762	0.016438	13992	0.186085	0.0909221	S	Limb bud	LBM1	12.1546	0.857191
CS13_CCTAAAGTCGTCACGG-1	5 WPC	CS13	FALSE	4368	0.0269349	17895	0.119072	-0.169167	S	Limb bud	OCP	7.95387	-3.78688
CS13_CCTAAAGTCTGAGTGT-1	5 WPC	CS13	FALSE	3430	0.0234956	13577	0.311138	-0.0767062	S	Limb bud	OCP	7.79857	-2.41125
CS13_CCTACACAGGATATAC-1	5 WPC	CS13	FALSE	3981	0.00527402	17444	0.303421	0.0832452	S	Limb bud	LBM1	12.0064	1.32983
CS13_CCTACACAGGATCGCA-1	5 WPC	CS13	FALSE	3791	0.0263034	12774	0.204169	0.617537	G2M	Limb bud	LBM1	10.1362	1.49605
CS13_CCTACACAGGCGACAT-1	5 WPC	CS13	FALSE	5347	0.0290967	25020	0.0380513	0.51843	G2M	Limb bud	LBM1	9.58662	0.0172294
CS13_CCTACACCAGAGTGTG-1	5 WPC	CS13	FALSE	3903	0.0183523	17273	0.236986	-0.162446	S	Limb bud	LBM1	10.9037	4.80047
CS13_CCTACACCATTCACTT-1	5 WPC	CS13	FALSE	4085	0.0277168	15478	0.395591	0.0371971	S	Limb bud	LBM3	12.1138	-2.62723
CS13_CCTACACGTACTCGCG-1	5 WPC	CS13	FALSE	1676	0.0147732	4806	0.001109	0.636496	G2M	Limb bud	LBM2	15.9333	1.32198
CS13_CCTACACGTAGAAGGA-1	5 WPC	CS13	FALSE	4048	0.0377459	14995	0.414972	0.227345	S	Limb bud	LBM1	8.18862	3.17835
CS13_CCTACACGTAGCGTCC-1	5 WPC	CS13	FALSE	3823	0.0185604	15463	0.34433	-0.0158043	S	Limb bud	OCP	7.52701	-2.72137
CS13_CCTACACGTATGGTTC-1	5 WPC	CS13	FALSE	3328	0.0122737	38782	0.0454237	0.593485	G2M	Limb bud	Erythrocyte	-7.20381	4.49867
CS13_CCTACACTCGAGGTAG-1	5 WPC	CS13	FALSE	1155	0.00078125	2560	0.4077	0.252926	S	Limb bud	LBM2	15.7443	-0.97704
CS13_CCTACACTCTCTTATG-1	5 WPC	CS13	FALSE	3494	0.0399125	11425	0.128297	0.40131	G2M	Limb bud	LBM1	9.36159	5.44818
CS13_CCTACACTCTGCGACG-1	5 WPC	CS13	FALSE	5086	0.0350592	32003	0.0644918	0.427038	G2M	Limb bud	Macrophage	-1.05256	11.482
CS13_CCTACCAAGAAGGGTA-1	5 WPC	CS13	FALSE	4572	0.0252029	23291	-0.0130207	-0.125345	G1	Limb bud	OCP	9.32857	-1.66018
CS13_CCTACCAAGGAGTTTA-1	5 WPC	CS13	FALSE	3717	0.000624176	14419	0.139107	0.679756	G2M	Limb bud	LBM1	12.051	3.08099
CS13_CCTACCAAGGGTGTGT-1	5 WPC	CS13	FALSE	4994	0.0269752	22947	0.213032	0.362939	G2M	Limb bud	LBM1	10.5778	4.39048
CS13_CCTACCAAGGTACTCT-1	5 WPC	CS13	FALSE	2971	0.0347466	9411	0.351464	-0.0354681	S	Limb bud	LBM1	12.3599	3.42934
CS13_CCTACCAAGTATCTCG-1	5 WPC	CS13	FALSE	3987	0.0221783	15691	0.0634902	0.739527	G2M	Limb bud	OCP	8.35967	-2.68324
CS13_CCTACCACAACTGGCC-1	5 WPC	CS13	FALSE	4926	0.026702	22620	0.261001	0.498815	G2M	Limb bud	LBM1	13.8748	2.01628
CS13_CCTACCACACTATCTT-1	5 WPC	CS13	FALSE	4621	0.0366003	18825	0.105053	0.932022	G2M	Limb bud	OCP	6.319	1.15471
CS13_CCTACCACAGATCGGA-1	5 WPC	CS13	FALSE	2264	0.00922165	20929	0.10629	-0.0915554	S	Limb bud	Erythrocyte	-9.44567	0.891969
CS13_CCTACCAGTCAGAGGT-1	5 WPC	CS13	FALSE	2360	0.00971837	10084	-0.105956	0.580178	G2M	Limb bud	Myoprogenitor	6.39299	10.1991
CS13_CCTACCAGTCGGATCC-1	5 WPC	CS13	FALSE	3413	0.0201542	13744	0.308192	-0.111231	S	Limb bud	OCP	6.4147	-1.15283
CS13_CCTACCAGTTGCTCCT-1	5 WPC	CS13	FALSE	3997	0.0300049	16164	0.588166	0.0355538	S	Limb bud	OCP	9.38677	-2.76137
CS13_CCTACCAGTTGGAGGT-1	5 WPC	CS13	FALSE	2527	0.0114291	22574	0.279507	0.0314448	S	Limb bud	Erythrocyte	-8.70578	3.18414
CS13_CCTACCAGTTTGACAC-1	5 WPC	CS13	FALSE	4302	0.0189773	18970	0.27572	-0.102782	S	Limb bud	Osteoprogenitor	9.69699	0.718331
CS13_CCTACCATCCCATTTA-1	5 WPC	CS13	FALSE	4395	0.0192647	20400	0.501681	0.152684	S	Limb bud	OCP	10.4235	-4.2017
CS13_CCTACCATCCGAATGT-1	5 WPC	CS13	FALSE	3582	0.0273085	12963	0.283139	0.0663703	S	Limb bud	LBM1	11.7604	2.54587
CS13_CCTAGCTAGCCAGTTT-1	5 WPC	CS13	FALSE	2554	0.000119133	8394	-0.0244872	0.847868	G2M	Limb bud	Epithelium2	18.7969	3.09173
CS13_CCTAGCTAGCCGTCGT-1	5 WPC	CS13	FALSE	2328	0.0393361	7652	-0.189933	-0.0956847	G1	Limb bud	Macrophage	1.74928	9.36366
CS13_CCTAGCTAGGATATAC-1	5 WPC	CS13	FALSE	5382	0.0192726	28019	0.174799	0.670756	G2M	Limb bud	LBM1	8.14595	7.57
CS13_CCTAGCTAGTACCGGA-1	5 WPC	CS13	FALSE	3330	0.0146401	31967	0.10144	0.552373	G2M	Limb bud	Erythrocyte	-5.57616	3.35842
CS13_CCTAGCTCACCCTATC-1	5 WPC	CS13	FALSE	3861	0.0287272	15038	0.487828	0.0512061	S	Limb bud	OCP	10.2653	-0.846293
CS13_CCTAGCTCATTAGCCA-1	5 WPC	CS13	FALSE	5209	0.0163288	24864	0.108586	0.742918	G2M	Limb bud	Myoprogenitor	4.72763	13.0276
CS13_CCTAGCTCATTGGCGC-1	5 WPC	CS13	FALSE	4519	0.0208963	20195	0.21384	0.535056	G2M	Limb bud	LBM1	10.7864	2.64415
CS13_CCTAGCTGTCAGTGGA-1	5 WPC	CS13	FALSE	1656	0.0314115	5030	0.130923	-0.0613938	S	Limb bud	LBM2	15.089	4.68766
CS13_CCTAGCTGTCGGCTCA-1	5 WPC	CS13	FALSE	2606	0.0174341	6711	0.122846	-0.0218181	S	Limb bud	LBM1	13.2044	3.50859
CS13_CCTAGCTGTCTGATCA-1	5 WPC	CS13	FALSE	4294	0.0319479	16746	0.0875495	0.497358	G2M	Limb bud	LBM1	14.6885	3.5852
CS13_CCTAGCTGTGAAGGCT-1	5 WPC	CS13	FALSE	3371	0.0163272	12127	0.447996	-0.00721326	S	Limb bud	LBM1	10.2579	7.20526
CS13_CCTAGCTTCAACCAAC-1	5 WPC	CS13	FALSE	4958	0.0259222	23069	0.00890616	1.13636	G2M	Limb bud	LBM1	11.057	-0.157739
CS13_CCTAGCTTCCTTGGTC-1	5 WPC	CS13	FALSE	4249	0.0151334	18436	0.217681	0.482363	G2M	Limb bud	LBM1	11.8713	2.78011
CS13_CCTATTAAGCTCTCGG-1	5 WPC	CS13	FALSE	3399	0.0223416	11727	0.338493	0.151249	S	Limb bud	LBM1	10.6478	6.01629
CS13_CCTATTAAGGCGACAT-1	5 WPC	CS13	FALSE	3809	0.0317056	14130	0.405237	0.247014	S	Limb bud	LBM1	9.62556	6.5595
CS13_CCTATTAAGTCCAGGA-1	5 WPC	CS13	FALSE	5030	0.0219954	27824	0.348507	-0.0267167	S	Limb bud	LBM1	10.0776	4.87366
CS13_CCTATTACAGATCTGT-1	5 WPC	CS13	FALSE	1299	0.00285987	3147	0.423189	0.23913	S	Limb bud	LBM1	15.6855	2.40853
CS13_CCTATTACAGATGAGC-1	5 WPC	CS13	FALSE	3694	0.0284254	14670	0.374304	0.211955	S	Limb bud	LBM1	11.0221	5.17139
CS13_CCTATTAGTGATGTCT-1	5 WPC	CS13	FALSE	4171	0.0106684	16591	0.0249278	0.931205	G2M	Limb bud	OCP	6.36589	2.76533
CS13_CCTATTATCACGCATA-1	5 WPC	CS13	FALSE	1329	0.00611522	3107	0.0687875	0.330049	G2M	Limb bud	LBM2	14.8026	3.41772
CS13_CCTATTATCGAACTGT-1	5 WPC	CS13	FALSE	5444	0.032523	27150	0.470699	0.28362	S	Limb bud	LBM1	7.08153	-0.581883
CS13_CCTCAGTAGACAGACC-1	5 WPC	CS13	FALSE	3254	0.0340004	9794	0.0176794	0.839777	G2M	Limb bud	LBM3	10.1879	-4.38743
CS13_CCTCAGTAGTACGACG-1	5 WPC	CS13	FALSE	4383	0.019752	20403	0.149291	0.66059	G2M	Limb bud	LBM1	9.63334	5.06322
CS13_CCTCAGTAGTGTGGCA-1	5 WPC	CS13	FALSE	3866	0.0280713	16280	0.340419	0.054755	S	Limb bud	LBM1	13.8357	1.70663
CS13_CCTCAGTCATTGAGCT-1	5 WPC	CS13	FALSE	3386	0.0350906	12311	0.491152	0.176652	S	Limb bud	LBM1	10.4353	1.19633
CS13_CCTCAGTGTACATGTC-1	5 WPC	CS13	FALSE	3799	0.0185282	17271	-0.0036988	0.0251718	G2M	Limb bud	LBM1	10.934	6.11391
CS13_CCTCAGTTCACAACGT-1	5 WPC	CS13	FALSE	3047	0.0271203	10435	-0.0846671	-0.108674	G1	Limb bud	LBM1	9.70472	4.94195
CS13_CCTCTGAAGAAACCAT-1	5 WPC	CS13	FALSE	3131	0.0266313	10927	0.175226	-0.134543	S	Limb bud	LBM1	8.71354	5.54769
CS13_CCTCTGAAGGATGGAA-1	5 WPC	CS13	FALSE	3088	0.0281644	12143	-0.100406	-0.10726	G1	Limb bud	LBM1	11.544	2.77759
CS13_CCTCTGAAGGCAAAGA-1	5 WPC	CS13	FALSE	2907	0.025456	9978	-0.126957	-0.117371	G1	Limb bud	OCP	8.36512	-2.92119
CS13_CCTCTGAAGTACGACG-1	5 WPC	CS13	FALSE	4129	0.0240242	18190	0.20571	0.403812	G2M	Limb bud	LBM3	13.4664	-1.90115
CS13_CCTCTGAAGTGCGTGA-1	5 WPC	CS13	FALSE	3497	0.0346436	12008	0.0200957	1.06178	G2M	Limb bud	OCP	6.0815	2.7876
CS13_CCTCTGACAAGTCATC-1	5 WPC	CS13	FALSE	4933	0.0210501	20855	0.288579	-0.0502447	S	Limb bud	LBM3	10.6018	-4.52543
CS13_CCTCTGACACCTTGTC-1	5 WPC	CS13	FALSE	2963	0.0116946	27363	0.110199	-0.00447896	S	Limb bud	Erythrocyte	-7.90826	1.26374
CS13_CCTCTGAGTGCCTGTG-1	5 WPC	CS13	FALSE	1812	0.0811966	4914	-0.117564	-0.0908965	G1	Limb bud	Endothelium	9.02965	-11.8896
CS13_CCTCTGATCCACGACG-1	5 WPC	CS13	FALSE	2718	0.0166903	9167	-0.0118026	-0.151887	G1	Limb bud	LBM1	10.2822	6.40482
CS13_CCTCTGATCCTTGCCA-1	5 WPC	CS13	FALSE	6123	0.0200625	37433	0.117745	0.098334	S	Limb bud	Epithelium1	0.347099	5.88815
CS13_CCTCTGATCTCCAGGG-1	5 WPC	CS13	FALSE	2624	0.0386095	7537	0.396318	0.178238	S	Limb bud	LBM1	7.98725	7.71758
CS13_CCTTACGAGACAGACC-1	5 WPC	CS13	FALSE	3262	0.0518438	10088	0.324062	0.172743	S	Limb bud	LBM1	10.2799	4.85036
CS13_CCTTACGAGAGGGATA-1	5 WPC	CS13	FALSE	3402	0.029167	13817	-0.0809022	-0.0392706	G1	Limb bud	LBM1	12.0572	1.76535
CS13_CCTTACGAGCGACGTA-1	5 WPC	CS13	FALSE	3115	0.0221192	12297	0.0513901	0.0974385	G2M	Limb bud	LBM1	10.5795	1.14915
CS13_CCTTACGAGCTGAACG-1	5 WPC	CS13	FALSE	3420	0.0246175	14705	0.0182934	-0.0273102	S	Limb bud	LBM1	12.444	1.49933
CS13_CCTTACGAGTCGAGTG-1	5 WPC	CS13	FALSE	2628	0.0424825	8427	0.21846	-0.153211	S	Limb bud	LBM1	11.5208	7.94407
CS13_CCTTACGCAATGGTCT-1	5 WPC	CS13	FALSE	1659	0.01571	3310	-0.150434	-0.169961	G1	Limb bud	Endothelium	3.85398	-12.1698
CS13_CCTTACGCAGGTGGAT-1	5 WPC	CS13	FALSE	3384	0.000724008	13812	0.101454	0.879264	G2M	Limb bud	OCP	8.20435	-0.878033
CS13_CCTTACGGTGTGACGA-1	5 WPC	CS13	FALSE	1372	0.04502	3243	0.0671069	0.230574	G2M	Limb bud	Epithelium2	17.7643	3.20278
CS13_CCTTACGTCGATAGAA-1	5 WPC	CS13	FALSE	3836	0.0303069	15508	0.27366	0.365076	G2M	Limb bud	LBM1	7.37275	7.00578
CS13_CCTTACGTCGATGAGG-1	5 WPC	CS13	FALSE	3118	0.0317064	11228	0.228021	-0.155281	S	Limb bud	LBM1	10.8534	-2.78853
CS13_CCTTACGTCGCTTAGA-1	5 WPC	CS13	FALSE	4101	0.0150018	16998	-0.000474632	0.522249	G2M	Limb bud	LBM1	11.4807	1.21757
CS13_CCTTACGTCGTGGGAA-1	5 WPC	CS13	FALSE	3903	0.0163893	15803	0.0767653	0.940313	G2M	Limb bud	OCP	7.58276	2.11264
CS13_CCTTCCCAGCCACGCT-1	5 WPC	CS13	FALSE	3447	0.0187816	12672	0.348963	-0.0638203	S	Limb bud	LBM1	6.71344	8.495
CS13_CCTTCCCAGGCTCATT-1	5 WPC	CS13	FALSE	1093	0.0408922	2421	0.123005	0.11883	S	Limb bud	Myoprogenitor	3.74561	12.9095
CS13_CCTTCCCCAGTGGAGT-1	5 WPC	CS13	FALSE	3457	0.024992	12564	0.0933234	-0.140655	S	Limb bud	OCP	10.3633	-1.43204
CS13_CCTTCCCCATCCAACA-1	5 WPC	CS13	FALSE	3919	0.022242	16815	0.0793478	-0.0387522	S	Limb bud	LBM1	10.052	7.23369
CS13_CCTTCCCCATGAGCGA-1	5 WPC	CS13	FALSE	3011	0.023644	9347	-0.139756	-0.176876	G1	Limb bud	Endothelium	9.30106	-11.9735
CS13_CCTTCCCCATGGAATA-1	5 WPC	CS13	FALSE	3602	0.0235057	15358	0.267022	-0.103034	S	Limb bud	LBM1	13.2014	-0.371339
CS13_CCTTCCCTCAATCACG-1	5 WPC	CS13	FALSE	2730	0.0109728	23057	0.127029	0.0431844	S	Limb bud	Erythrocyte	-8.12969	2.63552
CS13_CCTTCCCTCTCAAGTG-1	5 WPC	CS13	FALSE	3619	0.0285099	11610	0.316825	0.728261	G2M	Limb bud	OCP	10.0837	-2.09346
CS13_CCTTCGAAGACGCTTT-1	5 WPC	CS13	FALSE	2927	0.0408592	8566	0.569154	0.087788	S	Limb bud	OCP	10.8964	-1.98289
CS13_CCTTCGAAGGTAGCCA-1	5 WPC	CS13	FALSE	4052	0.0275138	16101	0.325038	-0.00755119	S	Limb bud	LBM1	10.9093	6.74861
CS13_CCTTCGAAGTTAAGTG-1	5 WPC	CS13	FALSE	3738	0.0188776	15680	0.486287	-0.0669828	S	Limb bud	LBM1	12.5927	2.26778
CS13_CCTTCGACAAGACGTG-1	5 WPC	CS13	FALSE	4247	0.0225834	18952	0.405811	0.266647	S	Limb bud	LBM1	10.9425	3.02036
CS13_CCTTCGACAGTGACAG-1	5 WPC	CS13	FALSE	3121	0.026159	10742	0.30551	-0.125631	S	Limb bud	LBM1	8.75685	2.24958
CS13_CCTTCGAGTAAGTGTA-1	5 WPC	CS13	FALSE	2288	0.0268924	6024	0.206846	0.297774	G2M	Limb bud	OCP	8.89144	-2.12022
CS13_CCTTCGAGTAATTGGA-1	5 WPC	CS13	FALSE	4777	0.0307921	20817	0.0884441	0.606794	G2M	Limb bud	LBM1	13.0252	3.48344
CS13_CCTTCGAGTCTCTCTG-1	5 WPC	CS13	FALSE	2980	0.0171917	9714	0.361387	-0.123768	S	Limb bud	OCP	9.59012	-2.10771
CS13_CCTTCGAGTGCTGTAT-1	5 WPC	CS13	FALSE	4664	0.02424	20132	0.196158	0.852532	G2M	Limb bud	OCP	7.33024	2.85509
CS13_CCTTTCTAGCTGTTCA-1	5 WPC	CS13	FALSE	5921	0.0273982	30440	0.247111	0.353059	G2M	Limb bud	LBM1	9.67133	6.55456
CS13_CCTTTCTAGGAACTGC-1	5 WPC	CS13	FALSE	4028	0.0165361	16086	0.13352	-0.112726	S	Limb bud	OCP	9.39365	-0.505571
CS13_CCTTTCTAGTGGGATC-1	5 WPC	CS13	FALSE	3341	0.0547371	9774	0.539403	0.199048	S	Limb bud	LBM1	13.664	3.46431
CS13_CCTTTCTCAAACAACA-1	5 WPC	CS13	FALSE	4609	0.0184106	20423	0.324195	0.0499469	S	Limb bud	LBM1	2.59523	8.8035
CS13_CCTTTCTCACGGCGTT-1	5 WPC	CS13	FALSE	5191	0.0307577	24059	0.194222	0.389028	G2M	Limb bud	LBM3	10.3333	-5.82257
CS13_CCTTTCTCATTACGAC-1	5 WPC	CS13	FALSE	3751	0.0231553	14338	0.380215	-0.1202	S	Limb bud	LBM1	10.0139	5.59279
CS13_CCTTTCTGTAACGTTC-1	5 WPC	CS13	FALSE	5113	0.0213599	25796	0.194053	0.611625	G2M	Limb bud	LBM1	11.6727	3.53797
CS13_CCTTTCTGTAGGCATG-1	5 WPC	CS13	FALSE	3207	0.037482	10405	0.321691	0.106739	S	Limb bud	LBM1	11.5101	-0.247116
CS13_CCTTTCTGTATTAGCC-1	5 WPC	CS13	FALSE	1001	0.00207987	2404	0.224361	0.0388141	S	Limb bud	LBM2	15.9263	2.45722
CS13_CCTTTCTGTTCCATGA-1	5 WPC	CS13	FALSE	3888	0.0425353	11896	0.242984	0.0320589	S	Limb bud	Endothelium	7.61969	-10.6745
CS13_CCTTTCTTCAAGATCC-1	5 WPC	CS13	FALSE	2761	0.0310862	8396	0.060449	-0.138429	S	Limb bud	OCP	5.29625	-0.295752
CS13_CCTTTCTTCCGCTGTT-1	5 WPC	CS13	FALSE	3227	0.000382873	15671	0.154248	0.683316	G2M	Limb bud	LBM1	14.6284	2.80736
CS13_CCTTTCTTCTTTAGTC-1	5 WPC	CS13	FALSE	3777	0.0269965	13298	0.515314	0.0458761	S	Limb bud	LBM1	8.86573	6.48433
CS13_CGAACATAGAACAATC-1	5 WPC	CS13	FALSE	3378	0.0252708	13019	0.089072	0.132079	G2M	Limb bud	Osteoprogenitor	8.26649	4.12288
CS13_CGAACATAGACAGGCT-1	5 WPC	CS13	FALSE	5082	0.0228967	24414	0.0372154	0.872729	G2M	Limb bud	OCP	6.8569	-1.94879
CS13_CGAACATAGATAGGAG-1	5 WPC	CS13	FALSE	3983	0.0251184	16681	0.329546	-0.0506464	S	Limb bud	LBM1	11.0697	3.57527
CS13_CGAACATAGCTCTCGG-1	5 WPC	CS13	FALSE	2040	0.0522082	6589	0.203978	0.855167	G2M	Limb bud	Myoprogenitor	4.25563	10.9777
CS13_CGAACATCACCAACCG-1	5 WPC	CS13	FALSE	2608	0.0151944	27181	0.171812	-0.0474878	S	Limb bud	Erythrocyte	-8.54379	1.60984
CS13_CGAACATCAGTACACT-1	5 WPC	CS13	FALSE	5411	0.0205215	28799	0.18909	0.726005	G2M	Limb bud	LBM3	10.5991	-4.69992
CS13_CGAACATCATCAGTCA-1	5 WPC	CS13	FALSE	6520	0.0201904	40762	0.124995	0.852472	G2M	Limb bud	LBM1	6.40554	3.80574
CS13_CGAACATCATTAGCCA-1	5 WPC	CS13	FALSE	3904	0.0415976	15073	0.145565	0.348534	G2M	Limb bud	Myoprogenitor	5.17382	14.0848
CS13_CGAACATGTCTGCGGT-1	5 WPC	CS13	FALSE	3252	0.0221279	13422	0.0927952	0.10027	G2M	Limb bud	LBM1	9.33414	3.50737
CS13_CGAACATGTGAGTATA-1	5 WPC	CS13	FALSE	1606	0.00019976	5006	0.35018	-0.0612787	S	Limb bud	LBM2	15.9327	0.487547
CS13_CGAACATGTTGCGCAC-1	5 WPC	CS13	FALSE	1764	0.00719005	15438	-0.0686779	-0.0827505	G1	Limb bud	Erythrocyte	-8.99998	1.0999
CS13_CGAACATTCGCCAGCA-1	5 WPC	CS13	FALSE	4506	0.0284158	18722	0.367525	0.0723772	S	Limb bud	LBM1	10.7131	4.51359
CS13_CGAACATTCGCGATCG-1	5 WPC	CS13	FALSE	2391	0.013095	5651	-0.0938678	0.581406	G2M	Limb bud	Endothelium	9.14042	-11.5579
CS13_CGAACATTCTTGTTTG-1	5 WPC	CS13	FALSE	4547	0.0301958	20069	0.345231	0.369095	G2M	Limb bud	LBM1	9.44148	7.87269
CS13_CGAATGTAGGGATACC-1	5 WPC	CS13	FALSE	2021	0.0384458	4890	0.071008	0.40373	G2M	Limb bud	LBM3	11.4854	-4.1095
CS13_CGAATGTAGTTACCCA-1	5 WPC	CS13	FALSE	2174	0.0361895	8041	0.270325	0.179972	S	Limb bud	LBM2	14.6844	4.38935
CS13_CGAATGTCACGTTGGC-1	5 WPC	CS13	FALSE	3194	0.0388669	10343	0.139856	0.178745	G2M	Limb bud	LBM1	10.5481	4.40149
CS13_CGAATGTCATGCGCAC-1	5 WPC	CS13	FALSE	4522	0.0553497	18085	0.334296	0.383331	G2M	Limb bud	LBM1	6.86595	7.93091
CS13_CGAATGTCATTGTGCA-1	5 WPC	CS13	FALSE	3553	0.0617608	12937	0.167785	0.635631	G2M	Limb bud	OCP	7.0332	-5.69386
CS13_CGAATGTGTAAAGTCA-1	5 WPC	CS13	FALSE	2149	0.0128141	18027	-0.0132345	0.391781	G2M	Limb bud	Erythrocyte	-6.08631	2.57603
CS13_CGAATGTGTCTGCCAG-1	5 WPC	CS13	FALSE	2920	0.028348	13299	0.312411	0.0641238	S	Limb bud	LBM1	14.4714	-1.20746
CS13_CGAATGTTCACGACTA-1	5 WPC	CS13	FALSE	3071	0.0240194	11116	0.0295811	-0.100682	S	Limb bud	LBM1	10.6513	1.63998
CS13_CGAATGTTCTGTTTGT-1	5 WPC	CS13	FALSE	3590	0.030117	13846	0.361851	-0.128829	S	Limb bud	OCP	7.86595	-3.95503
CS13_CGACCTTAGAGTGAGA-1	5 WPC	CS13	FALSE	4618	0.025341	21625	0.321396	0.358793	G2M	Limb bud	LBM1	10.0973	6.39963
CS13_CGACCTTAGCCCTAAT-1	5 WPC	CS13	FALSE	2963	0.0242014	9297	0.119306	-0.226322	S	Limb bud	LBM1	9.72249	1.88474
CS13_CGACCTTAGTTTAGGA-1	5 WPC	CS13	FALSE	1979	0.0268375	4136	0.0898035	-0.00138241	S	Limb bud	LBM1	12.0206	0.536963
CS13_CGACCTTGTACGCACC-1	5 WPC	CS13	FALSE	2919	0.062093	8906	0.105408	0.716502	G2M	Limb bud	OCP	9.61719	2.09037
CS13_CGACCTTGTAGGACAC-1	5 WPC	CS13	FALSE	2442	0.0653787	6470	0.215083	0.197367	S	Limb bud	LBM1	8.19026	4.12605
CS13_CGACCTTGTCTTTCAT-1	5 WPC	CS13	FALSE	3355	0.0261689	10929	0.243214	0.575483	G2M	Limb bud	OCP	7.78168	0.951891
CS13_CGACCTTGTTAAGACA-1	5 WPC	CS13	FALSE	3514	0.042542	11424	0.188554	0.612311	G2M	Limb bud	LBM1	11.1059	2.76303
CS13_CGACTTCAGCGTTTAC-1	5 WPC	CS13	FALSE	1454	0.0442694	3682	0.0587344	0.0921555	G2M	Limb bud	LBM1	7.19413	0.511151
CS13_CGACTTCAGCTGTTCA-1	5 WPC	CS13	FALSE	3221	0.0263319	11431	0.423421	-0.0184739	S	Limb bud	LBM3	11.7477	-0.165991
CS13_CGACTTCCACTGTTAG-1	5 WPC	CS13	FALSE	3873	0.0225544	14986	0.203215	-0.0853364	S	Limb bud	LBM1	9.35092	7.95759
CS13_CGACTTCCAGGAACGT-1	5 WPC	CS13	FALSE	3788	0.0157468	12701	0.00930801	0.990417	G2M	Limb bud	OCP	8.43116	3.9544
CS13_CGACTTCGTCTGATCA-1	5 WPC	CS13	FALSE	3749	0.0243198	14186	0.259557	0.0421105	S	Limb bud	Myoprogenitor	4.89302	14.2525
CS13_CGACTTCGTCTGCAAT-1	5 WPC	CS13	FALSE	3405	0.0318887	11791	0.336238	-0.0321898	S	Limb bud	LBM1	6.23495	4.93964
CS13_CGACTTCTCCTATTCA-1	5 WPC	CS13	FALSE	4032	0.0210131	15181	0.220762	0.686876	G2M	Limb bud	OCP	7.64639	1.79729
CS13_CGACTTCTCTTAACCT-1	5 WPC	CS13	FALSE	4028	0.0359549	15436	0.164384	0.615769	G2M	Limb bud	OCP	7.01004	1.42675
CS13_CGAGAAGCACGCTTTC-1	5 WPC	CS13	FALSE	2751	0.0406837	8308	0.19896	0.00987861	S	Limb bud	LBM1	11.945	1.5867
CS13_CGAGAAGGTAATTGGA-1	5 WPC	CS13	FALSE	2969	0.0102713	27163	0.270141	0.123467	S	Limb bud	Erythrocyte	-7.95	3.91379
CS13_CGAGAAGGTCACAAGG-1	5 WPC	CS13	FALSE	2976	0.0374403	9001	0.409787	0.00827128	S	Limb bud	OCP	13.09	-2.1858
CS13_CGAGAAGGTGCCTGTG-1	5 WPC	CS13	FALSE	3080	0.0256051	8553	0.0786282	0.0902392	G2M	Limb bud	LBM1	11.3146	2.92111
CS13_CGAGAAGTCCCAGGTG-1	5 WPC	CS13	FALSE	2150	0.0125834	20821	0.0835144	0.128845	G2M	Limb bud	Erythrocyte	-7.1848	1.95247
CS13_CGAGAAGTCGCAGGCT-1	5 WPC	CS13	FALSE	3514	0.0314148	13083	0.35114	-0.0543247	S	Limb bud	LBM1	12.2227	3.17159
CS13_CGAGAAGTCTATCCTA-1	5 WPC	CS13	FALSE	2165	0.0265944	7934	0.288154	0.189109	S	Limb bud	LBM1	11.4084	1.06608
CS13_CGAGAAGTCTGGTGTA-1	5 WPC	CS13	FALSE	3095	0.0310492	11047	0.429479	0.0995092	S	Limb bud	LBM1	6.86993	1.72177
CS13_CGAGCACAGCAGACTG-1	5 WPC	CS13	FALSE	3681	0.0269905	14042	0.355288	0.0737833	S	Limb bud	LBM1	10.4264	8.19093
CS13_CGAGCACAGGACTGGT-1	5 WPC	CS13	FALSE	3706	0.0254484	13046	0.237457	0.252422	G2M	Limb bud	LBM1	8.818	6.29683
CS13_CGAGCACAGTGCAAGC-1	5 WPC	CS13	FALSE	2342	0.0376435	10015	0.0581117	-0.0911251	S	Limb bud	LBM2	13.8711	4.30019
CS13_CGAGCACCAAGACACG-1	5 WPC	CS13	FALSE	4276	0.0212055	18250	0.217852	0.344998	G2M	Limb bud	LBM1	10.3638	4.47548
CS13_CGAGCACCACGAAATA-1	5 WPC	CS13	FALSE	3783	0.0254502	14106	0.257216	0.248452	S	Limb bud	LBM1	10.3562	6.08736
CS13_CGAGCACCACGCATCG-1	5 WPC	CS13	FALSE	3307	0.0375238	9434	0.485307	0.043561	S	Limb bud	LBM1	10.1724	2.07351
CS13_CGAGCACCAGCTGCAC-1	5 WPC	CS13	FALSE	1302	0.00277008	3971	0.0509221	0.0797085	G2M	Limb bud	Epithelium2	18.5708	2.25957
CS13_CGAGCACCATAACCTG-1	5 WPC	CS13	FALSE	3528	0.0265005	12679	0.318183	-0.189635	S	Limb bud	LBM1	12.3436	0.693636
CS13_CGAGCACGTAGCTAAA-1	5 WPC	CS13	FALSE	3118	0.0308964	12461	0.100376	-0.123243	S	Limb bud	LBM1	11.5817	0.803034
CS13_CGAGCACGTGCAGGTA-1	5 WPC	CS13	FALSE	2223	0.000329272	21259	0.0132435	-0.103322	S	Limb bud	Erythrocyte	-9.83773	1.26008
CS13_CGAGCACGTTGTTTGG-1	5 WPC	CS13	FALSE	4667	0.0339099	19080	0.0920583	0.932191	G2M	Limb bud	OCP	9.11771	4.10501
CS13_CGAGCACTCAGTTGAC-1	5 WPC	CS13	FALSE	3828	0.0345731	13739	-0.0444226	0.879078	G2M	Limb bud	OCP	8.29752	-3.65729
CS13_CGAGCACTCCACTGGG-1	5 WPC	CS13	FALSE	3607	0.0151441	14329	0.439282	0.305605	S	Limb bud	LBM1	8.81881	-0.484515
CS13_CGAGCACTCCCATTAT-1	5 WPC	CS13	FALSE	4274	0.0230866	21441	0.391333	0.0655235	S	Limb bud	Myoprogenitor	4.76834	13.014
[truncated: 33,571 more rows]

## Sheet: human long bone Fig. S3a
index	stage	timepoint	n_genes	percent_mito	n_counts	S_score	G2M_score	phase	loc	cluster	UMAP1	UMAP2
CS20_AAACCTGAGCGAAGGG-1	8 WPC	CS20	1264	0.0742101	4083	-0.0910095	-0.133866	G1	Long bone	BMSC	1.59999	4.31144
CS20_AAACCTGAGTTAAGTG-1	8 WPC	CS20	2014	0.0172667	6139	-0.0793079	-0.0942923	G1	Long bone	eSSPC	1.64597	2.26434
CS20_AAACCTGCACAGCGTC-1	8 WPC	CS20	3819	0.0162977	17978	-0.0923305	-0.241786	G1	Long bone	LBDMC	3.09762	2.73021
CS20_AAACCTGCACGTTGGC-1	8 WPC	CS20	1870	0.0162085	4874	-0.0966602	-0.110005	G1	Long bone	BMSC	2.60443	5.13645
CS20_AAACCTGCATCCGGGT-1	8 WPC	CS20	1885	0.01529	6344	-0.11528	-0.178841	G1	Long bone	LBDMC	2.15236	2.66841
CS20_AAACCTGGTACCGCTG-1	8 WPC	CS20	3481	0.0110423	12588	-0.0776743	-0.160845	G1	Long bone	LBDMC	3.44762	3.77047
CS20_AAACCTGGTCTTCTCG-1	8 WPC	CS20	2148	0.0128258	7329	-0.182718	-0.0865903	G1	Long bone	Osteoprogenitor	2.76644	-0.687921
CS20_AAACCTGGTTAAGATG-1	8 WPC	CS20	2076	0.0075795	6069	-0.0906049	-0.248215	G1	Long bone	LBDMC	5.52999	0.632858
CS20_AAACCTGTCCACGCAG-1	8 WPC	CS20	2171	0.0135234	5472	-0.141538	-0.231686	G1	Long bone	BMSC	2.76433	5.75033
CS20_AAACGGGAGAAACCAT-1	8 WPC	CS20	1704	0.0165666	4829	-0.0906874	-0.145576	G1	Long bone	eSSPC	-3.03665	0.347823
CS20_AAACGGGAGAATCTCC-1	8 WPC	CS20	3275	0.022267	10913	-0.102396	-0.0726647	G1	Long bone	eSSPC	0.789725	3.52524
CS20_AAACGGGCACATCCGG-1	8 WPC	CS20	2063	0.00897392	5906	-0.11459	-0.181001	G1	Long bone	LBDMC	5.15889	1.46258
CS20_AAACGGGCAGCTGTTA-1	8 WPC	CS20	2846	0.0149651	12028	0.082618	-0.125922	S	Long bone	Myoprogenitor	8.8978	-2.49884
CS20_AAACGGGCAGGGATTG-1	8 WPC	CS20	2493	0.0127569	8466	-0.103118	-0.281228	G1	Long bone	Osteoprogenitor	2.96893	-2.6769
CS20_AAACGGGCAGGTGCCT-1	8 WPC	CS20	2137	0.0126193	6498	-0.074068	-0.249773	G1	Long bone	LBDMC	3.63017	1.44427
CS20_AAACGGGGTAGAAAGG-1	8 WPC	CS20	2053	0.0127592	6270	-0.161323	-0.10321	G1	Long bone	PMSC	-3.9715	4.02744
CS20_AAACGGGGTCGCGGTT-1	8 WPC	CS20	2537	0.00535247	8781	-0.0730074	-0.214869	G1	Long bone	eSSPC	-2.84311	1.19599
CS20_AAACGGGTCAACACGT-1	8 WPC	CS20	1445	0	5113	-0.0869865	-0.208555	G1	Long bone	Erythrocyte	1.85398	-10.4029
CS20_AAACGGGTCACAACGT-1	8 WPC	CS20	4528	0.0130186	31647	-0.0293836	-0.170361	G1	Long bone	Myoprogenitor	10.6353	-2.52934
CS20_AAACGGGTCCTTTACA-1	8 WPC	CS20	1723	0.00891304	4600	-0.0114429	-0.103316	G1	Long bone	eSSPC	0.00694569	0.875917
CS20_AAACGGGTCTAACTGG-1	8 WPC	CS20	1849	0.0106762	5339	-0.152483	-0.189056	G1	Long bone	LBDMC	4.6076	2.34315
CS20_AAAGATGAGACTGGGT-1	8 WPC	CS20	3057	0.0186834	10330	0.0109821	-0.175761	S	Long bone	eSSPC	-0.453551	2.51637
CS20_AAAGATGAGTCTTGCA-1	8 WPC	CS20	1781	0.0148682	4439	-0.17055	-0.151878	G1	Long bone	eSSPC	-1.04742	0.771184
CS20_AAAGATGCACAACTGT-1	8 WPC	CS20	2933	0.0123346	15566	-0.0800805	-0.182182	G1	Long bone	Myocyte	13.0972	-2.01996
CS20_AAAGATGGTCTAGGTT-1	8 WPC	CS20	2302	0.0111991	7322	-0.195687	-0.221296	G1	Long bone	eSSPC	1.17276	2.44998
CS20_AAAGATGTCATAGCAC-1	8 WPC	CS20	2328	0.0119382	7120	0.240159	0.274274	G2M	Long bone	Chondroblast	-1.3709	-0.987655
CS20_AAAGCAAAGCTGAACG-1	8 WPC	CS20	2015	0.0167364	5975	-0.0725802	-0.159064	G1	Long bone	LBDMC	2.20322	2.59035
CS20_AAAGCAAAGTTCGCGC-1	8 WPC	CS20	2600	0.0173635	8754	0.13512	-0.166407	S	Long bone	Chondroblast	-3.82415	-4.04287
CS20_AAAGCAACACAGGTTT-1	8 WPC	CS20	2166	0.0148111	6009	-0.0878188	-0.126923	G1	Long bone	eSSPC	-3.19042	1.1164
CS20_AAAGCAACACCGAATT-1	8 WPC	CS20	2793	0.0128335	9896	-0.137545	-0.226177	G1	Long bone	BMSC	4.12839	5.27282
CS20_AAAGCAACAGTATAAG-1	8 WPC	CS20	2555	0.0130454	9122	-0.100326	-0.237901	G1	Long bone	eSSPC	0.445924	2.07802
CS20_AAAGCAAGTCCGAACC-1	8 WPC	CS20	3254	0.0187846	11552	0.209008	-0.067867	S	Long bone	Osteoprogenitor	2.55383	-2.37813
CS20_AAAGCAAGTCCGAAGA-1	8 WPC	CS20	3246	0.0175006	13371	-0.0861394	-0.243055	G1	Long bone	Osteoprogenitor	1.91554	-1.71218
CS20_AAAGCAATCGAGCCCA-1	8 WPC	CS20	2013	0.0111901	5630	-0.163924	-0.243457	G1	Long bone	eSSPC	0.546256	1.80827
CS20_AAAGCAATCTGGTATG-1	8 WPC	CS20	4011	0.0204006	16274	-0.118241	-0.222805	G1	Long bone	Schwann	5.98276	-2.53583
CS20_AAAGTAGAGAAACCGC-1	8 WPC	CS20	2297	0.015993	6878	-0.0928701	-0.215832	G1	Long bone	Osteoprogenitor	3.01988	-1.94629
CS20_AAAGTAGAGAGCAATT-1	8 WPC	CS20	1834	0.0202045	4009	-0.11173	-0.169092	G1	Long bone	BMSC	3.35669	6.32847
CS20_AAAGTAGAGCTAAACA-1	8 WPC	CS20	3527	0.0124671	14839	-0.0591057	1.08684	G2M	Long bone	Osteoprogenitor	2.31358	0.551553
CS20_AAAGTAGAGTGGTAGC-1	8 WPC	CS20	2165	0.0150775	7163	-0.130826	-0.151611	G1	Long bone	eSSPC	0.422557	1.4055
CS20_AAAGTAGAGTGTCCCG-1	8 WPC	CS20	2496	0.00865396	8551	-0.139882	-0.180601	G1	Long bone	Osteoprogenitor	2.52806	-1.33607
CS20_AAAGTAGCACGTTGGC-1	8 WPC	CS20	2714	0.0122763	12463	-0.113441	-0.19662	G1	Long bone	BMSC	2.98456	4.05611
CS20_AAAGTAGCAGACAGGT-1	8 WPC	CS20	2310	0.021047	7412	-0.134335	-0.199217	G1	Long bone	LBDMC	3.60432	0.742367
CS20_AAAGTAGCATATGCTG-1	8 WPC	CS20	1810	0.00958333	4800	-0.143355	-0.186408	G1	Long bone	LBDMC	4.692	1.14011
CS20_AAAGTAGGTATAGTAG-1	8 WPC	CS20	2947	0.0185106	9400	-0.0787263	1.33603	G2M	Long bone	LBDMC	2.93568	2.24359
CS20_AAAGTAGGTGTATGGG-1	8 WPC	CS20	3417	0.0238154	16292	0.170992	-0.0923429	S	Long bone	Myoprogenitor	9.14969	-1.32251
CS20_AAAGTAGGTTAAGAAC-1	8 WPC	CS20	3096	0.0266182	15403	0.0339879	-0.177084	S	Long bone	Chondrocyte	-6.06065	-8.46891
CS20_AAAGTAGTCACCAGGC-1	8 WPC	CS20	1947	0.0127023	5747	-0.103782	-0.156532	G1	Long bone	Osteoprogenitor	-0.365916	-0.0970419
CS20_AAAGTAGTCACCGTAA-1	8 WPC	CS20	3638	0.0230001	13913	-0.178478	-0.242646	G1	Long bone	LBDMC	1.89923	2.60331
CS20_AAAGTAGTCTTCGAGA-1	8 WPC	CS20	3391	0.0160333	13472	-0.106448	-0.220538	G1	Long bone	eSSPC	-1.37058	-0.645519
CS20_AAATGCCAGGCTACGA-1	8 WPC	CS20	1851	0.0183669	4519	-0.0780835	-0.159472	G1	Long bone	eSSPC	-2.1811	2.18541
CS20_AAATGCCCAAAGCGGT-1	8 WPC	CS20	2059	0.0107527	6789	-0.0959282	-0.152029	G1	Long bone	LBDMC	3.81256	1.54943
CS20_AAATGCCGTATCTGCA-1	8 WPC	CS20	2191	0.013594	6547	-0.05397	-0.194304	G1	Long bone	LBDMC	5.54492	0.526181
CS20_AAATGCCGTCTCTTAT-1	8 WPC	CS20	2321	0.0179629	10466	-0.0518046	-0.182063	G1	Long bone	Myoprogenitor	10.0133	-2.1777
CS20_AAATGCCGTGTGACCC-1	8 WPC	CS20	3643	0.0162285	14111	-0.131445	-0.178944	G1	Long bone	eSSPC	0.62754	2.06277
CS20_AAATGCCGTGTTTGTG-1	8 WPC	CS20	2243	0.0137732	6244	-0.0715124	-0.164434	G1	Long bone	BMSC	4.66591	4.29078
CS20_AAATGCCTCATGTCCC-1	8 WPC	CS20	3710	0.0167416	13559	-0.0423355	-0.150063	G1	Long bone	eSSPC	-2.68442	0.202247
CS20_AAATGCCTCGCCAAAT-1	8 WPC	CS20	1682	0.00985717	4971	-0.144095	-0.16534	G1	Long bone	eSSPC	-0.545268	1.52974
CS20_AACACGTAGACTAGGC-1	8 WPC	CS20	1470	0.00732218	3824	-0.210439	-0.199616	G1	Long bone	LBDMC	-1.37684	-0.258292
CS20_AACACGTAGCCGTCGT-1	8 WPC	CS20	1776	0.00179986	5556	-0.105923	-0.156466	G1	Long bone	eSSPC	-4.78572	0.672775
CS20_AACACGTAGCGATAGC-1	8 WPC	CS20	3128	0.0215755	10892	-0.115975	-0.159898	G1	Long bone	LBDMC	1.23762	4.02159
CS20_AACACGTAGTAGCGGT-1	8 WPC	CS20	2272	0.020345	6783	-0.0975162	-0.196209	G1	Long bone	Osteoprogenitor	1.15079	-0.338284
CS20_AACACGTCAGGACCCT-1	8 WPC	CS20	2469	0.0164709	7832	0.175405	-0.128895	S	Long bone	Chondroblast	-1.385	-1.3267
CS20_AACACGTGTAGCAAAT-1	8 WPC	CS20	2328	0.016743	7645	-0.137818	-0.111192	G1	Long bone	Pericyte	5.38181	-3.36642
CS20_AACACGTGTCAACTGT-1	8 WPC	CS20	2242	0.0113146	6717	-0.0861658	-0.165758	G1	Long bone	eSSPC	-1.60199	2.22593
CS20_AACACGTGTGCTCTTC-1	8 WPC	CS20	1647	0.0264011	4318	-0.114993	-0.195958	G1	Long bone	eSSPC	0.557629	2.16726
CS20_AACACGTGTGGTCTCG-1	8 WPC	CS20	1574	0.0102093	3918	-0.102916	-0.165902	G1	Long bone	eSSPC	-3.8466	1.11489
CS20_AACACGTTCGAACTGT-1	8 WPC	CS20	2037	0.0170056	5704	-0.0888922	-0.232981	G1	Long bone	eSSPC	-0.984629	1.95633
CS20_AACCATGAGAGCTGCA-1	8 WPC	CS20	1724	0.0143237	4887	-0.050318	-0.230366	G1	Long bone	eSSPC	-0.114182	1.44182
CS20_AACCATGAGGCTCATT-1	8 WPC	CS20	1880	0.0310258	5157	-0.104597	-0.140044	G1	Long bone	Osteoprogenitor	0.785015	-1.07476
CS20_AACCATGAGTATCGAA-1	8 WPC	CS20	1541	0.0341382	3603	-0.1217	-0.217216	G1	Long bone	BMSC	2.53583	5.42082
CS20_AACCATGCATCCAACA-1	8 WPC	CS20	2806	0.0129942	9004	0.137137	0.829556	G2M	Long bone	LBDMC	5.64764	0.976194
CS20_AACCATGGTAATCGTC-1	8 WPC	CS20	2518	0.0192308	8320	-0.0467382	-0.202234	G1	Long bone	LBDMC	4.68738	0.636805
CS20_AACCATGGTACACCGC-1	8 WPC	CS20	2899	0.0176068	14483	-0.10205	-0.0836344	G1	Long bone	Myocyte	12.1562	-1.77401
CS20_AACCATGGTCGTTGTA-1	8 WPC	CS20	2180	0.0106865	6176	-0.12388	-0.26774	G1	Long bone	eSSPC	-3.79278	0.57599
CS20_AACCATGGTCTTGATG-1	8 WPC	CS20	2970	0.0221675	11368	-0.13652	-0.23827	G1	Long bone	BMSC	1.64275	4.34755
CS20_AACCGCGAGCTTCGCG-1	8 WPC	CS20	1291	0	7745	-0.113007	-0.116925	G1	Long bone	Erythrocyte	1.97402	-10.3089
CS20_AACCGCGCAATACGCT-1	8 WPC	CS20	3497	0.01161	14298	-0.0890358	-0.205387	G1	Long bone	Chondroblast	-6.03413	-1.95905
CS20_AACCGCGCATTCGACA-1	8 WPC	CS20	1621	0.0153495	4821	-0.130035	-0.205668	G1	Long bone	eSSPC	0.860125	1.61604
CS20_AACCGCGTCGCCGTGA-1	8 WPC	CS20	2225	0.0190597	7083	-0.0625085	-0.233301	G1	Long bone	BMSC	1.05953	4.0206
CS20_AACGTTGAGAAACCAT-1	8 WPC	CS20	1645	0.0180137	4219	-0.103301	-0.190342	G1	Long bone	eSSPC	0.0540894	3.10666
CS20_AACGTTGCAGTCAGAG-1	8 WPC	CS20	2531	0.0173572	7893	0.138222	-0.224427	S	Long bone	LBDMC	3.08022	2.44587
CS20_AACGTTGCATGCATGT-1	8 WPC	CS20	2116	0.0151163	6020	-0.104922	-0.200558	G1	Long bone	Osteoprogenitor	3.50453	-1.84372
CS20_AACGTTGGTAAATGAC-1	8 WPC	CS20	1665	0.022286	4532	-0.179711	-0.128823	G1	Long bone	BMSC	4.63849	3.63379
CS20_AACGTTGGTTACCAGT-1	8 WPC	CS20	2265	0.0144414	7340	-0.0840303	-0.196401	G1	Long bone	Osteoprogenitor	1.43628	-2.19527
CS20_AACGTTGTCCTCGCAT-1	8 WPC	CS20	3583	0.0156401	14450	-0.147109	-0.200438	G1	Long bone	eSSPC	-0.629892	1.99465
CS20_AACGTTGTCGGTCCGA-1	8 WPC	CS20	2085	0.0147362	6311	-0.0280906	-0.203759	G1	Long bone	Chondroblast	-2.39627	-2.86253
CS20_AACTCAGAGCTACCGC-1	8 WPC	CS20	2435	0.0138922	8278	0.188186	-0.088941	S	Long bone	eSSPC	-3.67403	-0.0491931
CS20_AACTCAGCAGCCTATA-1	8 WPC	CS20	2896	0.0148515	10100	-0.0463031	-0.213763	G1	Long bone	LBDMC	1.96355	2.59658
CS20_AACTCAGCATGTCCTC-1	8 WPC	CS20	1824	0.0149716	5811	-0.152731	-0.173469	G1	Long bone	Osteoprogenitor	1.61223	-1.83665
CS20_AACTCAGGTCACCCAG-1	8 WPC	CS20	1708	0.0197022	4365	-0.149649	-0.185617	G1	Long bone	BMSC	3.08751	6.62312
CS20_AACTCAGGTCTAAACC-1	8 WPC	CS20	1991	0.00687575	8290	-0.0304836	-0.153669	G1	Long bone	Osteoprogenitor	0.977807	-1.2773
CS20_AACTCAGGTGATGTGG-1	8 WPC	CS20	1482	0.0328985	3526	-0.147787	-0.0931751	G1	Long bone	BMSC	1.95102	4.45385
CS20_AACTCAGGTTCCCGAG-1	8 WPC	CS20	1707	0.0185929	4733	-0.154965	-0.219112	G1	Long bone	Chondroblast	-1.54322	-2.48001
CS20_AACTCAGGTTTGTTTC-1	8 WPC	CS20	1796	0.00998081	5210	-0.0885342	-0.192564	G1	Long bone	LBDMC	5.86937	0.469296
CS20_AACTCAGTCGCATGGC-1	8 WPC	CS20	1676	0.0281846	4506	-0.102815	-0.13544	G1	Long bone	BMSC	1.48408	4.7891
CS20_AACTCCCCATCTACGA-1	8 WPC	CS20	2279	0.0161131	7075	-0.13961	-0.196023	G1	Long bone	LBDMC	3.0271	2.96354
CS20_AACTCCCCATTATCTC-1	8 WPC	CS20	2210	0.0107206	7369	-0.153661	-0.220587	G1	Long bone	eSSPC	0.693267	1.99937
CS20_AACTCCCGTAGAGCTG-1	8 WPC	CS20	1015	0.0211993	3302	-0.107541	-0.118345	G1	Long bone	Macrophage	2.36699	-8.32394
CS20_AACTCCCGTCCAGTGC-1	8 WPC	CS20	2642	0.0191215	9152	-0.0731531	-0.226407	G1	Long bone	Osteoprogenitor	2.80059	-2.72483
CS20_AACTCCCGTGCCTGTG-1	8 WPC	CS20	2320	0.0128036	7576	-0.113193	-0.185002	G1	Long bone	BMSC	-1.12959	4.45991
CS20_AACTCTTAGACGCAAC-1	8 WPC	CS20	1306	0.0295263	3082	-0.110664	-0.239274	G1	Long bone	eSSPC	-3.73277	4.23816
CS20_AACTCTTAGCGCTTAT-1	8 WPC	CS20	1044	0.0402033	2164	-0.0448878	-0.0747116	G1	Long bone	BMSC	1.20753	4.92719
CS20_AACTCTTAGCGTAGTG-1	8 WPC	CS20	2135	0.0152333	6302	0.129739	-0.143824	S	Long bone	LBDMC	4.93761	-0.188412
CS20_AACTCTTAGGCATTGG-1	8 WPC	CS20	2081	0.0153565	5470	-0.112338	-0.176775	G1	Long bone	BMSC	2.39609	5.81395
CS20_AACTCTTCAGACAAAT-1	8 WPC	CS20	2177	0.0419484	6508	-0.141042	-0.164123	G1	Long bone	BMSC	3.16924	4.89191
CS20_AACTCTTCAGCTCGAC-1	8 WPC	CS20	1719	0.0134988	4593	-0.0656822	-0.201356	G1	Long bone	eSSPC	0.926161	1.80519
CS20_AACTCTTGTGCAGTAG-1	8 WPC	CS20	5015	0.0140429	26419	-0.140876	-0.222296	G1	Long bone	LBDMC	2.319	2.88084
CS20_AACTCTTTCCTAAGTG-1	8 WPC	CS20	3151	0.0203964	13875	0.0350814	-0.153226	S	Long bone	Myoprogenitor	10.1049	-1.38588
CS20_AACTGGTAGCTCAACT-1	8 WPC	CS20	2698	0.0200021	9299	-0.0936815	-0.266457	G1	Long bone	BMSC	0.896777	3.57286
CS20_AACTGGTCACCATCCT-1	8 WPC	CS20	5185	0.0184649	32494	0.0442487	0.802405	G2M	Long bone	Myoprogenitor	7.74948	-2.24817
CS20_AACTGGTCACGAAAGC-1	8 WPC	CS20	3559	0.0134715	14475	-0.0358492	-0.212235	G1	Long bone	eSSPC	-1.64444	-0.485315
CS20_AACTGGTCAGCTGCTG-1	8 WPC	CS20	2091	0.0192281	7177	-0.0937488	-0.143033	G1	Long bone	eSSPC	-0.332035	1.6478
CS20_AACTGGTCATCTCCCA-1	8 WPC	CS20	1574	0.00406814	3933	-0.0575518	-0.0434556	G1	Long bone	eSSPC	-4.14525	0.913481
CS20_AACTGGTGTGCATCTA-1	8 WPC	CS20	1740	0.00543478	4784	0.0242598	-0.0805507	S	Long bone	LBDMC	4.93338	0.197698
CS20_AACTGGTGTTCGCGAC-1	8 WPC	CS20	3874	0.0246164	18118	0.270359	-0.0492287	S	Long bone	Osteoprogenitor	2.20184	-2.35262
CS20_AACTGGTTCTCGCATC-1	8 WPC	CS20	2669	0.0144995	8552	0.193352	0.166264	S	Long bone	Chondroblast	-4.05257	-2.59186
CS20_AACTTTCCAAACTGTC-1	8 WPC	CS20	3068	0.0219673	11244	-0.0988314	-0.201378	G1	Long bone	BMSC	2.38829	7.40527
CS20_AACTTTCGTATCGCAT-1	8 WPC	CS20	1722	0.0188066	4307	-0.106472	-0.225874	G1	Long bone	eSSPC	0.944415	2.11264
CS20_AACTTTCGTTCACGGC-1	8 WPC	CS20	2720	0.0167512	9074	-0.12128	-0.237583	G1	Long bone	eSSPC	-0.46371	1.73583
CS20_AACTTTCGTTCTGTTT-1	8 WPC	CS20	2594	0.019033	9142	-0.111509	-0.147574	G1	Long bone	LBDMC	3.98703	3.93679
CS20_AACTTTCTCAACACAC-1	8 WPC	CS20	2024	0.00827872	5798	-0.084392	-0.174436	G1	Long bone	LBDMC	5.91678	0.962428
CS20_AAGACCTAGTGGTAAT-1	8 WPC	CS20	1663	0.018143	3748	-0.0386392	-0.117507	G1	Long bone	BMSC	4.31532	3.85211
CS20_AAGACCTCAATCGGTT-1	8 WPC	CS20	1988	0.0338529	5967	-0.0690913	-0.18402	G1	Long bone	eSSPC	-0.640771	1.51844
CS20_AAGACCTGTGAAATCA-1	8 WPC	CS20	1067	0.00812641	2215	-0.0885043	-0.196004	G1	Long bone	LBDMC	4.92875	0.615162
CS20_AAGACCTTCACCACCT-1	8 WPC	CS20	2071	0.00317579	5353	-0.0263943	-0.273972	G1	Long bone	BMSC	2.51125	5.25107
CS20_AAGACCTTCATGTCTT-1	8 WPC	CS20	2353	0.0117302	7502	0.211698	-0.169344	S	Long bone	Chondroblast	-3.88265	-3.05927
CS20_AAGACCTTCCAGAGGA-1	8 WPC	CS20	2313	0.0176028	6249	0.431903	0.421435	S	Long bone	eSSPC	-1.2545	1.59885
CS20_AAGACCTTCGCCAGCA-1	8 WPC	CS20	2601	0.0132517	7999	0.175509	-0.216578	S	Long bone	eSSPC	-2.05402	1.11499
CS20_AAGCCGCAGGCCGAAT-1	8 WPC	CS20	2519	0.0119434	9545	0.0356611	-0.16129	S	Long bone	Chondroblast	-4.21324	-2.23046
CS20_AAGCCGCAGTGTCCCG-1	8 WPC	CS20	2145	0.0219528	6104	-0.160858	-0.225656	G1	Long bone	eSSPC	-0.504485	2.77147
CS20_AAGCCGCCAAGTAATG-1	8 WPC	CS20	1954	0.0103559	5311	-0.196412	-0.188495	G1	Long bone	eSSPC	-5.45754	1.58115
CS20_AAGCCGCCAAGTCATC-1	8 WPC	CS20	2149	0.0104469	5169	0.184037	0.56107	G2M	Long bone	BMSC	-0.0318984	5.05844
CS20_AAGCCGCCACCAACCG-1	8 WPC	CS20	2009	0.00837209	6450	-0.0750887	-0.147908	G1	Long bone	LBDMC	-0.611022	0.00461443
CS20_AAGCCGCCACGCTTTC-1	8 WPC	CS20	1769	0.0267792	5452	-0.0792113	-0.154869	G1	Long bone	BMSC	0.841714	2.76947
CS20_AAGCCGCCATACTACG-1	8 WPC	CS20	1739	0.0177904	5621	-0.137695	-0.162502	G1	Long bone	Chondrocyte	-7.32843	-6.33273
CS20_AAGCCGCGTCTGATTG-1	8 WPC	CS20	2697	0.0176555	8326	-0.0869938	-0.22395	G1	Long bone	BMSC	3.05908	7.21815
CS20_AAGCCGCTCAAGGTAA-1	8 WPC	CS20	1847	0.00711679	5480	-0.0992394	-0.178989	G1	Long bone	eSSPC	-4.20067	0.579408
CS20_AAGCCGCTCCTAGTGA-1	8 WPC	CS20	2868	0.0152217	9066	0.0792793	0.895692	G2M	Long bone	eSSPC	-2.43598	1.2136
CS20_AAGCCGCTCTGCCAGG-1	8 WPC	CS20	1292	0.0191606	3288	-0.0600584	-0.181057	G1	Long bone	eSSPC	-0.168669	1.61833
CS20_AAGCCGCTCTGTCCGT-1	8 WPC	CS20	1256	0.0333333	2820	-0.11508	-0.109109	G1	Long bone	eSSPC	-3.96579	0.848173
CS20_AAGGAGCAGCCACTAT-1	8 WPC	CS20	1350	0.0293132	2388	-0.156001	-0.103999	G1	Long bone	BMSC	4.0244	6.04955
CS20_AAGGAGCAGCGATGAC-1	8 WPC	CS20	1520	0.0133089	4358	-0.100132	-0.144154	G1	Long bone	eSSPC	-3.37249	0.317251
CS20_AAGGAGCAGGCACATG-1	8 WPC	CS20	2129	0.0189259	6182	-0.0414843	-0.177821	G1	Long bone	Chondroblast	-1.75665	-0.589072
CS20_AAGGAGCCAGATCGGA-1	8 WPC	CS20	1670	0.00528614	4351	-0.128116	-0.108206	G1	Long bone	LBDMC	4.3652	0.5532
CS20_AAGGAGCGTATCGCAT-1	8 WPC	CS20	1705	0.0129409	4791	-0.112665	-0.204332	G1	Long bone	eSSPC	-2.13881	0.0281026
CS20_AAGGAGCTCACGATGT-1	8 WPC	CS20	2372	0.0219766	7690	-0.112561	-0.0258427	G1	Long bone	LBDMC	0.959069	-0.126165
CS20_AAGGAGCTCCCACTTG-1	8 WPC	CS20	2867	0.00415089	13732	-0.137541	-0.2056	G1	Long bone	Osteoprogenitor	1.09599	-1.08334
CS20_AAGGAGCTCGTGGTCG-1	8 WPC	CS20	2856	0.0182336	9488	0.327953	-0.067656	S	Long bone	Chondroblast	-1.23263	-1.22694
CS20_AAGGAGCTCTATCCCG-1	8 WPC	CS20	1904	0.00993789	4830	-0.101935	-0.184822	G1	Long bone	eSSPC	-2.22485	-0.579786
CS20_AAGGCAGAGAACTGTA-1	8 WPC	CS20	1748	0.0103388	4546	-0.0739747	-0.177718	G1	Long bone	eSSPC	-3.27064	0.077931
CS20_AAGGCAGAGCCATCGC-1	8 WPC	CS20	3802	0.0217575	18890	0.251368	0.207345	S	Long bone	Chondrocyte	-5.87285	-8.16038
CS20_AAGGCAGCAAGAGGCT-1	8 WPC	CS20	2384	0.0198121	5855	-0.0723735	1.10552	G2M	Long bone	BMSC	-0.281518	4.40713
CS20_AAGGCAGCAGCGTCCA-1	8 WPC	CS20	2065	0.0124486	8756	-0.0488591	-0.171474	G1	Long bone	Myoprogenitor	10.6987	-2.5644
CS20_AAGGCAGCAGTCACTA-1	8 WPC	CS20	1849	0.0110619	5424	-0.157607	-0.216793	G1	Long bone	PMSC	-5.86188	2.50902
CS20_AAGGCAGGTCATCGGC-1	8 WPC	CS20	2023	0.0100211	5688	-0.0590179	-0.241873	G1	Long bone	LBDMC	5.78541	0.978113
CS20_AAGGCAGGTCCGAATT-1	8 WPC	CS20	4011	0.0124443	21536	-0.140472	-0.197607	G1	Long bone	Osteoprogenitor	1.71643	-1.01344
CS20_AAGGCAGGTTACAGAA-1	8 WPC	CS20	1890	0.03544	5079	-0.181586	-0.096829	G1	Long bone	BMSC	2.24102	5.78075
CS20_AAGGCAGTCAATACCG-1	8 WPC	CS20	2540	0.0196864	8737	-0.0783885	-0.189445	G1	Long bone	LBDMC	3.14386	3.97919
CS20_AAGGTTCAGAGACGAA-1	8 WPC	CS20	1788	0.0194397	5247	-0.153143	-0.177428	G1	Long bone	eSSPC	-0.0183978	2.41711
CS20_AAGGTTCAGGCTATCT-1	8 WPC	CS20	2096	0.0138847	6626	-0.0606692	-0.18041	G1	Long bone	eSSPC	-4.26348	-0.473432
CS20_AAGGTTCCAAGAAGAG-1	8 WPC	CS20	3324	0.0119249	11824	-0.140881	-0.179037	G1	Long bone	LBDMC	-1.37122	-0.58161
CS20_AAGGTTCCATGATCCA-1	8 WPC	CS20	1730	0.0124506	5060	-0.061149	-0.097937	G1	Long bone	eSSPC	0.190817	2.40503
CS20_AAGGTTCTCACGGTTA-1	8 WPC	CS20	3396	0.0184246	11235	-0.104131	-0.163951	G1	Long bone	LBDMC	0.945441	2.90342
CS20_AAGGTTCTCAGCACAT-1	8 WPC	CS20	2904	0.0100816	10415	-0.0765727	-0.0437444	G1	Long bone	Schwann	6.1399	-2.46975
CS20_AAGGTTCTCAGCATGT-1	8 WPC	CS20	3636	0.00860121	13719	-0.142386	-0.179318	G1	Long bone	eSSPC	-3.73395	0.930758
CS20_AAGGTTCTCCCTTGCA-1	8 WPC	CS20	2688	0.0267051	7976	-0.0916636	-0.20346	G1	Long bone	Macrophage	0.899403	-8.17696
CS20_AAGTCTGAGACAATAC-1	8 WPC	CS20	1663	0.0123484	4616	-0.0920729	-0.0685769	G1	Long bone	Chondrocyte	-4.806	-6.3893
CS20_AAGTCTGAGCGTAATA-1	8 WPC	CS20	1173	0.00675422	2665	-0.0322355	-0.120919	G1	Long bone	BMSC	1.66715	4.35397
CS20_AAGTCTGCAACTGCTA-1	8 WPC	CS20	1012	0.00129763	8477	-0.0550357	-0.109277	G1	Long bone	Erythrocyte	1.85093	-10.9499
CS20_AAGTCTGCAATGACCT-1	8 WPC	CS20	2111	0.0131408	6164	-0.112259	-0.193946	G1	Long bone	PMSC	-3.74675	3.09642
CS20_AAGTCTGCAGCTGGCT-1	8 WPC	CS20	1779	0.0163529	5259	-0.105084	-0.12334	G1	Long bone	LBDMC	5.13209	-0.230294
CS20_AAGTCTGGTCCGCTGA-1	8 WPC	CS20	1923	0.0110361	6071	-0.131278	-0.138011	G1	Long bone	LBDMC	2.9358	1.21656
CS20_AAGTCTGGTGTTAAGA-1	8 WPC	CS20	2129	0.0158851	6547	-0.0862361	-0.244224	G1	Long bone	Osteoprogenitor	2.47222	-0.581467
CS20_AAGTCTGGTTGTGGCC-1	8 WPC	CS20	1631	0.0121061	5617	-0.0680669	-0.137587	G1	Long bone	LBDMC	2.88234	1.79405
CS20_AATCCAGAGGTGCACA-1	8 WPC	CS20	2335	0.0247226	7119	0.086352	-0.208635	S	Long bone	eSSPC	0.702898	0.652333
CS20_AATCCAGCAGCTTCGG-1	8 WPC	CS20	2657	0.0235063	8636	-0.033461	-0.217474	G1	Long bone	BMSC	-0.684743	4.5131
CS20_AATCCAGGTTATCGGT-1	8 WPC	CS20	2738	0.014858	9086	-0.0706896	-0.16202	G1	Long bone	BMSC	2.9769	6.75171
CS20_AATCCAGTCAAAGTAG-1	8 WPC	CS20	2264	0.0172391	7483	-0.0569732	-0.228172	G1	Long bone	BMSC	1.25966	4.35665
CS20_AATCCAGTCCTCTAGC-1	8 WPC	CS20	2059	0.022385	7237	-0.142057	-0.199247	G1	Long bone	Macrophage	0.161429	-9.77776
CS20_AATCGGTAGCCAGTTT-1	8 WPC	CS20	2269	0.014653	7234	-0.0983826	-0.184366	G1	Long bone	Chondroblast	-2.60369	-2.12205
CS20_AATCGGTAGGCGACAT-1	8 WPC	CS20	2100	0.0158495	6751	-0.0495368	-0.0948023	G1	Long bone	LBDMC	4.43555	3.40617
CS20_AATCGGTGTAAATGTG-1	8 WPC	CS20	2292	0.0136951	7813	-0.0585105	-0.205065	G1	Long bone	eSSPC	-1.13491	1.62688
CS20_AATCGGTGTACGACCC-1	8 WPC	CS20	4379	0.0176842	20131	0.21078	0.107175	S	Long bone	eSSPC	-1.78864	-0.0612857
CS20_AATCGGTGTCTAGCCG-1	8 WPC	CS20	1810	0.0189349	5915	-0.129539	-0.153773	G1	Long bone	LBDMC	-0.200118	0.454064
CS20_AATCGGTGTTCCAACA-1	8 WPC	CS20	2109	0.020723	6418	-0.0862196	-0.213399	G1	Long bone	eSSPC	0.43426	2.09358
CS20_AATCGGTTCTACGAGT-1	8 WPC	CS20	2244	0.00950434	9785	-0.00926237	-0.141115	G1	Long bone	Erythrocyte	1.78684	-9.9083
CS20_ACACCAACAAGCCATT-1	8 WPC	CS20	2578	0.0159529	9340	-0.0659114	-0.203358	G1	Long bone	Osteoprogenitor	1.95723	-2.17522
CS20_ACACCAACAATCACAC-1	8 WPC	CS20	2108	0.0171251	5781	-0.0999916	-0.243378	G1	Long bone	Osteoprogenitor	2.10607	-1.31179
CS20_ACACCAACAATGGTCT-1	8 WPC	CS20	3227	0.0175715	19065	-0.147324	-0.148323	G1	Long bone	Myocyte	12.406	-1.76633
CS20_ACACCAACACCGAATT-1	8 WPC	CS20	2170	0.0192625	7268	-0.135107	-0.160332	G1	Long bone	eSSPC	-0.215132	-0.352594
CS20_ACACCAACAGACGCTC-1	8 WPC	CS20	2976	0.0225989	10443	-0.148374	-0.147117	G1	Long bone	BMSC	0.960066	6.22891
CS20_ACACCAACATCTGGTA-1	8 WPC	CS20	3937	0.0261521	16557	-0.0749617	-0.17392	G1	Long bone	BMSC	-0.46621	5.56278
CS20_ACACCAACATGGAATA-1	8 WPC	CS20	2454	0.0111158	9446	-0.151172	-0.205852	G1	Long bone	Chondrocyte	-6.28479	-5.35646
CS20_ACACCAAGTCATCCCT-1	8 WPC	CS20	1557	0	6342	-0.0836381	-0.196013	G1	Long bone	Osteoprogenitor	1.33404	-1.38929
CS20_ACACCAAGTTGAGGTG-1	8 WPC	CS20	1631	0.0124882	4244	-0.139296	-0.132297	G1	Long bone	eSSPC	-2.89088	1.4619
CS20_ACACCCTAGACTAGGC-1	8 WPC	CS20	2218	0.0197342	7601	-0.0702425	-0.187376	G1	Long bone	BMSC	0.692415	5.38607
CS20_ACACCCTAGCTAAGAT-1	8 WPC	CS20	2506	0.0148842	9070	-0.145802	-0.196237	G1	Long bone	LBDMC	3.00101	3.11461
CS20_ACACCCTCAGGAACGT-1	8 WPC	CS20	2009	0.0210335	6038	-0.136234	-0.226392	G1	Long bone	LBDMC	5.28446	1.50841
CS20_ACACCCTCAGGTCTCG-1	8 WPC	CS20	3052	0.0237226	10960	-0.11885	-0.242538	G1	Long bone	eSSPC	-2.24249	1.75637
CS20_ACACCCTCATCGGGTC-1	8 WPC	CS20	1855	0.0247219	4854	-0.0250681	-0.187894	G1	Long bone	BMSC	1.56955	3.94923
CS20_ACACCCTGTATAGTAG-1	8 WPC	CS20	2096	0.0149083	6104	-0.0275129	-0.230486	G1	Long bone	eSSPC	-0.253817	1.79561
CS20_ACACCCTGTGCCTGCA-1	8 WPC	CS20	1934	0.0158089	5946	-0.164898	-0.221064	G1	Long bone	eSSPC	-4.36261	2.07734
CS20_ACACCCTGTGTGACCC-1	8 WPC	CS20	2159	0.026939	6756	-0.0901033	-0.167131	G1	Long bone	LBDMC	1.92442	0.296256
CS20_ACACCCTTCAATCACG-1	8 WPC	CS20	2623	0.010118	8302	-0.119451	-0.217129	G1	Long bone	Chondroblast	-3.32713	-1.77269
CS20_ACACCCTTCGACAGCC-1	8 WPC	CS20	2382	0.0195076	7433	-0.0954919	0.461487	G2M	Long bone	Osteoprogenitor	1.54796	-1.38145
CS20_ACACCCTTCGGAGCAA-1	8 WPC	CS20	2582	0.0244253	9048	0.182973	-0.203461	S	Long bone	eSSPC	-1.60041	-0.083616
CS20_ACACCGGAGAAGGTGA-1	8 WPC	CS20	1969	0.0214201	5042	-0.121825	-0.213724	G1	Long bone	BMSC	3.02936	6.30732
CS20_ACACCGGAGCCGATTT-1	8 WPC	CS20	1238	0.0157866	3674	-0.106718	-0.217419	G1	Long bone	eSSPC	0.675861	1.80923
CS20_ACACCGGAGTGAAGAG-1	8 WPC	CS20	2509	0.031845	9138	0.0205259	-0.199397	S	Long bone	BMSC	1.37321	7.19887
CS20_ACACCGGAGTGTCCAT-1	8 WPC	CS20	1522	0.0212025	3160	-0.103583	-0.222035	G1	Long bone	BMSC	0.364526	4.69874
CS20_ACACCGGGTCTGGAGA-1	8 WPC	CS20	2210	0.0195954	6328	-0.119272	-0.208797	G1	Long bone	LBDMC	3.6112	3.4612
CS20_ACACCGGGTTCACCTC-1	8 WPC	CS20	2525	0.0120101	9492	-0.124893	-0.14537	G1	Long bone	Chondrocyte	-6.42431	-5.52243
CS20_ACACCGGGTTCAGCGC-1	8 WPC	CS20	3147	0.0083322	14642	-0.146006	-0.242659	G1	Long bone	Chondrocyte	-5.69435	-6.72705
CS20_ACACCGGTCAAACAAG-1	8 WPC	CS20	1823	0.0182903	5194	-0.144723	-0.137743	G1	Long bone	BMSC	4.30991	5.68192
CS20_ACACCGGTCAAGAAGT-1	8 WPC	CS20	2640	0.0165391	8102	-0.147503	-0.208167	G1	Long bone	LBDMC	1.40951	3.42814
CS20_ACACCGGTCCTTCAAT-1	8 WPC	CS20	3174	0.0132723	10699	-0.10877	-0.156261	G1	Long bone	LBDMC	5.01774	1.65002
CS20_ACACCGGTCGCTAGCG-1	8 WPC	CS20	2362	0.0152508	7934	-0.147156	-0.174737	G1	Long bone	BMSC	-1.56237	4.33951
CS20_ACACCGGTCTCTAAGG-1	8 WPC	CS20	2744	0.0207176	9364	-0.158608	-0.214742	G1	Long bone	eSSPC	-3.73924	0.801834
CS20_ACACTGAAGTACGACG-1	8 WPC	CS20	2021	0.0253843	5594	-0.180896	-0.209179	G1	Long bone	BMSC	2.8032	4.92958
CS20_ACACTGACAAGAAAGG-1	8 WPC	CS20	2486	0.0166139	7584	0.197273	-0.157306	S	Long bone	eSSPC	-2.04198	0.322396
CS20_ACACTGACACGTAAGG-1	8 WPC	CS20	1458	0.0125436	2870	-0.136234	-0.169672	G1	Long bone	BMSC	3.97107	7.18017
CS20_ACACTGAGTTCCTCCA-1	8 WPC	CS20	2761	0.0113388	10054	-0.0218311	-0.185506	G1	Long bone	eSSPC	-0.781977	1.09511
CS20_ACACTGATCACTTATC-1	8 WPC	CS20	1947	0.0152375	6694	-0.108737	-0.193645	G1	Long bone	BMSC	2.26844	4.56524
CS20_ACACTGATCTGAGGGA-1	8 WPC	CS20	1371	0.0135279	2809	-0.125367	-0.162513	G1	Long bone	LBDMC	5.1597	4.25923
CS20_ACAGCCGAGTACCGGA-1	8 WPC	CS20	1960	0.0188615	5832	0.0753686	-0.223826	S	Long bone	eSSPC	-2.38513	-0.478303
CS20_ACAGCCGAGTTATCGC-1	8 WPC	CS20	3867	0.0124765	15950	-0.109779	-0.196845	G1	Long bone	LBDMC	2.81241	3.28721
CS20_ACAGCCGCAAATCCGT-1	8 WPC	CS20	4303	0.0207023	19080	-0.0349289	-0.161508	G1	Long bone	BMSC	-1.92851	4.10191
CS20_ACAGCCGCACGACTCG-1	8 WPC	CS20	2083	0.0149477	6690	-0.119198	-0.18032	G1	Long bone	LBDMC	2.84153	3.93174
CS20_ACAGCCGGTAAGGATT-1	8 WPC	CS20	3598	0.0254263	16479	0.369545	0.147441	S	Long bone	Myoprogenitor	7.90293	-4.06571
CS20_ACAGCCGGTAATCGTC-1	8 WPC	CS20	2163	0.015706	6367	-0.179883	-0.279705	G1	Long bone	eSSPC	-0.28573	2.17451
CS20_ACAGCCGGTACAGTGG-1	8 WPC	CS20	2557	0.0138957	8132	-0.15344	-0.165356	G1	Long bone	Osteoprogenitor	2.97912	0.51301
CS20_ACAGCCGTCGGCCGAT-1	8 WPC	CS20	1591	0.0247678	4845	-0.0751764	-0.145518	G1	Long bone	BMSC	2.04264	3.94356
CS20_ACAGCCGTCTGAGTGT-1	8 WPC	CS20	4580	0.0167636	22191	-0.136669	-0.24963	G1	Long bone	eSSPC	-1.18201	0.399562
CS20_ACAGCCGTCTGGTGTA-1	8 WPC	CS20	3631	0.0173578	16592	0.126543	0.324116	G2M	Long bone	Myoprogenitor	9.69525	-2.5085
CS20_ACAGCTAAGCGCCTTG-1	8 WPC	CS20	2201	0.0208782	6035	-0.157067	-0.193474	G1	Long bone	LBDMC	2.41807	-0.0658228
CS20_ACAGCTAAGGATGTAT-1	8 WPC	CS20	1195	0.0259104	2856	-0.126935	-0.200625	G1	Long bone	Macrophage	0.718464	-9.29096
CS20_ACAGCTAAGTAGTGCG-1	8 WPC	CS20	2812	0.020813	13309	-0.0935286	0.138721	G2M	Long bone	Myocyte	12.7466	-1.27452
CS20_ACAGCTACAATCAGAA-1	8 WPC	CS20	4008	0.0170032	19114	0.038711	-0.20908	S	Long bone	eSSPC	-1.94544	-0.928612
CS20_ACAGCTAGTCACTGGC-1	8 WPC	CS20	2318	0.0325364	8114	-0.136927	-0.17568	G1	Long bone	eSSPC	-0.301234	2.16348
CS20_ACAGCTAGTCGCGGTT-1	8 WPC	CS20	2605	0.0151616	10553	-0.154625	-0.213786	G1	Long bone	Chondroblast	-4.16436	-2.44652
CS20_ACAGCTAGTGCATCTA-1	8 WPC	CS20	1878	0.0227117	7309	0.273329	0.0412066	S	Long bone	BMSC	1.20499	4.99988
CS20_ACAGCTAGTGCTGTAT-1	8 WPC	CS20	2093	0.0151048	6488	-0.0395655	-0.204016	G1	Long bone	Chondroblast	-2.61907	-1.35116
CS20_ACAGCTATCCCTTGTG-1	8 WPC	CS20	2183	0.0117589	6038	-0.135357	-0.248995	G1	Long bone	eSSPC	-4.40014	1.13445
CS20_ACATACGAGATGCCAG-1	8 WPC	CS20	1582	0.0139073	4530	-0.100321	-0.166004	G1	Long bone	LBDMC	5.18662	2.03796
CS20_ACATACGAGCCGTCGT-1	8 WPC	CS20	2219	0.0137113	6491	-0.171897	-0.203113	G1	Long bone	Osteoprogenitor	1.6978	-2.0112
CS20_ACATACGAGTGGTAAT-1	8 WPC	CS20	2413	0.0672224	7438	0.305131	0.00357497	S	Long bone	eSSPC	0.323024	-0.52739
CS20_ACATACGCAGTATCTG-1	8 WPC	CS20	2176	0.0139611	7306	-0.12861	-0.183038	G1	Long bone	Osteoprogenitor	-1.16471	-2.00844
CS20_ACATACGGTCGCCATG-1	8 WPC	CS20	1555	0.0137729	4429	-0.156534	-0.16625	G1	Long bone	eSSPC	-1.46646	0.740209
CS20_ACATCAGGTTACGTCA-1	8 WPC	CS20	2460	0.0172214	6910	-0.0880985	-0.276867	G1	Long bone	eSSPC	-2.10744	-0.726594
CS20_ACATGGTAGCGATATA-1	8 WPC	CS20	3372	0.0114187	12786	-0.142412	-0.165262	G1	Long bone	eSSPC	0.194747	1.99787
CS20_ACATGGTAGTCTCAAC-1	8 WPC	CS20	2214	0.0202941	6800	-0.136343	-0.154903	G1	Long bone	PMSC	-3.15036	3.55744
CS20_ACATGGTCAGGCGATA-1	8 WPC	CS20	2141	0.0251732	5919	-0.141092	-0.21277	G1	Long bone	BMSC	3.01881	4.49804
CS20_ACATGGTGTCAGAAGC-1	8 WPC	CS20	2939	0.0170256	12863	-0.127851	-0.126763	G1	Long bone	eSSPC	0.607836	-0.329959
CS20_ACATGGTGTGTTCGAT-1	8 WPC	CS20	1879	0.00909577	5607	-0.0421216	-0.0764052	G1	Long bone	LBDMC	4.62243	-0.418317
CS20_ACATGGTGTTCTGGTA-1	8 WPC	CS20	1052	0.0211132	2605	-0.0980134	-0.120262	G1	Long bone	Chondroblast	-1.90089	-1.4209
CS20_ACATGGTTCTTAACCT-1	8 WPC	CS20	1823	0.0445849	5697	-0.133972	-0.143971	G1	Long bone	eSSPC	-0.607381	1.9168
CS20_ACCAGTAAGACGCACA-1	8 WPC	CS20	1692	0.0130489	4828	-0.160465	-0.175351	G1	Long bone	LBDMC	2.71965	3.28349
CS20_ACCAGTAAGCGCTTAT-1	8 WPC	CS20	3479	0.012004	24242	0.186926	0.0513172	S	Long bone	Erythrocyte	1.76273	-9.97512
CS20_ACCAGTAAGTTAAGTG-1	8 WPC	CS20	1686	0.0133605	4416	0.224626	-0.000763968	S	Long bone	eSSPC	-4.20994	0.701824
CS20_ACCAGTAGTCTCTCTG-1	8 WPC	CS20	2231	0.0259899	6541	-0.0379574	-0.187527	G1	Long bone	eSSPC	-2.52234	1.08256
CS20_ACCAGTAGTCTTTCAT-1	8 WPC	CS20	4759	0.00790476	21000	0.00152123	-0.168981	S	Long bone	eSSPC	-4.03275	1.16032
CS20_ACCAGTATCAATCTCT-1	8 WPC	CS20	2055	0.0297255	5719	-0.10203	-0.210998	G1	Long bone	Osteoprogenitor	2.64552	0.445216
CS20_ACCAGTATCGGAGGTA-1	8 WPC	CS20	5059	0.020557	22620	-0.166933	-0.262324	G1	Long bone	BMSC	-0.616898	2.14179
CS20_ACCAGTATCGGTGTTA-1	8 WPC	CS20	3121	0.0166581	15488	-0.0975226	-0.224772	G1	Long bone	Myoprogenitor	10.0966	-1.94601
CS20_ACCAGTATCTGTTGAG-1	8 WPC	CS20	2461	0.0160619	8405	-0.0459375	-0.149104	G1	Long bone	LBDMC	3.19447	2.47103
CS20_ACCAGTATCTTCGAGA-1	8 WPC	CS20	2196	0.0115026	6868	-0.124071	-0.175872	G1	Long bone	Chondroblast	-5.13144	-1.42539
CS20_ACCCACTCACATTAGC-1	8 WPC	CS20	5470	0.0202649	29065	-0.139458	0.744802	G2M	Long bone	eSSPC	-0.966648	2.98009
CS20_ACCCACTGTTATGTGC-1	8 WPC	CS20	2529	0.0176508	9518	0.14076	-0.0371065	S	Long bone	Chondroblast	-2.91782	-1.901
CS20_ACCCACTTCATTCACT-1	8 WPC	CS20	2555	0.0262699	7461	-0.173496	-0.223228	G1	Long bone	Osteoprogenitor	0.5378	-1.98773
CS20_ACCCACTTCTGGAGCC-1	8 WPC	CS20	2189	0.0164745	6677	-0.138713	-0.175895	G1	Long bone	Chondroblast	-1.54522	-0.931582
CS20_ACCGTAAAGTTCGCGC-1	8 WPC	CS20	2912	0.0136297	8144	-0.0381015	-0.120393	G1	Long bone	eSSPC	-4.30625	3.27943
CS20_ACCGTAACACTGCCAG-1	8 WPC	CS20	3684	0.0160898	14792	0.0712281	0.0161932	S	Long bone	eSSPC	-0.23251	3.57071
CS20_ACCGTAACAGGGCATA-1	8 WPC	CS20	4559	0.015947	20380	0.00436834	-0.173719	S	Long bone	LBDMC	3.0096	3.46135
CS20_ACCGTAAGTACCATCA-1	8 WPC	CS20	3455	0.00645031	14883	-0.11804	-0.189341	G1	Long bone	eSSPC	-3.4281	-1.55859
CS20_ACCGTAAGTCTAGGTT-1	8 WPC	CS20	2309	0.0110491	8598	-0.116987	-0.208183	G1	Long bone	Chondrocyte	-6.06563	-6.57264
CS20_ACCGTAAGTTATCACG-1	8 WPC	CS20	2201	0.0171828	5296	-0.097001	-0.145501	G1	Long bone	BMSC	4.16512	7.03449
CS20_ACCGTAATCACTCTTA-1	8 WPC	CS20	2110	0.00983914	6403	-0.0613559	-0.261234	G1	Long bone	LBDMC	4.1314	3.47262
CS20_ACCGTAATCAGGCGAA-1	8 WPC	CS20	1644	0.00169062	4732	-0.0857979	-0.146149	G1	Long bone	eSSPC	-5.0484	0.399163
CS20_ACCGTAATCTCGTATT-1	8 WPC	CS20	2285	0.0120697	6711	-0.0197755	-0.175567	G1	Long bone	BMSC	1.62397	4.15171
CS20_ACCTTTAAGGTGATTA-1	8 WPC	CS20	2195	0.0109556	6572	-0.159337	-0.124609	G1	Long bone	Osteoprogenitor	3.42854	-2.21117
CS20_ACCTTTAAGTAGGTGC-1	8 WPC	CS20	2353	0.0158641	8888	-0.174652	-0.181069	G1	Long bone	Chondrocyte	-6.94933	-8.31871
CS20_ACCTTTACACACGCTG-1	8 WPC	CS20	1765	0.0122673	4728	-0.207995	-0.177705	G1	Long bone	BMSC	3.74877	3.57906
CS20_ACCTTTACATATGCTG-1	8 WPC	CS20	3602	0.0100894	18237	0.0745039	0.0689411	S	Long bone	Myoprogenitor	8.38627	-2.56182
CS20_ACCTTTAGTTTGACAC-1	8 WPC	CS20	3457	0.00764331	11775	-0.161363	-0.168673	G1	Long bone	Chondroblast	-2.27046	-0.814381
CS20_ACCTTTATCAAGCCTA-1	8 WPC	CS20	2059	0.0210394	5561	-0.131061	-0.178328	G1	Long bone	Osteoprogenitor	1.85209	-1.91619
CS20_ACCTTTATCGCAAACT-1	8 WPC	CS20	2057	0.00870914	8382	-0.106401	-0.11409	G1	Long bone	Chondrocyte	-6.43496	-7.13465
CS20_ACGAGCCAGAATAGGG-1	8 WPC	CS20	2972	0.0128759	10640	0.322828	0.131348	S	Long bone	LBDMC	5.13718	0.962892
CS20_ACGAGCCAGCCACCTG-1	8 WPC	CS20	1569	0.012108	3221	-0.138666	-0.108029	G1	Long bone	BMSC	3.59947	6.87644
CS20_ACGAGCCAGTTAAGTG-1	8 WPC	CS20	1863	0.0142349	5620	-0.0954513	-0.212027	G1	Long bone	Chondroblast	-2.64085	-2.77339
CS20_ACGAGCCCAGCCAGAA-1	8 WPC	CS20	2046	0.0204984	4976	-0.0748376	-0.119108	G1	Long bone	BMSC	4.20145	5.626
CS20_ACGAGCCCAGGCGATA-1	8 WPC	CS20	3358	0.0207294	14231	0.0156793	0.876064	G2M	Long bone	Myoprogenitor	9.34186	-1.01625
CS20_ACGAGCCCATATACCG-1	8 WPC	CS20	2537	0.0166479	8890	0.0152372	1.25586	G2M	Long bone	LBDMC	5.68565	0.790106
CS20_ACGAGCCCATATGAGA-1	8 WPC	CS20	1794	0.0309067	5371	-0.16602	-0.207033	G1	Long bone	eSSPC	-3.10324	0.986498
CS20_ACGAGCCGTTATCACG-1	8 WPC	CS20	3238	0.0239771	11511	0.283678	0.566005	G2M	Long bone	BMSC	-0.0254467	3.74828
CS20_ACGAGCCTCAGCTGGC-1	8 WPC	CS20	3329	0.0119187	15354	-0.02798	-0.0495388	G1	Long bone	eSSPC	-1.55571	0.00866735
CS20_ACGAGCCTCCATGAGT-1	8 WPC	CS20	2024	0.0120419	5730	-0.0370628	-0.113671	G1	Long bone	LBDMC	4.13823	0.462215
CS20_ACGAGCCTCGCCAGCA-1	8 WPC	CS20	1620	0.0234591	4348	-0.0519149	-0.133826	G1	Long bone	BMSC	1.22783	2.80761
CS20_ACGAGGAAGACTACAA-1	8 WPC	CS20	1469	0.0200267	3745	-0.142384	-0.212984	G1	Long bone	eSSPC	0.235056	2.65526
CS20_ACGAGGAAGATCGGGT-1	8 WPC	CS20	3814	0.0223621	20973	0.345989	0.207947	S	Long bone	Myoprogenitor	8.53299	-2.89491
CS20_ACGAGGAAGCGTCTAT-1	8 WPC	CS20	2540	0.0119904	7923	-0.0292567	-0.174445	G1	Long bone	Osteoprogenitor	1.67241	-2.48994
CS20_ACGAGGAAGGACAGAA-1	8 WPC	CS20	2594	0.0149238	9783	-0.108816	-0.142838	G1	Long bone	Osteoprogenitor	1.84317	-1.01573
CS20_ACGAGGAAGGTGTGGT-1	8 WPC	CS20	1801	0.00484345	5781	-0.03782	-0.161096	G1	Long bone	Chondroblast	-2.00646	-1.96913
CS20_ACGAGGAGTCTTCGTC-1	8 WPC	CS20	2379	0.0110675	8403	-0.108763	-0.218393	G1	Long bone	Osteoprogenitor	-1.07174	-2.37971
CS20_ACGAGGAGTGTATGGG-1	8 WPC	CS20	1586	0.0146112	4038	-0.0800908	-0.187405	G1	Long bone	Osteoprogenitor	2.19283	-2.38146
CS20_ACGAGGAGTTCTGTTT-1	8 WPC	CS20	5529	0.0210235	31774	0.0487192	0.275707	G2M	Long bone	LBDMC	0.0559893	2.5828
CS20_ACGAGGAGTTGATTCG-1	8 WPC	CS20	3122	0.010808	13416	-0.0483248	-0.260189	G1	Long bone	Myocyte	11.2264	-2.8183
CS20_ACGAGGAGTTTGGGCC-1	8 WPC	CS20	1613	0.0139008	4676	-0.00955202	-0.173331	G1	Long bone	LBDMC	4.5081	0.763485
CS20_ACGAGGATCCAGAAGG-1	8 WPC	CS20	1820	0.0131387	4795	-0.117782	-0.209309	G1	Long bone	LBDMC	4.80023	2.17129
CS20_ACGAGGATCCATGAAC-1	8 WPC	CS20	2341	0.0110686	7318	-0.0545736	-0.197306	G1	Long bone	LBDMC	4.42021	0.698853
CS20_ACGATACAGCAGACTG-1	8 WPC	CS20	3508	0.0133089	16906	0.409226	0.31445	S	Long bone	Chondroblast	-5.28342	-4.24108
CS20_ACGATACCAGCTCGCA-1	8 WPC	CS20	2362	0.010439	7472	-0.130088	-0.171321	G1	Long bone	eSSPC	1.99017	2.36086
CS20_ACGATACGTCATATCG-1	8 WPC	CS20	2289	0.00851366	8457	-0.154701	-0.253172	G1	Long bone	Chondrocyte	-7.19464	-6.24248
CS20_ACGATACTCATGTGGT-1	8 WPC	CS20	2062	0.0132252	5671	-0.0853065	-0.134835	G1	Long bone	LBDMC	5.29195	0.151617
CS20_ACGATACTCTGTTTGT-1	8 WPC	CS20	2184	0.0162524	5230	0.344404	-0.0674719	S	Long bone	eSSPC	-3.323	1.06446
CS20_ACGATGTAGCTAGCCC-1	8 WPC	CS20	2164	0.0108466	7099	-0.135192	-0.238299	G1	Long bone	eSSPC	-4.35137	-2.38667
CS20_ACGATGTAGGCATGGT-1	8 WPC	CS20	1873	0.0244272	4626	-0.0444988	-0.0311038	G1	Long bone	BMSC	1.39561	4.72965
CS20_ACGATGTAGGCGCTCT-1	8 WPC	CS20	2540	0.0198334	7563	-0.191283	-0.210317	G1	Long bone	eSSPC	-1.27211	1.07867
CS20_ACGATGTAGTACGCGA-1	8 WPC	CS20	3267	0.0107917	12139	-0.00578392	1.20657	G2M	Long bone	LBDMC	4.67302	0.786375
CS20_ACGATGTCAAAGCGGT-1	8 WPC	CS20	1733	0.0102747	4769	0.00657159	-0.21024	S	Long bone	LBDMC	0.965285	1.2001
CS20_ACGATGTCACATGACT-1	8 WPC	CS20	2350	0.0155295	8178	-0.0577695	-0.204126	G1	Long bone	LBDMC	2.157	1.29968
CS20_ACGATGTCACGACTCG-1	8 WPC	CS20	1928	0.0169202	5260	-0.112153	-0.266774	G1	Long bone	eSSPC	-0.0642152	2.30094
CS20_ACGATGTCATATGGTC-1	8 WPC	CS20	1925	0.00935323	5025	-0.158072	-0.173707	G1	Long bone	LBDMC	4.07822	1.86745
CS20_ACGATGTGTACTCTCC-1	8 WPC	CS20	4742	0.0165552	21685	-0.0818637	-0.111276	G1	Long bone	eSSPC	-1.73164	2.1764
CS20_ACGATGTTCTGGTGTA-1	8 WPC	CS20	1211	0.0277406	2992	-0.0957596	-0.119532	G1	Long bone	LBDMC	2.82691	0.762884
CS20_ACGCAGCAGGATATAC-1	8 WPC	CS20	1284	0.00595611	3190	-0.102029	-0.159096	G1	Long bone	Chondroblast	-1.57779	-1.21145
CS20_ACGCAGCAGGCATGTG-1	8 WPC	CS20	2560	0.00932323	12013	-0.133587	-0.20685	G1	Long bone	Myoprogenitor	9.00569	-1.24668
CS20_ACGCAGCAGGGTATCG-1	8 WPC	CS20	2236	0.0163811	6654	-0.156306	-0.241221	G1	Long bone	BMSC	1.37228	6.80085
CS20_ACGCAGCCAAGGACTG-1	8 WPC	CS20	1536	0.0189081	3755	-0.0225618	-0.210158	G1	Long bone	Osteoprogenitor	-0.256653	-2.96358
CS20_ACGCAGCCAATAACGA-1	8 WPC	CS20	2228	0.015805	7466	-0.152058	-0.223346	G1	Long bone	Osteoprogenitor	3.34752	-1.05194
CS20_ACGCAGCCACAGACAG-1	8 WPC	CS20	3552	0.0191476	18958	0.326035	0.171288	S	Long bone	Myoprogenitor	7.81948	-3.18305
CS20_ACGCAGCGTATGAAAC-1	8 WPC	CS20	2050	0.0133539	5841	-0.035464	-0.118369	G1	Long bone	LBDMC	5.51254	0.313324
CS20_ACGCAGCGTCATATGC-1	8 WPC	CS20	3690	0.0220987	14390	0.131375	-0.0926312	S	Long bone	eSSPC	-4.10347	2.09497
CS20_ACGCAGCGTGGGTCAA-1	8 WPC	CS20	1952	0.0199911	4502	-0.179359	-0.226243	G1	Long bone	Schwann	6.31256	-2.24711
CS20_ACGCAGCGTTACAGAA-1	8 WPC	CS20	2463	0.023871	7750	0.267296	-0.0252317	S	Long bone	eSSPC	-1.20782	0.947535
CS20_ACGCAGCTCAAACAAG-1	8 WPC	CS20	2099	0.0233196	7290	-0.140405	-0.193758	G1	Long bone	LBDMC	3.38912	1.01902
CS20_ACGCAGCTCAAGAAGT-1	8 WPC	CS20	2272	0.0168269	7072	0.056965	-0.145634	S	Long bone	LBDMC	4.78378	4.34992
CS20_ACGCAGCTCCCAACGG-1	8 WPC	CS20	2023	0.0203648	5647	-0.0821791	-0.109084	G1	Long bone	BMSC	0.968261	4.55702
CS20_ACGCAGCTCGGCGCTA-1	8 WPC	CS20	2932	0.0143526	9824	-0.0145342	1.32947	G2M	Long bone	LBDMC	3.82292	0.633677
CS20_ACGCCAGAGGACAGCT-1	8 WPC	CS20	3625	0.0229556	17817	0.332852	-0.112253	S	Long bone	Myoprogenitor	8.73912	-2.662
CS20_ACGCCAGAGGCTCTTA-1	8 WPC	CS20	3336	0.0132581	13652	0.00719251	-0.207444	S	Long bone	Chondroblast	-6.21328	-2.49598
CS20_ACGCCAGCACCGAATT-1	8 WPC	CS20	1846	0.0187651	4956	-0.160717	-0.16544	G1	Long bone	BMSC	1.83447	5.38961
CS20_ACGCCAGCAGCTCCGA-1	8 WPC	CS20	1741	0.0490196	4590	-0.0830121	-0.172187	G1	Long bone	eSSPC	0.469697	3.58527
CS20_ACGCCAGCATTACGAC-1	8 WPC	CS20	2995	0.012521	14855	0.0225975	-0.11091	S	Long bone	Myoprogenitor	9.27634	-4.03127
CS20_ACGCCAGGTGGTAACG-1	8 WPC	CS20	1736	0.0117793	4839	-0.0197757	-0.182772	G1	Long bone	eSSPC	-2.45683	-0.413779
CS20_ACGCCAGTCATACGGT-1	8 WPC	CS20	1810	0.0233665	9458	0.0405634	0.200474	G2M	Long bone	Myocyte	10.9665	-1.1638
CS20_ACGCCAGTCCGCGTTT-1	8 WPC	CS20	1616	0.0183387	3708	-0.128957	0.863738	G2M	Long bone	eSSPC	-2.88418	-0.105481
CS20_ACGCCGAAGCTAGTCT-1	8 WPC	CS20	3114	0.0238475	15683	-0.120663	-0.127466	G1	Long bone	Myocyte	12.5005	-1.62935
CS20_ACGCCGACACTGTCGG-1	8 WPC	CS20	3616	0.0147049	15233	-0.115354	-0.211726	G1	Long bone	Osteoprogenitor	0.607875	-0.458868
CS20_ACGCCGACATCGATGT-1	8 WPC	CS20	2024	0.0120154	6242	-0.0583387	-0.207637	G1	Long bone	eSSPC	0.106974	2.75872
CS20_ACGCCGACATGAAGTA-1	8 WPC	CS20	1276	0.0156943	2931	-0.109835	-0.175183	G1	Long bone	eSSPC	-0.112145	2.50118
CS20_ACGCCGAGTAAATGTG-1	8 WPC	CS20	2896	0.0150975	10664	0.0294987	-0.119225	S	Long bone	LBDMC	3.83543	0.45253
CS20_ACGCCGAGTTCAACCA-1	8 WPC	CS20	4498	0.0146349	19884	-0.104427	-0.213535	G1	Long bone	eSSPC	-1.67052	2.70277
CS20_ACGCCGATCAACACTG-1	8 WPC	CS20	3427	0.0236309	12399	-0.103482	-0.181117	G1	Long bone	BMSC	0.748277	3.1897
CS20_ACGCCGATCCCAGGTG-1	8 WPC	CS20	2198	0.0113515	7488	-0.080583	-0.193064	G1	Long bone	Chondroblast	-3.96151	-3.06382
CS20_ACGGAGACACAGACAG-1	8 WPC	CS20	2251	0.0215765	8018	-0.177978	-0.169209	G1	Long bone	Macrophage	0.782789	-9.23873
CS20_ACGGAGACACAGGTTT-1	8 WPC	CS20	3992	0.0171522	16441	-0.0984626	0.919055	G2M	Long bone	Schwann	6.23498	-2.13077
CS20_ACGGAGACACTACAGT-1	8 WPC	CS20	2284	0.00854047	7845	-0.139768	-0.229387	G1	Long bone	Chondrocyte	-4.18687	-6.34422
CS20_ACGGAGACACTTCGAA-1	8 WPC	CS20	1591	0.00817084	5385	-0.0824073	-0.191123	G1	Long bone	LBDMC	3.144	2.03042
CS20_ACGGAGACATACAGCT-1	8 WPC	CS20	2152	0.0199222	6425	0.0476362	-0.184633	S	Long bone	Osteoprogenitor	1.79038	1.60862
CS20_ACGGAGAGTACCGCTG-1	8 WPC	CS20	2229	0.02066	6970	-0.158547	-0.179808	G1	Long bone	eSSPC	-3.91545	1.70209
CS20_ACGGAGAGTTAAGAAC-1	8 WPC	CS20	1446	0.0115624	3373	-0.0698408	-0.223617	G1	Long bone	eSSPC	-2.36214	-0.25599
CS20_ACGGAGATCACCAGGC-1	8 WPC	CS20	1865	0.0106014	5188	-0.0810725	-0.112093	G1	Long bone	eSSPC	-4.3888	-0.982897
CS20_ACGGAGATCAGGTAAA-1	8 WPC	CS20	2696	0.0158717	11719	-0.0113708	-0.160288	G1	Long bone	Myoprogenitor	10.2635	-2.14512
CS20_ACGGAGATCATGTAGC-1	8 WPC	CS20	5360	0.017839	33522	-0.0576678	0.75522	G2M	Long bone	Macrophage	1.31992	-9.16793
CS20_ACGGAGATCGAGCCCA-1	8 WPC	CS20	3970	0.0173009	22022	0.181029	-0.0983282	S	Long bone	Myoprogenitor	8.24013	-2.41323
CS20_ACGGAGATCTATCGCC-1	8 WPC	CS20	3459	0.0165517	12325	-0.108146	-0.196861	G1	Long bone	BMSC	1.74138	4.33144
CS20_ACGGCCAAGACGCTTT-1	8 WPC	CS20	2399	0.0172138	7494	-0.148828	-0.246039	G1	Long bone	LBDMC	1.55159	2.34567
CS20_ACGGCCAAGATCTGCT-1	8 WPC	CS20	2680	0.0143631	8494	0.354959	0.316904	S	Long bone	eSSPC	-5.49047	-0.662927
CS20_ACGGCCAAGCCACTAT-1	8 WPC	CS20	3728	0.0137062	18021	0.0584657	0.586046	G2M	Long bone	Myoprogenitor	8.754	-2.77496
CS20_ACGGCCAAGTGAAGAG-1	8 WPC	CS20	2542	0.018601	7634	-0.171832	-0.177523	G1	Long bone	BMSC	1.03517	6.23307
CS20_ACGGCCAGTCAGAAGC-1	8 WPC	CS20	1490	0.0264089	3673	-0.0866088	-0.248603	G1	Long bone	eSSPC	-3.48766	-0.185425
CS20_ACGGCCATCACGACTA-1	8 WPC	CS20	2185	0.0116366	6703	-0.0415417	-0.19996	G1	Long bone	eSSPC	-2.41737	-0.0883401
CS20_ACGGCCATCAGTTGAC-1	8 WPC	CS20	3794	0.0186823	16165	-0.0791729	-0.193869	G1	Long bone	eSSPC	0.377844	1.39223
CS20_ACGGCCATCCGAATGT-1	8 WPC	CS20	2635	0.0115976	8450	-0.0770884	-0.140178	G1	Long bone	BMSC	4.49113	3.97661
CS20_ACGGGCTAGCAATCTC-1	8 WPC	CS20	1684	0.00992707	4936	-0.138907	-0.135196	G1	Long bone	LBDMC	5.35143	0.410965
CS20_ACGGGCTCAGACGCAA-1	8 WPC	CS20	2055	0.0324642	5791	-0.15091	-0.21104	G1	Long bone	BMSC	2.75147	4.42353
CS20_ACGGGCTCAGCTGCTG-1	8 WPC	CS20	1506	0.031328	3607	-0.131543	-0.245935	G1	Long bone	LBDMC	3.57566	3.61902
CS20_ACGGGCTCAGTAGAGC-1	8 WPC	CS20	2738	0.014498	8277	-0.142374	-0.205249	G1	Long bone	BMSC	-2.24335	5.46448
CS20_ACGGGCTCAGTTCATG-1	8 WPC	CS20	1598	0.00961539	3848	-0.0294256	-0.236066	G1	Long bone	eSSPC	0.334072	0.896289
CS20_ACGGGCTGTAAGTGGC-1	8 WPC	CS20	3176	0.0194937	11850	-0.0408337	-0.204064	G1	Long bone	eSSPC	0.546651	2.48109
CS20_ACGGGCTTCACAATGC-1	8 WPC	CS20	3378	0.0211055	14925	0.341037	-0.0386815	S	Long bone	Myoprogenitor	7.76188	-3.04407
CS20_ACGGGTCAGCCGTCGT-1	8 WPC	CS20	1694	0.00828296	4467	-0.179237	-0.188151	G1	Long bone	eSSPC	-2.14732	-0.150987
CS20_ACGGGTCAGCTCCTCT-1	8 WPC	CS20	2914	0.0136483	10624	0.174541	0.467681	G2M	Long bone	eSSPC	-3.70606	-0.12826
CS20_ACGGGTCAGTGGCACA-1	8 WPC	CS20	3345	0.0135209	14718	0.362208	-0.103447	S	Long bone	Osteoprogenitor	0.768886	-0.868457
CS20_ACGGGTCCAAAGCGGT-1	8 WPC	CS20	2869	0.0157732	11285	-0.0463638	-0.180403	G1	Long bone	Osteoprogenitor	2.0142	-0.737336
CS20_ACGGGTCCAATGTTGC-1	8 WPC	CS20	2417	0.0113813	7732	-0.0406441	-0.245	G1	Long bone	eSSPC	-1.76788	0.317062
CS20_ACGGGTCCACCTCGGA-1	8 WPC	CS20	1876	0.0065182	5523	-0.146548	-0.192505	G1	Long bone	LBDMC	2.78328	1.13689
CS20_ACGGGTCTCACAAACC-1	8 WPC	CS20	3602	0.0167492	12717	-0.120556	0.960223	G2M	Long bone	eSSPC	-1.53208	2.12205
CS20_ACGGGTCTCCCTCTTT-1	8 WPC	CS20	2276	0.0122685	8477	-0.107578	-0.175981	G1	Long bone	Osteoprogenitor	2.2521	-1.33156
CS20_ACGGGTCTCGCTGATA-1	8 WPC	CS20	1969	0.034543	5153	0.267052	0.321943	G2M	Long bone	eSSPC	-2.43281	0.0886163
CS20_ACGGGTCTCTGAGGGA-1	8 WPC	CS20	2124	0.0226849	5907	-0.00937134	-0.204191	G1	Long bone	eSSPC	-4.11001	-0.649232
CS20_ACGTCAAAGGATGCGT-1	8 WPC	CS20	3375	0.0158857	16241	0.179606	0.102855	S	Long bone	Chondrocyte	-5.80671	-6.20929
CS20_ACGTCAACAAGACACG-1	8 WPC	CS20	1667	0.0337104	4420	-0.0948372	-0.185037	G1	Long bone	BMSC	2.27621	5.2552
CS20_ACGTCAACAATAACGA-1	8 WPC	CS20	2052	0.0214585	5732	-0.0330541	-0.163888	G1	Long bone	Chondroblast	-1.67363	-1.0227
CS20_ACGTCAACAGCGTAAG-1	8 WPC	CS20	2269	0.022096	8101	-0.09451	-0.252279	G1	Long bone	BMSC	-0.688129	3.88124
CS20_ACGTCAATCAAGATCC-1	8 WPC	CS20	2829	0.0190029	9788	-0.0944984	-0.192887	G1	Long bone	BMSC	0.0582676	5.74611
CS20_ACGTCAATCAGATAAG-1	8 WPC	CS20	1878	0.0150987	5166	-0.103451	-0.0557681	G1	Long bone	LBDMC	3.47031	1.2103
CS20_ACTATCTAGACCTTTG-1	8 WPC	CS20	1795	0.0195564	4193	-0.142954	-0.141282	G1	Long bone	BMSC	4.45854	6.52507
CS20_ACTATCTAGTGTTTGC-1	8 WPC	CS20	3092	0.0090969	15170	-0.122711	-0.215296	G1	Long bone	Myocyte	13.0802	-1.81428
CS20_ACTATCTCAGACACTT-1	8 WPC	CS20	1866	0.00208406	5758	-0.134714	-0.134331	G1	Long bone	eSSPC	-4.58329	0.950601
CS20_ACTATCTCATAACCTG-1	8 WPC	CS20	1955	0.0145221	5440	-0.115421	-0.199903	G1	Long bone	BMSC	2.47912	4.33466
CS20_ACTATCTCATTGGTAC-1	8 WPC	CS20	1591	0.0127697	4542	-0.0615962	-0.230377	G1	Long bone	eSSPC	-3.28535	2.33332
CS20_ACTATCTGTATAATGG-1	8 WPC	CS20	2218	0.0223814	6702	-0.138449	-0.164145	G1	Long bone	BMSC	0.968095	5.01329
CS20_ACTATCTGTCTTGTCC-1	8 WPC	CS20	2018	0.0414851	5279	-0.130602	-0.13978	G1	Long bone	BMSC	4.42977	6.70637
CS20_ACTATCTTCAACACGT-1	8 WPC	CS20	3011	0.0092016	10759	-0.128501	-0.180589	G1	Long bone	eSSPC	-2.28756	1.07794
CS20_ACTATCTTCAGGCGAA-1	8 WPC	CS20	1915	0.0275444	6426	-0.121867	-0.181623	G1	Long bone	Osteoprogenitor	1.25885	-1.23053
CS20_ACTATCTTCTCAAACG-1	8 WPC	CS20	1294	0.0671785	2605	-0.164345	-0.0636275	G1	Long bone	Endothelium	4.25146	-8.29728
CS20_ACTATCTTCTGGTGTA-1	8 WPC	CS20	2281	0.0122498	6694	0.150064	-0.175328	S	Long bone	LBDMC	-0.811039	-1.82818
CS20_ACTGAACAGAAACCAT-1	8 WPC	CS20	2292	0.0148551	8280	-0.112815	-0.229293	G1	Long bone	Chondrocyte	-6.37132	-7.14053
CS20_ACTGAACCACACCGCA-1	8 WPC	CS20	4278	0.0196277	24659	0.189896	0.271729	G2M	Long bone	Myoprogenitor	7.75855	-2.57163
CS20_ACTGAACCACTTGGAT-1	8 WPC	CS20	2712	0.0213728	10621	-0.0907049	-0.211058	G1	Long bone	LBDMC	2.31097	4.81558
CS20_ACTGAACCAGGGTTAG-1	8 WPC	CS20	2329	0.0183679	7622	-0.151796	-0.210356	G1	Long bone	Osteoprogenitor	1.71389	-1.89465
CS20_ACTGAACCATATGAGA-1	8 WPC	CS20	3727	0.00823923	17356	-0.147274	-0.22295	G1	Long bone	eSSPC	-3.26039	-0.295225
CS20_ACTGAACGTAAGTGTA-1	8 WPC	CS20	3257	0.0202559	14070	0.181995	0.373708	G2M	Long bone	Macrophage	0.50743	-9.26321
CS20_ACTGAACGTTAGATGA-1	8 WPC	CS20	1903	0.0170858	5209	-0.105336	-0.156026	G1	Long bone	BMSC	1.00648	3.89889
CS20_ACTGAACGTTGATTCG-1	8 WPC	CS20	1593	0.0274151	3830	-0.126357	-0.145515	G1	Long bone	BMSC	1.88338	5.30143
CS20_ACTGAACTCAAACCGT-1	8 WPC	CS20	2265	0.0134308	6701	-0.184159	-0.109247	G1	Long bone	PMSC	-4.79446	4.48011
CS20_ACTGAACTCCTCGCAT-1	8 WPC	CS20	3100	0.00775494	10316	-0.131844	-0.234534	G1	Long bone	eSSPC	-4.75606	1.35251
CS20_ACTGAACTCGACCAGC-1	8 WPC	CS20	2225	0.0212371	8617	-0.025096	-0.20948	G1	Long bone	Myoprogenitor	10.1038	-2.14774
CS20_ACTGAGTAGCGATATA-1	8 WPC	CS20	3644	0.00854152	20254	0.480476	0.160316	S	Long bone	Myoprogenitor	9.02461	-3.71362
CS20_ACTGAGTAGTGCGTGA-1	8 WPC	CS20	3524	0.0148226	13358	0.113996	-0.135175	S	Long bone	LBDMC	2.34751	0.7366
CS20_ACTGAGTAGTGGCACA-1	8 WPC	CS20	1526	0.00593648	3369	-0.069368	-0.100219	G1	Long bone	LBDMC	2.73344	0.759081
CS20_ACTGAGTAGTGGGATC-1	8 WPC	CS20	1792	0.0268547	5176	-0.113997	-0.21587	G1	Long bone	LBDMC	4.46101	1.31653
CS20_ACTGAGTCAACTGCTA-1	8 WPC	CS20	2193	0.0142586	6312	-0.181874	-0.00412694	G1	Long bone	LBDMC	5.16011	0.976142
CS20_ACTGAGTCAATAAGCA-1	8 WPC	CS20	2129	0.0136389	7112	-0.123199	-0.15011	G1	Long bone	Osteoprogenitor	1.19125	-1.09312
CS20_ACTGAGTCATCGGAAG-1	8 WPC	CS20	3318	0.0383587	12722	0.208313	0.139145	S	Long bone	Endothelium	4.46516	-8.03266
CS20_ACTGAGTGTGCCTGTG-1	8 WPC	CS20	2581	0.00235703	8061	-0.225146	-0.228826	G1	Long bone	eSSPC	-4.64859	-1.28496
CS20_ACTGAGTTCAAGAAGT-1	8 WPC	CS20	1883	0.0188902	5082	-0.106347	-0.217782	G1	Long bone	eSSPC	2.70869	2.4055
CS20_ACTGAGTTCCCTCAGT-1	8 WPC	CS20	2264	0.028167	6994	-0.115306	-0.202811	G1	Long bone	eSSPC	-1.39302	1.28924
CS20_ACTGAGTTCCTATGTT-1	8 WPC	CS20	2300	0.0121842	7797	-0.134084	-0.134601	G1	Long bone	BMSC	1.25975	2.21013
CS20_ACTGAGTTCGACCAGC-1	8 WPC	CS20	2320	0.00887574	6422	-0.066087	-0.223838	G1	Long bone	eSSPC	-2.03049	1.74591
CS20_ACTGAGTTCTATCCTA-1	8 WPC	CS20	2173	0.014603	6574	-0.138468	-0.236608	G1	Long bone	LBDMC	1.36592	3.22564
CS20_ACTGATGAGCAGGTCA-1	8 WPC	CS20	1778	0.0156805	4783	-0.139337	-0.155089	G1	Long bone	eSSPC	0.360995	2.30701
CS20_ACTGATGCAAACAACA-1	8 WPC	CS20	1631	0.0199328	4164	-0.130364	-0.140331	G1	Long bone	eSSPC	0.102804	3.00689
CS20_ACTGATGCAGCGTAAG-1	8 WPC	CS20	3656	0.0176053	18574	0.333008	0.109643	S	Long bone	Myoprogenitor	7.41734	-3.12774
CS20_ACTGATGGTACTTGAC-1	8 WPC	CS20	1696	0.00946008	4334	-0.0946255	0.941811	G2M	Long bone	LBDMC	4.89565	0.279059
CS20_ACTGATGGTAGCCTCG-1	8 WPC	CS20	2784	0.0168875	8527	0.109887	0.687093	G2M	Long bone	PMSC	-3.50541	3.19006
CS20_ACTGATGGTATAGGTA-1	8 WPC	CS20	2842	0.00661813	10577	0.0295089	-0.181804	S	Long bone	eSSPC	-2.00073	0.000103906
CS20_ACTGATGGTATGAAAC-1	8 WPC	CS20	4742	0.0188942	28686	0.0336806	0.614645	G2M	Long bone	Myoprogenitor	8.61951	-2.30514
CS20_ACTGATGGTGTGGTTT-1	8 WPC	CS20	2394	0.0206054	7037	-0.0460977	-0.147715	G1	Long bone	BMSC	3.69493	5.77425
CS20_ACTGATGTCTGATTCT-1	8 WPC	CS20	4396	0.0171671	16718	0.0285556	0.304471	G2M	Long bone	LBDMC	2.50687	3.90274
CS20_ACTGCTCAGAATAGGG-1	8 WPC	CS20	2725	0.00686295	29142	0.222139	-0.00126062	S	Long bone	Erythrocyte	2.48567	-10.5262
CS20_ACTGCTCAGACTGTAA-1	8 WPC	CS20	2172	0.00757576	6600	-0.121522	-0.240815	G1	Long bone	Chondroblast	-2.09428	-1.46376
CS20_ACTGCTCCACCAGTTA-1	8 WPC	CS20	2606	0.013242	8760	-0.0739571	-0.168618	G1	Long bone	LBDMC	3.88821	3.52908
CS20_ACTGCTCGTCAGCTAT-1	8 WPC	CS20	2260	0.0449739	6715	-0.144131	-0.123865	G1	Long bone	LBDMC	5.87624	0.586065
CS20_ACTGCTCGTGTGACCC-1	8 WPC	CS20	2036	0.0172879	6305	-0.129996	-0.202684	G1	Long bone	Osteoprogenitor	1.56843	-2.08894
CS20_ACTGCTCTCGGCATCG-1	8 WPC	CS20	1452	0.0122817	3664	-0.108098	-0.185609	G1	Long bone	LBDMC	2.74662	3.30651
CS20_ACTGTCCAGCCGCCTA-1	8 WPC	CS20	2974	0.020919	14102	-0.0786181	-0.182206	G1	Long bone	Myocyte	13.1405	-1.66825
CS20_ACTGTCCAGGAGTTGC-1	8 WPC	CS20	2379	0.0116638	7459	-0.107699	-0.232614	G1	Long bone	Osteoprogenitor	3.06536	-2.58438
CS20_ACTGTCCCAAAGTCAA-1	8 WPC	CS20	2787	0.0133412	10194	-0.179171	-0.167387	G1	Long bone	Chondroblast	-4.11312	-2.88774
CS20_ACTGTCCCAATAGAGT-1	8 WPC	CS20	2343	0.00278379	6466	-0.0839587	-0.100068	G1	Long bone	eSSPC	-5.11406	0.859656
CS20_ACTGTCCCACAGGTTT-1	8 WPC	CS20	2103	0.00733663	5861	-0.140363	-0.110187	G1	Long bone	LBDMC	4.92079	-0.548488
CS20_ACTGTCCGTAGGGTAC-1	8 WPC	CS20	2221	0.0177606	6475	-0.108558	-0.167456	G1	Long bone	eSSPC	0.915729	1.89391
CS20_ACTGTCCGTGGCGAAT-1	8 WPC	CS20	1588	0.0181902	4343	-0.145455	-0.136186	G1	Long bone	BMSC	2.9578	4.06823
CS20_ACTGTCCTCAATAAGG-1	8 WPC	CS20	1787	0.0124364	5307	-0.169475	-0.176865	G1	Long bone	Chondroblast	-3.32965	-2.29949
CS20_ACTGTCCTCTAGCACA-1	8 WPC	CS20	2590	0.019314	9009	-0.0948352	-0.21947	G1	Long bone	eSSPC	0.293476	3.08112
CS20_ACTTACTGTAAGTTCC-1	8 WPC	CS20	2152	0.00428831	6063	-0.0418823	-0.183712	G1	Long bone	LBDMC	5.10301	2.03363
CS20_ACTTACTGTCTAAACC-1	8 WPC	CS20	3104	0.0114311	13297	-0.12988	-0.141346	G1	Long bone	LBDMC	3.1652	1.71438
CS20_ACTTACTGTGGTGTAG-1	8 WPC	CS20	1648	0.017311	3466	-0.047036	-0.165901	G1	Long bone	BMSC	3.48089	4.9634
CS20_ACTTGTTCAACTGCTA-1	8 WPC	CS20	3348	0.0161865	16557	-0.0780909	-0.178507	G1	Long bone	Myoprogenitor	9.17705	-1.81882
CS20_ACTTGTTCACTCTGTC-1	8 WPC	CS20	2061	0.0125042	5918	-0.181566	-0.208678	G1	Long bone	eSSPC	3.16267	2.16283
CS20_ACTTGTTGTACTTCTT-1	8 WPC	CS20	2513	0.00839563	8695	-0.10041	0.518918	G2M	Long bone	Chondrocyte	-5.97575	-6.70145
CS20_ACTTGTTGTGAGTATA-1	8 WPC	CS20	2519	0.0125177	8468	-0.102312	-0.206725	G1	Long bone	eSSPC	-1.31669	2.83251
CS20_ACTTGTTGTTCTGTTT-1	8 WPC	CS20	3538	0.0203739	13694	0.485806	0.540594	G2M	Long bone	BMSC	-1.45811	2.46674
CS20_ACTTGTTTCAGGCGAA-1	8 WPC	CS20	1903	0.0139434	4590	-0.117168	-0.200955	G1	Long bone	BMSC	3.41105	4.94461
CS20_ACTTGTTTCCACGAAT-1	8 WPC	CS20	2373	0.0210868	8631	-0.115618	-0.173305	G1	Long bone	LBDMC	2.18374	5.47015
CS20_ACTTGTTTCTTGAGGT-1	8 WPC	CS20	2393	0.00817572	8195	-0.0414118	-0.216867	G1	Long bone	Osteoprogenitor	0.902627	-2.37184
CS20_ACTTTCAAGAAACCGC-1	8 WPC	CS20	2595	0.012734	7853	0.203442	-0.103455	S	Long bone	LBDMC	5.39282	0.596045
CS20_ACTTTCAAGATATGCA-1	8 WPC	CS20	1988	0.0181818	5995	-0.0770241	-0.177629	G1	Long bone	eSSPC	-4.53902	3.15317
CS20_ACTTTCAAGCTGTCTA-1	8 WPC	CS20	1920	0.0602436	4598	-0.125543	-0.189675	G1	Long bone	Pericyte	5.65386	-3.48863
CS20_ACTTTCAAGGAGCGTT-1	8 WPC	CS20	1909	0.0159734	6010	-0.0162249	-0.144628	G1	Long bone	BMSC	4.21413	4.61325
CS20_ACTTTCAAGGCGTACA-1	8 WPC	CS20	1707	0.0120541	4065	-0.0462186	-0.160982	G1	Long bone	LBDMC	4.09924	2.12234
CS20_ACTTTCAAGTTAGCGG-1	8 WPC	CS20	1503	0.0161051	4719	-0.0915532	-0.174522	G1	Long bone	LBDMC	4.01344	0.588416
CS20_ACTTTCACATATACCG-1	8 WPC	CS20	2584	0.0109256	8146	-0.0688631	-0.222805	G1	Long bone	LBDMC	4.38309	2.46637
CS20_ACTTTCAGTAGTGAAT-1	8 WPC	CS20	3572	0.0271202	11025	-0.147491	-0.279292	G1	Long bone	BMSC	3.96101	5.36462
CS20_ACTTTCAGTCGGATCC-1	8 WPC	CS20	2330	0.0205553	6519	-0.121311	-0.0522721	G1	Long bone	eSSPC	-4.4963	-0.520475
CS20_ACTTTCAGTCGTCTTC-1	8 WPC	CS20	2083	0.0131526	7451	-0.0832071	-0.165193	G1	Long bone	eSSPC	-1.9926	1.54512
CS20_ACTTTCAGTCTGCCAG-1	8 WPC	CS20	1727	0.0130769	3900	-0.0802512	-0.214531	G1	Long bone	BMSC	1.58567	4.81786
CS20_ACTTTCAGTGCATCTA-1	8 WPC	CS20	2423	0.0119122	11249	-0.0443281	-0.166857	G1	Long bone	Myocyte	12.0978	-2.00927
CS20_ACTTTCAGTGCCTGCA-1	8 WPC	CS20	2192	0.0228495	9672	-0.0974675	-0.19547	G1	Long bone	Macrophage	0.817143	-9.20702
CS20_ACTTTCAGTGTTTGTG-1	8 WPC	CS20	2477	0.0131047	8165	-0.093133	-0.156757	G1	Long bone	BMSC	0.591978	4.2022
CS20_ACTTTCATCGCAAGCC-1	8 WPC	CS20	1264	0.0256868	2803	-0.181142	-0.0780421	G1	Long bone	LBDMC	2.54479	-0.0497938
CS20_AGAATAGAGCCACGCT-1	8 WPC	CS20	2271	0.0127209	7468	-0.125947	-0.230355	G1	Long bone	BMSC	1.77673	5.60661
CS20_AGAATAGCACCCTATC-1	8 WPC	CS20	2684	0.0180626	10519	-0.117596	-0.175494	G1	Long bone	BMSC	2.07189	5.34013
CS20_AGAATAGCACGTCTCT-1	8 WPC	CS20	1923	0.0102459	5368	-0.13579	-0.144014	G1	Long bone	eSSPC	-1.28183	1.14609
CS20_AGAATAGGTCTCCCTA-1	8 WPC	CS20	1793	0.0156431	5178	0.0103626	-0.169561	S	Long bone	eSSPC	-4.04371	0.092667
CS20_AGACGTTAGATATGCA-1	8 WPC	CS20	2188	0.0231282	7653	-0.0840158	-0.148626	G1	Long bone	Myoprogenitor	10.7939	-1.55916
CS20_AGACGTTAGTACATGA-1	8 WPC	CS20	2434	0.0214354	9377	0.0822136	-0.167216	S	Long bone	Myoprogenitor	9.91564	-3.56299
CS20_AGACGTTGTTAAAGTG-1	8 WPC	CS20	2095	0.0183219	6877	-0.0501462	-0.189423	G1	Long bone	LBDMC	2.1068	2.9278
CS20_AGACGTTTCAAACGGG-1	8 WPC	CS20	2311	0.0126478	8460	-0.125562	-0.28574	G1	Long bone	Chondroblast	-4.66414	-5.40286
CS20_AGAGCGAAGACGCTTT-1	8 WPC	CS20	4829	0.01735	25706	-0.119557	-0.187226	G1	Long bone	LBDMC	2.36666	1.89117
CS20_AGAGCGAAGCTAGTCT-1	8 WPC	CS20	4165	0.0161475	22728	0.292103	0.296669	G2M	Long bone	Myoprogenitor	7.83434	-2.53323
CS20_AGAGCGAAGCTATGCT-1	8 WPC	CS20	1916	0.0139665	5012	0.00394514	-0.123833	S	Long bone	BMSC	-0.0536769	3.84715
CS20_AGAGCGACACAGCCCA-1	8 WPC	CS20	2167	0.0204792	7178	-0.082757	-0.163611	G1	Long bone	Myoprogenitor	10.5294	-1.3819
CS20_AGAGCGACAGTTAACC-1	8 WPC	CS20	3005	0.0190853	14147	-0.111251	-0.142699	G1	Long bone	Myocyte	12.6896	-0.933971
CS20_AGAGCGAGTGTGAATA-1	8 WPC	CS20	1921	0.00671463	6255	-0.0942195	-0.159367	G1	Long bone	LBDMC	4.10388	2.31631
CS20_AGAGCGATCACATACG-1	8 WPC	CS20	2011	0.0139267	6606	-0.0814962	-0.174756	G1	Long bone	Chondrocyte	-6.35969	-4.91697
CS20_AGAGCTTAGAACTCGG-1	8 WPC	CS20	3778	0.0156615	15835	-0.132416	-0.204375	G1	Long bone	eSSPC	-4.00408	0.202382
CS20_AGAGCTTAGGATATAC-1	8 WPC	CS20	2074	0.0121801	5665	-0.0846922	-0.133713	G1	Long bone	LBDMC	4.78438	-0.0943287
CS20_AGAGCTTAGGCCATAG-1	8 WPC	CS20	2936	0.0183951	11253	0.0780979	-0.143555	S	Long bone	eSSPC	0.244665	2.27387
CS20_AGAGCTTAGGCTAGCA-1	8 WPC	CS20	1538	0.0258121	3448	-0.0410877	-0.195962	G1	Long bone	LBDMC	5.16732	2.64914
CS20_AGAGCTTAGTCGTTTG-1	8 WPC	CS20	2607	0.0123971	9115	-0.102655	-0.205323	G1	Long bone	LBDMC	2.46449	3.55389
CS20_AGAGCTTCAGTCAGAG-1	8 WPC	CS20	1576	0.0110304	3717	-0.156542	-0.16051	G1	Long bone	LBDMC	-1.41496	-0.169625
CS20_AGAGCTTCATCACGTA-1	8 WPC	CS20	2013	0.0116753	5396	-0.148565	0.449592	G2M	Long bone	eSSPC	-0.387274	2.03626
CS20_AGAGCTTGTAGCGCAA-1	8 WPC	CS20	1955	0.0152726	5631	-0.0973382	-0.140179	G1	Long bone	eSSPC	-0.0197697	-0.665357
CS20_AGAGCTTGTGCACCAC-1	8 WPC	CS20	1773	0.0178876	4696	-0.174105	-0.169069	G1	Long bone	BMSC	3.00741	3.89254
CS20_AGAGCTTGTTCAGACT-1	8 WPC	CS20	2360	0.0129347	8195	-0.0701281	-0.203312	G1	Long bone	eSSPC	-2.18093	-1.15405
CS20_AGAGCTTGTTGATTGC-1	8 WPC	CS20	4194	0.0185968	17745	-0.114583	-0.224401	G1	Long bone	eSSPC	-2.0542	3.18604
CS20_AGAGCTTTCTGCGTAA-1	8 WPC	CS20	2645	0.017738	11388	-0.105164	-0.239945	G1	Long bone	Myocyte	11.5814	-2.71446
CS20_AGAGTGGAGTACGCCC-1	8 WPC	CS20	2698	0.0124211	9822	-0.137666	-0.261826	G1	Long bone	eSSPC	0.627535	0.918367
CS20_AGAGTGGGTACCGGCT-1	8 WPC	CS20	4269	0.017148	19011	0.110909	-0.13968	S	Long bone	eSSPC	-0.714142	1.69342
CS20_AGAGTGGGTCGAAAGC-1	8 WPC	CS20	2923	0.0124829	15381	-0.154445	-0.182211	G1	Long bone	Myocyte	13.1426	-1.01332
CS20_AGAGTGGGTGCAGGTA-1	8 WPC	CS20	1989	0.0112548	5953	-0.0753045	-0.196755	G1	Long bone	Chondroblast	-3.28297	-1.98542
CS20_AGAGTGGGTGTTTGTG-1	8 WPC	CS20	1619	0.00965291	4869	-0.077466	-0.188797	G1	Long bone	Chondroblast	-3.52733	-1.94905
CS20_AGAGTGGTCACATGCA-1	8 WPC	CS20	1511	0.00736335	3531	-0.0314668	-0.159644	G1	Long bone	BMSC	3.99035	6.39514
CS20_AGAGTGGTCCGATATG-1	8 WPC	CS20	2170	0.0192816	6431	0.0422878	-0.196663	S	Long bone	eSSPC	-2.6824	0.620056
CS20_AGAGTGGTCTCGTTTA-1	8 WPC	CS20	1272	0.011893	3027	-0.0728731	-0.133657	G1	Long bone	Chondroblast	-2.13797	-2.03514
CS20_AGATCTGAGAAAGTGG-1	8 WPC	CS20	3253	0.00970575	12982	-0.140837	-0.211133	G1	Long bone	Chondroblast	-2.11602	-1.76781
CS20_AGATCTGAGCATCATC-1	8 WPC	CS20	2108	0.00799616	6253	-0.0822441	-0.166168	G1	Long bone	LBDMC	3.02054	1.71975
CS20_AGATCTGCACCAGTTA-1	8 WPC	CS20	2283	0.0126833	7569	-0.0664675	-0.179701	G1	Long bone	eSSPC	-0.223375	3.29391
CS20_AGATCTGCACCGATAT-1	8 WPC	CS20	2134	0.0123954	6212	-0.0996412	-0.172264	G1	Long bone	eSSPC	-0.312127	1.97848
CS20_AGATCTGGTAAGGGAA-1	8 WPC	CS20	1636	0.0169794	4476	-0.117119	-0.189272	G1	Long bone	BMSC	2.55421	5.49629
CS20_AGATCTGGTCTAACGT-1	8 WPC	CS20	1738	0.00979053	4392	-0.102932	-0.195029	G1	Long bone	LBDMC	4.14219	2.00912
CS20_AGATCTGTCCATGAAC-1	8 WPC	CS20	2556	0.0109386	7405	0.224587	-0.0266519	S	Long bone	LBDMC	5.41271	0.395315
CS20_AGATCTGTCGTAGGAG-1	8 WPC	CS20	1666	0.0113689	4310	-0.0900355	-0.113331	G1	Long bone	eSSPC	-2.75788	0.90047
CS20_AGATTGCAGCTCTCGG-1	8 WPC	CS20	6035	0.0254378	37857	0.117828	-0.00684443	S	Long bone	BMSC	-0.424959	2.83042
CS20_AGATTGCAGGTGCACA-1	8 WPC	CS20	2449	0.00869944	6897	-0.11992	-0.108298	G1	Long bone	Chondroblast	-5.52788	-2.38756
CS20_AGATTGCCACCGTTGG-1	8 WPC	CS20	2032	0.0104549	5452	-0.0538309	-0.221858	G1	Long bone	LBDMC	3.29907	0.755201
CS20_AGATTGCCAGGATCGA-1	8 WPC	CS20	1726	0.0162853	4851	-0.109488	-0.126485	G1	Long bone	LBDMC	3.43232	0.41207
CS20_AGATTGCCATATGGTC-1	8 WPC	CS20	2178	0.00733001	6412	-0.13441	-0.164681	G1	Long bone	Chondroblast	-4.16929	-3.09978
CS20_AGATTGCCATCACGTA-1	8 WPC	CS20	2890	0.0238596	8550	0.237781	0.629843	G2M	Long bone	Chondroblast	-3.76133	-1.81528
CS20_AGATTGCGTTAAAGAC-1	8 WPC	CS20	2814	0.0145747	10429	0.186473	-0.148443	S	Long bone	Chondroblast	-4.48369	-3.60414
CS20_AGATTGCGTTATCACG-1	8 WPC	CS20	1349	0.0192366	3327	-0.0719893	-0.12416	G1	Long bone	BMSC	3.06111	5.06699
CS20_AGATTGCTCACAAACC-1	8 WPC	CS20	2203	0.0197183	6745	-0.118394	-0.191351	G1	Long bone	BMSC	4.27885	5.77106
CS20_AGATTGCTCGACCAGC-1	8 WPC	CS20	3028	0.0104209	17369	-0.097775	-0.174092	G1	Long bone	Chondrocyte	-5.57666	-7.11855
CS20_AGATTGCTCTTAGAGC-1	8 WPC	CS20	2480	0.0119212	9395	-0.0779825	-0.153808	G1	Long bone	Osteoprogenitor	2.02706	-0.940726
CS20_AGCAGCCAGCCGGTAA-1	8 WPC	CS20	4008	0.0204408	17514	-0.147122	-0.197074	G1	Long bone	LBDMC	0.728321	3.19276
CS20_AGCAGCCAGCTGCGAA-1	8 WPC	CS20	2384	0.0200847	7319	-0.0141999	-0.166045	G1	Long bone	BMSC	1.61559	5.98801
CS20_AGCAGCCCAGACTCGC-1	8 WPC	CS20	2999	0.0167749	12936	0.155661	-0.123632	S	Long bone	Myoprogenitor	10.4742	-3.26542
CS20_AGCAGCCGTCGAGTTT-1	8 WPC	CS20	1948	0.0149959	6135	-0.133465	-0.150796	G1	Long bone	eSSPC	-4.25355	2.83303
CS20_AGCAGCCGTGGTCCGT-1	8 WPC	CS20	2539	0.0147954	7232	-0.122706	-0.243755	G1	Long bone	eSSPC	1.28961	2.49707
CS20_AGCAGCCTCGTTGACA-1	8 WPC	CS20	2028	0.0191047	5339	-0.142788	-0.181286	G1	Long bone	eSSPC	0.608438	2.20086
CS20_AGCATACAGAACTCGG-1	8 WPC	CS20	4443	0.0209376	28561	-0.100809	-0.141376	G1	Long bone	Myoprogenitor	10.5376	-2.6424
CS20_AGCATACAGATCCGAG-1	8 WPC	CS20	2208	0.0125494	7331	-0.09209	-0.129774	G1	Long bone	Osteoprogenitor	3.00913	-0.350637
CS20_AGCATACAGGATGTAT-1	8 WPC	CS20	1813	0.0267429	4375	-0.0644766	-0.19501	G1	Long bone	BMSC	2.4069	5.44197
CS20_AGCATACAGTGCAAGC-1	8 WPC	CS20	2376	0.0130093	8148	-0.161	-0.128694	G1	Long bone	BMSC	0.918363	3.91587
CS20_AGCATACCAATGACCT-1	8 WPC	CS20	5956	0.012365	31298	0.259185	0.0856009	S	Long bone	eSSPC	-3.06684	1.2743
CS20_AGCATACCATGGAATA-1	8 WPC	CS20	1937	0.0173524	5590	-0.0958602	-0.16719	G1	Long bone	LBDMC	4.81806	1.68773
CS20_AGCATACCATGTTGAC-1	8 WPC	CS20	2655	0.0199005	8241	-0.126319	0.787146	G2M	Long bone	Osteoprogenitor	-0.346328	-3.2907
CS20_AGCATACGTACCCAAT-1	8 WPC	CS20	2339	0.0199482	7720	0.326806	0.263584	S	Long bone	eSSPC	0.320658	1.16045
CS20_AGCATACGTAGGAGTC-1	8 WPC	CS20	1768	0.0140817	5042	-0.165485	-0.140486	G1	Long bone	eSSPC	-1.23739	0.891655
CS20_AGCATACGTATGCTTG-1	8 WPC	CS20	3469	0.0188048	14358	0.196759	-0.142573	S	Long bone	Myoprogenitor	8.59675	-3.0321
CS20_AGCATACGTCTGATCA-1	8 WPC	CS20	3566	0.0128585	14854	-0.126341	-0.222084	G1	Long bone	eSSPC	-3.96008	-0.484134
CS20_AGCATACGTTATTCTC-1	8 WPC	CS20	2422	0.0241413	6172	-0.120451	0.79842	G2M	Long bone	BMSC	3.11543	4.23875
CS20_AGCATACTCCAGAGGA-1	8 WPC	CS20	1393	0.0462018	3528	-0.0729153	-0.111856	G1	Long bone	Myoprogenitor	7.25703	-2.06946
CS20_AGCATACTCCTGCTTG-1	8 WPC	CS20	1873	0.0234347	5590	0.0147668	-0.162751	S	Long bone	eSSPC	0.365544	1.49458
CS20_AGCCTAAAGGGCTTGA-1	8 WPC	CS20	1314	0.0205912	4905	-0.0652994	-0.113437	G1	Long bone	Chondroblast	-4.01296	-4.77788
CS20_AGCCTAAAGTCCGTAT-1	8 WPC	CS20	3209	0.0121881	12143	0.232576	-0.122876	S	Long bone	eSSPC	0.445721	1.33171
CS20_AGCCTAACATACTACG-1	8 WPC	CS20	3396	0.0114632	16662	-0.150607	-0.180033	G1	Long bone	Myocyte	12.2646	-1.80543
CS20_AGCCTAACATGGTCTA-1	8 WPC	CS20	1953	0.0110823	5775	-0.124382	-0.189533	G1	Long bone	Chondroblast	-2.57536	-1.0883
CS20_AGCCTAAGTATAGTAG-1	8 WPC	CS20	1489	0.0289091	4739	-0.155026	-0.224737	G1	Long bone	LBDMC	2.36146	-0.00150833
CS20_AGCCTAAGTATTAGCC-1	8 WPC	CS20	2889	0.018437	9763	-0.155241	-0.19	G1	Long bone	eSSPC	0.646638	1.14837
CS20_AGCCTAAGTCGCCATG-1	8 WPC	CS20	2651	0.0272298	10797	-0.0728203	-0.213843	G1	Long bone	Myoprogenitor	10.7916	-3.09357
CS20_AGCCTAAGTCTTGATG-1	8 WPC	CS20	1411	0.0143526	3205	-0.130845	-0.170482	G1	Long bone	BMSC	1.95159	5.98177
CS20_AGCCTAAGTGCTTCTC-1	8 WPC	CS20	1758	0.0229862	5090	-0.0672651	-0.145653	G1	Long bone	eSSPC	0.64285	2.48402
CS20_AGCCTAAGTTACGACT-1	8 WPC	CS20	1500	0.0204476	3619	-0.155781	-0.101688	G1	Long bone	BMSC	1.65921	4.74321
CS20_AGCCTAATCACAGTAC-1	8 WPC	CS20	2507	0.00967144	7548	-0.00114895	1.04312	G2M	Long bone	LBDMC	5.53919	1.41146
CS20_AGCCTAATCACATACG-1	8 WPC	CS20	3440	0.0174187	13319	0.404	0.3438	S	Long bone	LBDMC	2.78817	4.20776
CS20_AGCGGTCAGAGACTAT-1	8 WPC	CS20	1706	0.0115839	4489	-0.0941661	-0.1711	G1	Long bone	Osteoprogenitor	3.70495	-0.635966
CS20_AGCGGTCAGCCAGTAG-1	8 WPC	CS20	1905	0.00677638	5165	-0.089359	-0.169309	G1	Long bone	LBDMC	-0.903597	-0.550503
CS20_AGCGGTCAGTCAATAG-1	8 WPC	CS20	3884	0.0124292	16252	-0.105609	-0.18232	G1	Long bone	eSSPC	-1.92868	0.160651
CS20_AGCGGTCCACGGCGTT-1	8 WPC	CS20	2048	0.0167295	6635	-0.141333	-0.229976	G1	Long bone	Osteoprogenitor	2.65063	-0.894205
CS20_AGCGGTCCACGTTGGC-1	8 WPC	CS20	2091	0.0203426	5604	-0.13122	-0.212281	G1	Long bone	eSSPC	-3.62058	-1.43391
CS20_AGCGGTCCATCCTTGC-1	8 WPC	CS20	1867	0.0135631	5456	-0.0874207	-0.148088	G1	Long bone	eSSPC	-3.06341	-0.38032
CS20_AGCGGTCGTAGCGTAG-1	8 WPC	CS20	1637	0.0148615	3970	-0.0992963	-0.193647	G1	Long bone	LBDMC	2.35714	0.748023
CS20_AGCGGTCGTCTGATTG-1	8 WPC	CS20	2766	0.0174877	11551	-0.136254	-0.198129	G1	Long bone	Chondrocyte	-7.37444	-7.54535
CS20_AGCGGTCTCAATAAGG-1	8 WPC	CS20	2726	0.0270584	8611	-0.171787	-0.168692	G1	Long bone	BMSC	3.13516	5.52078
CS20_AGCGGTCTCATGTCTT-1	8 WPC	CS20	3670	0.0152086	14860	-0.0967689	-0.19245	G1	Long bone	eSSPC	-0.995828	1.88986
CS20_AGCGGTCTCCACTGGG-1	8 WPC	CS20	1843	0.012939	4869	-0.0534671	-0.151433	G1	Long bone	LBDMC	5.72026	0.310503
CS20_AGCGGTCTCCTGTAGA-1	8 WPC	CS20	3188	0.0138193	15775	-0.0259486	0.188991	G2M	Long bone	Myoprogenitor	9.14896	-2.32795
CS20_AGCGGTCTCGATCCCT-1	8 WPC	CS20	1352	0.0117071	3673	-0.156565	-0.182792	G1	Long bone	LBDMC	5.42994	1.17879
CS20_AGCGTATAGAGGTACC-1	8 WPC	CS20	2714	0.00829828	8797	-0.164864	-0.248283	G1	Long bone	LBDMC	3.32436	2.98807
CS20_AGCGTATAGCGTTGCC-1	8 WPC	CS20	2362	0.0242497	7464	-0.156558	-0.181094	G1	Long bone	PMSC	-3.45266	3.63358
CS20_AGCGTATCAGTAAGAT-1	8 WPC	CS20	1867	0.0290797	5846	-0.0165817	-0.185311	G1	Long bone	Chondroblast	-3.8272	-3.01914
CS20_AGCGTATGTAAGAGAG-1	8 WPC	CS20	1973	0.0141167	4817	-0.103266	-0.102221	G1	Long bone	eSSPC	-4.14215	1.60814
CS20_AGCGTATGTCTAGTGT-1	8 WPC	CS20	2065	0.0110148	5538	-0.134731	-0.22559	G1	Long bone	BMSC	2.10208	5.09891
CS20_AGCGTATGTGAGGGTT-1	8 WPC	CS20	1852	0.0412246	6598	-0.14131	-0.253788	G1	Long bone	Osteoprogenitor	0.797809	-2.11236
CS20_AGCGTATGTTATCGGT-1	8 WPC	CS20	2365	0.0206032	6698	-0.123249	-0.201447	G1	Long bone	BMSC	4.42894	4.52058
CS20_AGCGTATTCATGCAAC-1	8 WPC	CS20	2246	0.00827982	5918	-0.020532	-0.161124	G1	Long bone	PMSC	-6.68891	2.65308
CS20_AGCGTATTCATTGCGA-1	8 WPC	CS20	2054	0	8637	0.218204	0.0811489	S	Long bone	Osteoprogenitor	1.38759	-1.71926
CS20_AGCGTATTCCTAAGTG-1	8 WPC	CS20	3358	0.0133268	18309	0.233615	0.0947902	S	Long bone	Myoprogenitor	7.85534	-2.21007
CS20_AGCGTATTCCTAGGGC-1	8 WPC	CS20	2481	0.0100483	7663	-0.124795	-0.191907	G1	Long bone	Osteoprogenitor	3.19959	-1.74234
CS20_AGCGTATTCTAACTCT-1	8 WPC	CS20	3327	0.0285572	12081	0.405521	-0.0756074	S	Long bone	BMSC	3.44841	6.15045
CS20_AGCGTCGCATGACGGA-1	8 WPC	CS20	2776	0.0152195	10250	0.097382	0.308759	G2M	Long bone	eSSPC	-3.94493	1.11027
CS20_AGCGTCGGTCTGGTCG-1	8 WPC	CS20	3699	0.0271117	13094	-0.151541	-0.197107	G1	Long bone	BMSC	3.60756	4.55901
CS20_AGCGTCGTCAATAAGG-1	8 WPC	CS20	1680	0.015024	4992	-0.182872	-0.163726	G1	Long bone	eSSPC	2.35868	1.7771
CS20_AGCGTCGTCCTACAGA-1	8 WPC	CS20	2153	0.0128146	8662	-0.0890827	-0.15956	G1	Long bone	Myocyte	11.8068	-2.6149
CS20_AGCTCCTAGTTCGCAT-1	8 WPC	CS20	1652	0.0229158	4582	-0.128845	-0.145828	G1	Long bone	eSSPC	-0.136595	1.45984
CS20_AGCTCCTCACAGACTT-1	8 WPC	CS20	1995	0.0278352	5317	-0.0292377	-0.183769	G1	Long bone	BMSC	2.69153	5.20474
CS20_AGCTCCTCACCCAGTG-1	8 WPC	CS20	3370	0.0116935	12229	0.204649	-0.208635	S	Long bone	LBDMC	-1.57651	0.225395
CS20_AGCTCCTCACGGTAGA-1	8 WPC	CS20	3686	0.0214188	16901	-0.158896	-0.196605	G1	Long bone	eSSPC	-1.86856	-0.663578
CS20_AGCTCCTGTAGCCTAT-1	8 WPC	CS20	2147	0.0083949	5956	-0.0870067	-0.162317	G1	Long bone	LBDMC	5.7086	1.81783
CS20_AGCTCCTGTATCTGCA-1	8 WPC	CS20	2038	0.0225294	5859	-0.146375	-0.179488	G1	Long bone	PMSC	-3.49272	3.72277
CS20_AGCTCCTGTATTCGTG-1	8 WPC	CS20	2316	0.0104318	7573	-0.0944429	-0.184491	G1	Long bone	Chondroblast	-2.20234	-1.3484
CS20_AGCTCCTTCAATCTCT-1	8 WPC	CS20	2362	0.0375328	7247	0.253082	0.197474	S	Long bone	eSSPC	-1.26502	-0.516922
CS20_AGCTCCTTCCAACCAA-1	8 WPC	CS20	3626	0.0158769	20218	-0.102036	-0.193623	G1	Long bone	Myocyte	13.0837	-1.11682
CS20_AGCTCCTTCGCAAACT-1	8 WPC	CS20	1564	0.0026699	4120	0.000753924	-0.136303	S	Long bone	eSSPC	-3.70289	0.450361
CS20_AGCTCCTTCGTATCAG-1	8 WPC	CS20	2418	0.0128002	7578	-0.148873	-0.190025	G1	Long bone	Osteoprogenitor	2.27291	1.26858
CS20_AGCTCTCAGATATGCA-1	8 WPC	CS20	4394	0.0145853	17689	-0.0921091	-0.189096	G1	Long bone	eSSPC	-2.81623	0.523137
CS20_AGCTCTCCAAGCTGAG-1	8 WPC	CS20	1819	0.014998	4934	-0.11646	-0.222394	G1	Long bone	Osteoprogenitor	2.42334	-1.95405
CS20_AGCTCTCCAGCTGCTG-1	8 WPC	CS20	3179	0.0139761	11305	-0.147166	-0.137484	G1	Long bone	eSSPC	-1.09991	-0.750772
CS20_AGCTCTCGTCAAGCGA-1	8 WPC	CS20	1927	0.0152126	7691	-0.1391	-0.106927	G1	Long bone	Myocyte	12.4919	-1.36658
CS20_AGCTCTCGTCCCGACA-1	8 WPC	CS20	1955	0.00343784	7272	-0.130408	-0.20792	G1	Long bone	Osteoprogenitor	1.30898	-1.21511
CS20_AGCTTGAAGATCTGAA-1	8 WPC	CS20	2981	0.0191789	9646	-0.0612043	-0.126102	G1	Long bone	BMSC	1.55833	4.39679
CS20_AGCTTGAAGTAGTGCG-1	8 WPC	CS20	1505	0.0108878	3582	-0.128901	-0.163554	G1	Long bone	eSSPC	-2.47088	0.347686
CS20_AGGCCACCACATAACC-1	8 WPC	CS20	1440	0.0331354	3199	-0.0426101	-0.16031	G1	Long bone	LBDMC	2.38529	2.47987
CS20_AGGCCACCAGTGAGTG-1	8 WPC	CS20	2371	0.0158143	7841	-0.0708603	-0.0637873	G1	Long bone	BMSC	3.13072	4.63368
CS20_AGGCCACCATCGACGC-1	8 WPC	CS20	2450	0.0260756	9204	-0.118275	-0.206966	G1	Long bone	BMSC	1.21404	5.72523
CS20_AGGCCACGTAAAGTCA-1	8 WPC	CS20	2604	0.0148662	8072	-0.0797936	-0.126819	G1	Long bone	LBDMC	4.74861	0.184278
CS20_AGGCCACTCAACCATG-1	8 WPC	CS20	2709	0.000165098	12114	-0.12026	1.0579	G2M	Long bone	Osteoprogenitor	1.52361	-0.206873
CS20_AGGCCACTCCACTGGG-1	8 WPC	CS20	2209	0.0288516	7036	0.163139	-0.0933105	S	Long bone	eSSPC	-3.21338	0.303156
CS20_AGGCCACTCTTGCAAG-1	8 WPC	CS20	2339	0.0571836	6313	0.00370534	1.09018	G2M	Long bone	Osteoprogenitor	2.96522	0.7433
CS20_AGGCCGTAGAGGGATA-1	8 WPC	CS20	1680	0.00664523	4665	-0.0927741	-0.126299	G1	Long bone	LBDMC	-0.100454	0.244015
CS20_AGGCCGTAGGCACATG-1	8 WPC	CS20	1572	0.00812458	4431	-0.141957	-0.252923	G1	Long bone	Chondroblast	-3.54665	-4.88253
CS20_AGGCCGTCAGTGGGAT-1	8 WPC	CS20	1845	0.0185264	4696	-0.0713886	-0.0920106	G1	Long bone	LBDMC	4.79249	2.39479
CS20_AGGCCGTCATTGCGGC-1	8 WPC	CS20	3068	0.0337997	9793	-0.122514	-0.213397	G1	Long bone	eSSPC	-1.84453	0.879359
CS20_AGGCCGTGTCAATGTC-1	8 WPC	CS20	2377	0.0253749	7803	-0.0552171	-0.165262	G1	Long bone	BMSC	4.08256	4.02428
CS20_AGGCCGTGTGCACCAC-1	8 WPC	CS20	2104	0.0119714	7685	-0.138908	-0.197535	G1	Long bone	Chondroblast	-2.63404	-1.5598
CS20_AGGCCGTTCTTGAGAC-1	8 WPC	CS20	3107	0.0142184	11253	-0.121237	-0.184801	G1	Long bone	BMSC	1.65686	3.0857
CS20_AGGGAGTAGTTGCAGG-1	8 WPC	CS20	2247	0.0123709	7356	-0.0660534	-0.14058	G1	Long bone	LBDMC	5.05028	1.13419
CS20_AGGGAGTCACAAGCCC-1	8 WPC	CS20	2350	0.0112345	7922	-0.102486	-0.176401	G1	Long bone	BMSC	1.11818	4.64769
CS20_AGGGAGTCACACTGCG-1	8 WPC	CS20	1915	0.01385	6065	-0.113982	-0.155903	G1	Long bone	eSSPC	-0.224196	1.84621
CS20_AGGGAGTCAGACAAGC-1	8 WPC	CS20	2071	0.0163106	6131	-0.0814627	-0.170121	G1	Long bone	BMSC	2.51259	5.18851
CS20_AGGGAGTCATGTCTCC-1	8 WPC	CS20	2335	0.0100601	8648	-0.108755	-0.240958	G1	Long bone	eSSPC	0.248066	1.2183
CS20_AGGGAGTGTGAGGGAG-1	8 WPC	CS20	1865	0.0203932	5443	-0.17219	-0.195375	G1	Long bone	eSSPC	-3.53861	0.430599
CS20_AGGGAGTGTGTGACCC-1	8 WPC	CS20	1732	0.047628	5291	-0.153276	-0.132206	G1	Long bone	eSSPC	-0.352186	1.26657
CS20_AGGGAGTGTGTGACGA-1	8 WPC	CS20	2099	0.0170816	6908	-0.0235191	-0.0967753	G1	Long bone	Chondroblast	-4.2186	-2.65195
CS20_AGGGAGTTCCGAGCCA-1	8 WPC	CS20	2820	0.0297683	8331	-0.138872	0.781615	G2M	Long bone	Endothelium	4.74313	-7.87514
CS20_AGGGAGTTCGTCGTTC-1	8 WPC	CS20	1928	0.0176361	5897	-0.062578	-0.207169	G1	Long bone	LBDMC	5.54965	1.22282
CS20_AGGGATGAGAGTACAT-1	8 WPC	CS20	1778	0.0106144	4899	0.0160495	-0.0696537	S	Long bone	LBDMC	5.25028	0.770615
CS20_AGGGATGAGATGGCGT-1	8 WPC	CS20	1750	0.0202345	4349	-0.13773	-0.129143	G1	Long bone	eSSPC	-5.0931	2.07465
CS20_AGGGATGAGATGTAAC-1	8 WPC	CS20	1984	0.0162564	6459	-0.132102	-0.246881	G1	Long bone	eSSPC	-3.08777	1.6077
CS20_AGGGATGAGCTACCGC-1	8 WPC	CS20	2035	0.0113924	6320	-0.135999	-0.145237	G1	Long bone	Osteoprogenitor	2.80163	-1.03152
CS20_AGGGATGAGCTGCAAG-1	8 WPC	CS20	2766	0.0165966	9038	-0.089239	-0.19648	G1	Long bone	Osteoprogenitor	3.30433	0.597986
CS20_AGGGATGAGGAATCGC-1	8 WPC	CS20	1707	0.0223642	4382	-0.0343646	-0.254158	G1	Long bone	Osteoprogenitor	2.47517	-2.47321
CS20_AGGGATGCAAGCTGAG-1	8 WPC	CS20	3036	0.0174209	10275	0.233448	0.341691	G2M	Long bone	BMSC	3.62782	5.78575
CS20_AGGGATGCACAACGCC-1	8 WPC	CS20	2420	0.0286783	6416	-0.156298	-0.190486	G1	Long bone	Schwann	6.70639	-2.02935
CS20_AGGGATGCACAGACAG-1	8 WPC	CS20	3799	0.0206612	15730	-0.160213	-0.183528	G1	Long bone	BMSC	-1.11718	4.93593
CS20_AGGGATGCAGTAAGAT-1	8 WPC	CS20	2438	0.0121762	7720	-0.0816489	-0.187876	G1	Long bone	LBDMC	1.36084	3.20566
CS20_AGGGATGCATGCTAGT-1	8 WPC	CS20	2160	0.0127031	8738	-0.0947328	-0.174749	G1	Long bone	Myocyte	12.8802	-2.07614
CS20_AGGGATGGTACCGCTG-1	8 WPC	CS20	2603	0.02508	7496	-0.130342	1.23562	G2M	Long bone	eSSPC	-3.29274	4.17892
CS20_AGGGATGGTGAAGGCT-1	8 WPC	CS20	2003	0.0168274	5289	-0.0520818	0.199499	G2M	Long bone	eSSPC	-0.292283	-0.849482
CS20_AGGGATGGTTGGTAAA-1	8 WPC	CS20	4017	0.0221521	17425	0.0932684	-0.126385	S	Long bone	Chondroblast	-3.30545	-2.23774
CS20_AGGGATGTCCAAATGC-1	8 WPC	CS20	2804	0.0194798	9343	0.360899	0.409457	G2M	Long bone	LBDMC	0.880678	2.83655
CS20_AGGGATGTCCTTTCGG-1	8 WPC	CS20	2539	0.0113813	8347	0.0834371	-0.112366	S	Long bone	PMSC	-4.82947	4.86724
CS20_AGGGATGTCTTGACGA-1	8 WPC	CS20	2624	0.0108078	10918	-0.0719511	-0.115262	G1	Long bone	LBDMC	2.02102	1.19001
CS20_AGGGTGACAACTGGCC-1	8 WPC	CS20	2481	0.0172504	9507	-0.156467	-0.156693	G1	Long bone	Chondroblast	-4.87139	-4.08212
CS20_AGGGTGACAAGCGAGT-1	8 WPC	CS20	4451	0.0138242	20833	-0.171046	-0.236807	G1	Long bone	eSSPC	-3.267	0.12115
CS20_AGGGTGACAATAGCAA-1	8 WPC	CS20	3270	0.025523	11519	0.13507	-0.123852	S	Long bone	eSSPC	-3.43225	4.30757
CS20_AGGGTGAGTCAAGCGA-1	8 WPC	CS20	1533	0.0190154	3839	-0.0866719	-0.160151	G1	Long bone	eSSPC	-0.082344	2.70357
CS20_AGGGTGATCCACGACG-1	8 WPC	CS20	2192	0.00782072	6649	-0.0915444	-0.256563	G1	Long bone	LBDMC	5.40521	1.37024
CS20_AGGGTGATCGTACCGG-1	8 WPC	CS20	2365	0.0148645	7602	-0.114621	-0.121603	G1	Long bone	eSSPC	1.56899	2.72309
CS20_AGGGTGATCGTAGATC-1	8 WPC	CS20	1934	0.0108563	6540	-0.0853609	-0.154976	G1	Long bone	BMSC	1.87854	3.50168
CS20_AGGGTGATCTACCTGC-1	8 WPC	CS20	2160	0.0130106	7148	-0.10352	-0.138403	G1	Long bone	Chondrocyte	-7.30474	-5.29739
CS20_AGGTCATAGCCATCGC-1	8 WPC	CS20	1992	0.0178571	6384	-0.084477	-0.20394	G1	Long bone	LBDMC	1.39329	3.7505
CS20_AGGTCATAGGATGCGT-1	8 WPC	CS20	1782	0.015409	4413	-0.0594146	-0.140429	G1	Long bone	BMSC	1.13526	3.12611
CS20_AGGTCATAGTCCGTAT-1	8 WPC	CS20	3058	0.0211749	12137	-0.0959685	-0.113619	G1	Long bone	LBDMC	3.21685	3.34017
CS20_AGGTCATCAGGGTATG-1	8 WPC	CS20	2891	0.0206949	9181	-0.131715	-0.232544	G1	Long bone	eSSPC	-2.2222	1.29163
CS20_AGGTCATCATGGGACA-1	8 WPC	CS20	3994	0.0199664	16678	-0.157444	-0.185699	G1	Long bone	LBDMC	1.36412	2.80624
CS20_AGGTCATGTCAACTGT-1	8 WPC	CS20	2380	0.0110963	7480	0.204201	-0.0408089	S	Long bone	LBDMC	-1.4625	0.166267
CS20_AGGTCATGTCTCTCTG-1	8 WPC	CS20	1953	0.0129849	6084	-0.144855	-0.207069	G1	Long bone	eSSPC	-0.453758	0.902116
CS20_AGGTCATTCCGCAAGC-1	8 WPC	CS20	1726	0.0121007	4132	-0.0608618	-0.0204089	G1	Long bone	eSSPC	-3.22775	0.203936
CS20_AGGTCATTCCTACAGA-1	8 WPC	CS20	2594	0.011326	9977	-0.144335	-0.233167	G1	Long bone	BMSC	2.1871	4.16798
CS20_AGGTCATTCTACCAGA-1	8 WPC	CS20	2871	0.0141031	15883	-0.057262	-0.150526	G1	Long bone	Myoprogenitor	9.21	-2.89264
CS20_AGGTCATTCTTGACGA-1	8 WPC	CS20	2223	0.00864927	6937	-0.0768718	-0.213413	G1	Long bone	Osteoprogenitor	2.09757	-2.53913
CS20_AGGTCCGAGCTAGTCT-1	8 WPC	CS20	2029	0.0179697	6344	-0.134533	-0.233807	G1	Long bone	BMSC	0.0836135	4.52061
CS20_AGGTCCGAGGCTAGAC-1	8 WPC	CS20	2783	0.0129111	8210	0.205526	1.03103	G2M	Long bone	eSSPC	-5.37414	1.04048
CS20_AGGTCCGAGGTGCACA-1	8 WPC	CS20	1486	0.0317705	3242	-0.0992714	-0.11545	G1	Long bone	Osteoprogenitor	2.03558	-2.15596
CS20_AGGTCCGCAATAGCGG-1	8 WPC	CS20	4505	0.0162565	22391	-0.119202	-0.210693	G1	Long bone	eSSPC	-3.24605	-0.724802
CS20_AGGTCCGCATCCAACA-1	8 WPC	CS20	1218	0	4381	-0.0422723	-0.228599	G1	Long bone	Myocyte	12.4723	-1.04855
CS20_AGGTCCGGTACCGTAT-1	8 WPC	CS20	1564	0.0105083	4663	-0.172148	-0.181782	G1	Long bone	eSSPC	-1.55694	1.09259
CS20_AGGTCCGGTACCTACA-1	8 WPC	CS20	2351	0.0216724	10105	0.172059	-0.0728142	S	Long bone	Myoprogenitor	9.9244	-2.81795
CS20_AGGTCCGGTGAGCGAT-1	8 WPC	CS20	1932	0.0166852	5394	-0.153654	-0.201509	G1	Long bone	LBDMC	3.5353	2.7159
CS20_AGGTCCGTCAAACCAC-1	8 WPC	CS20	2659	0.0179319	9313	-0.0708849	-0.142212	G1	Long bone	eSSPC	-3.2219	-0.311891
CS20_AGGTCCGTCAGCTCGG-1	8 WPC	CS20	2185	0.0296816	7412	-0.145563	-0.234431	G1	Long bone	BMSC	0.962019	5.29092
CS20_AGGTCCGTCTGAGGGA-1	8 WPC	CS20	4475	0.0150265	19632	-0.0498327	0.702634	G2M	Long bone	eSSPC	-1.5817	0.412343
CS20_AGGTCCGTCTGTCAAG-1	8 WPC	CS20	1843	0.0242126	4667	-0.106532	-0.168736	G1	Long bone	BMSC	3.07701	5.74209
CS20_AGTAGTCAGCGTTGCC-1	8 WPC	CS20	2503	0.0147291	10116	-0.0755736	-0.191729	G1	Long bone	LBDMC	3.01714	0.953842
CS20_AGTAGTCAGGAATCGC-1	8 WPC	CS20	3266	0.0115971	20350	-0.0957989	-0.159396	G1	Long bone	Myocyte	12.7216	-1.8491
CS20_AGTAGTCAGTGCGATG-1	8 WPC	CS20	2668	0.0130782	8258	0.36509	0.406236	G2M	Long bone	LBDMC	5.16773	1.3767
CS20_AGTAGTCCACGAAGCA-1	8 WPC	CS20	1569	0.0062585	3675	-0.12589	-0.204645	G1	Long bone	eSSPC	-2.41916	-0.356054
CS20_AGTAGTCCACTCGACG-1	8 WPC	CS20	4693	0.0206429	23301	-0.175389	-0.236715	G1	Long bone	eSSPC	-1.60985	3.46652
CS20_AGTAGTCCAGATCTGT-1	8 WPC	CS20	3260	0.0167825	16982	-0.141653	-0.210864	G1	Long bone	Chondrocyte	-5.48993	-7.06284
CS20_AGTAGTCGTACCTACA-1	8 WPC	CS20	2396	0.0120356	7644	-0.135418	-0.259813	G1	Long bone	Osteoprogenitor	2.45099	-1.81635
CS20_AGTAGTCGTATGGTTC-1	8 WPC	CS20	4163	0.0179945	16116	-0.110796	-0.225998	G1	Long bone	eSSPC	0.582213	1.01274
CS20_AGTAGTCGTGTTCGAT-1	8 WPC	CS20	3170	0.0172046	12671	0.0238548	-0.218257	S	Long bone	eSSPC	-1.58342	0.123268
CS20_AGTAGTCGTTGTTTGG-1	8 WPC	CS20	3260	0.0137361	15725	-0.0696559	-0.222195	G1	Long bone	Osteoprogenitor	1.5336	-0.321401
CS20_AGTAGTCTCAGCTCGG-1	8 WPC	CS20	2762	0.0116007	8965	0.185264	0.72821	G2M	Long bone	eSSPC	-4.45392	0.952866
CS20_AGTCTTTAGCCACGTC-1	8 WPC	CS20	2645	0.0228194	9378	-0.0921805	-0.19959	G1	Long bone	Osteoprogenitor	1.99933	-1.95785
CS20_AGTCTTTCAACACCCG-1	8 WPC	CS20	3618	0.0127292	15162	-0.102603	-0.198233	G1	Long bone	eSSPC	-2.58501	0.921888
CS20_AGTCTTTCACACTGCG-1	8 WPC	CS20	3513	0.0375882	15590	0.14423	-0.172551	S	Long bone	BMSC	2.21659	5.01328
CS20_AGTCTTTGTACACCGC-1	8 WPC	CS20	1731	0.0102208	4892	-0.0300764	-0.15074	G1	Long bone	eSSPC	-3.91621	-1.12017
CS20_AGTCTTTGTGCTGTAT-1	8 WPC	CS20	2088	0.0110321	6889	-0.0514123	-0.202794	G1	Long bone	LBDMC	4.47734	0.289271
CS20_AGTCTTTGTGTCTGAT-1	8 WPC	CS20	2089	0.0150125	5995	0.379671	0.398056	G2M	Long bone	eSSPC	-0.821865	-1.16403
CS20_AGTCTTTGTTCTCATT-1	8 WPC	CS20	2407	0.0215505	7146	0.122561	-0.210337	S	Long bone	eSSPC	-2.50068	0.737644
CS20_AGTCTTTGTTTAGGAA-1	8 WPC	CS20	3053	0.0137112	9773	-0.0823844	-0.179619	G1	Long bone	LBDMC	3.96075	3.81345
CS20_AGTCTTTTCACGAAGG-1	8 WPC	CS20	2116	0.0195434	6089	0.288848	-0.0813712	S	Long bone	PMSC	-5.79572	2.03343
CS20_AGTCTTTTCGAATGGG-1	8 WPC	CS20	2321	0.0125794	8188	-0.0794047	-0.218116	G1	Long bone	eSSPC	0.0306856	2.38525
CS20_AGTCTTTTCTGAGGGA-1	8 WPC	CS20	2076	0.011126	5213	0.00504652	-0.166733	S	Long bone	BMSC	3.22729	4.79619
CS20_AGTGAGGAGGCGACAT-1	8 WPC	CS20	3408	0.0308081	11880	-0.0970768	0.335321	G2M	Long bone	eSSPC	-1.59176	0.513497
CS20_AGTGAGGAGGCTCATT-1	8 WPC	CS20	3021	0.0100744	13301	-0.0471377	-0.199879	G1	Long bone	Osteoprogenitor	0.789083	0.0936009
CS20_AGTGAGGAGTACGACG-1	8 WPC	CS20	1945	0.0145828	7406	-0.0883518	-0.236079	G1	Long bone	Osteoprogenitor	2.51468	-0.501937
CS20_AGTGAGGCAAGAGGCT-1	8 WPC	CS20	3411	0.00831897	13343	-0.154632	-0.220279	G1	Long bone	eSSPC	-0.835642	1.17453
CS20_AGTGAGGCAATGGACG-1	8 WPC	CS20	2303	0.0246122	7801	0.328443	-0.125158	S	Long bone	LBDMC	3.57168	0.212386
CS20_AGTGAGGCAGACACTT-1	8 WPC	CS20	1961	0.0149727	5677	-0.139718	-0.0462834	G1	Long bone	BMSC	3.88719	4.25739
CS20_AGTGAGGCAGCTATTG-1	8 WPC	CS20	2484	0.00879567	7390	-0.15869	-0.210315	G1	Long bone	LBDMC	5.66836	0.496678
CS20_AGTGAGGCAGTTCCCT-1	8 WPC	CS20	3769	0.0240234	14361	0.413152	0.269865	S	Long bone	BMSC	0.317192	6.15022
CS20_AGTGAGGTCCGGCACA-1	8 WPC	CS20	3117	0.0223547	12078	0.18312	-0.0630894	S	Long bone	Myoprogenitor	8.84146	-1.77195
CS20_AGTGAGGTCCGGGTGT-1	8 WPC	CS20	2211	0.0129902	8160	-0.118315	-0.186351	G1	Long bone	Osteoprogenitor	2.35993	-0.800411
CS20_AGTGAGGTCCTGCTTG-1	8 WPC	CS20	1935	0.0189387	5333	0.330269	0.164849	S	Long bone	eSSPC	-3.77745	-0.66165
CS20_AGTGAGGTCGACCAGC-1	8 WPC	CS20	1638	0.0132922	4213	-0.0348019	-0.140804	G1	Long bone	LBDMC	0.0671966	-1.15378
CS20_AGTGAGGTCTTCTGGC-1	8 WPC	CS20	2025	0.0319741	5567	0.340549	-0.176307	S	Long bone	Osteoprogenitor	0.458083	-2.10337
CS20_AGTGGGACAAGCGTAG-1	8 WPC	CS20	1137	0.00292223	15057	-0.0476482	-0.0722956	G1	Long bone	Erythrocyte	2.16584	-10.6618
CS20_AGTGGGACACGGACAA-1	8 WPC	CS20	1533	0.0177129	3839	-0.000280932	-0.0800893	G1	Long bone	LBDMC	3.69726	0.877031
CS20_AGTGGGACAGACAAGC-1	8 WPC	CS20	2936	0.0165005	11030	-0.160472	-0.237213	G1	Long bone	BMSC	0.874363	6.58106
CS20_AGTGGGACAGCTATTG-1	8 WPC	CS20	1630	0.00404341	4699	-0.151345	-0.14396	G1	Long bone	eSSPC	-4.06386	1.13967
CS20_AGTGGGACATCTCCCA-1	8 WPC	CS20	1828	0.0179006	4525	-0.0588745	-0.0520876	G1	Long bone	eSSPC	-3.55575	-1.17332
CS20_AGTGGGACATGAGCGA-1	8 WPC	CS20	2481	0.00825225	8119	-0.165203	-0.174043	G1	Long bone	BMSC	2.04025	4.54653
CS20_AGTGGGAGTTTGACAC-1	8 WPC	CS20	3420	0.0130502	13563	0.00493027	-0.173081	S	Long bone	LBDMC	3.92861	0.827518
CS20_AGTGGGATCAGGCGAA-1	8 WPC	CS20	2256	0.0114026	21574	0.285985	0.16752	S	Long bone	Erythrocyte	2.18503	-10.2107
CS20_AGTGTCAAGCAATCTC-1	8 WPC	CS20	1891	0.00885276	5535	-0.0747931	-0.21189	G1	Long bone	LBDMC	2.17422	0.297055
CS20_AGTGTCACACTGTGTA-1	8 WPC	CS20	2232	0.0179133	7313	-0.159673	-0.142888	G1	Long bone	BMSC	1.66037	5.5744
CS20_AGTGTCACATCACAAC-1	8 WPC	CS20	2209	0.0179952	6724	-0.159716	-0.188526	G1	Long bone	LBDMC	3.64844	2.6888
CS20_AGTGTCACATGTTGAC-1	8 WPC	CS20	1595	0.0181055	4529	-0.0440446	-0.181033	G1	Long bone	LBDMC	2.85413	1.57836
CS20_AGTGTCATCACAAACC-1	8 WPC	CS20	1937	0.00346592	6059	-0.0896141	-0.200574	G1	Long bone	Chondroblast	-5.08258	-1.77903
CS20_AGTGTCATCGTTACGA-1	8 WPC	CS20	1827	0.0289941	5070	-0.0192915	-0.221698	G1	Long bone	BMSC	1.00982	4.38177
CS20_AGTGTCATCTTTCCTC-1	8 WPC	CS20	4207	0.0143628	18729	-0.176549	-0.155323	G1	Long bone	BMSC	0.0943393	5.1383
CS20_AGTTGGTAGCCCAACC-1	8 WPC	CS20	4327	0.0150504	19933	-0.00838058	0.617974	G2M	Long bone	eSSPC	-2.23407	0.969332
CS20_AGTTGGTAGTCGTACT-1	8 WPC	CS20	2579	0.0117361	6987	-0.136805	-0.149932	G1	Long bone	LBDMC	5.56406	2.18948
CS20_AGTTGGTCAAACTGCT-1	8 WPC	CS20	2061	0.0360177	5414	0.313312	0.11995	S	Long bone	eSSPC	-1.20909	-0.897433
CS20_AGTTGGTCAGACAGGT-1	8 WPC	CS20	2194	0.0170725	7146	-0.124698	-0.190472	G1	Long bone	eSSPC	-0.147032	1.50379
CS20_AGTTGGTCAGGGAGAG-1	8 WPC	CS20	2167	0.0191817	8237	-0.0638838	-0.150543	G1	Long bone	Myocyte	11.3449	-2.77323
CS20_AGTTGGTCATCCAACA-1	8 WPC	CS20	4372	0.0259321	16736	0.0715355	0.0887082	G2M	Long bone	eSSPC	-4.47583	1.2402
CS20_AGTTGGTCATCGTCGG-1	8 WPC	CS20	2760	0.0147667	8465	0.150475	-0.173215	S	Long bone	eSSPC	-1.52714	2.90635
CS20_AGTTGGTGTTCAGGCC-1	8 WPC	CS20	2153	0.0212607	6679	-0.103905	-0.179619	G1	Long bone	LBDMC	2.92251	2.98188
CS20_ATAACGCAGCACCGTC-1	8 WPC	CS20	1540	0.0172615	4287	-0.0745076	-0.211778	G1	Long bone	Osteoprogenitor	2.51892	-1.11696
CS20_ATAACGCAGGTGCTTT-1	8 WPC	CS20	1734	0.02988	4585	-0.106668	-0.235554	G1	Long bone	BMSC	3.58955	4.8333
CS20_ATAACGCAGTACATGA-1	8 WPC	CS20	1473	0.0309247	3266	-0.000207588	-0.0755804	G1	Long bone	BMSC	1.94948	5.79289
CS20_ATAACGCCACACATGT-1	8 WPC	CS20	1866	0.0115785	5182	-0.126766	-0.0923967	G1	Long bone	LBDMC	4.68331	0.441265
CS20_ATAACGCCACTAAGTC-1	8 WPC	CS20	2077	0.0176254	7319	-0.109933	-0.193199	G1	Long bone	Myoprogenitor	10.6767	-3.41009
CS20_ATAACGCCATCTATGG-1	8 WPC	CS20	1773	0.0129151	5420	-0.126675	-0.0986269	G1	Long bone	Chondroblast	-4.81288	-3.97169
CS20_ATAACGCCATGTAAGA-1	8 WPC	CS20	2842	0.0151561	9897	-0.103341	-0.176442	G1	Long bone	LBDMC	3.11138	3.89426
CS20_ATAACGCTCTGCCAGG-1	8 WPC	CS20	3477	0.0059657	18774	0.428028	0.252818	S	Long bone	Myoprogenitor	9.45434	-4.04458
CS20_ATAACGCTCTTGCATT-1	8 WPC	CS20	3545	0.0112447	14140	-0.0200468	-0.217576	G1	Long bone	eSSPC	-2.97498	0.745871
CS20_ATAAGAGAGGCGCTCT-1	8 WPC	CS20	6609	0.0166491	46609	-0.130492	-0.209097	G1	Long bone	eSSPC	-1.11503	2.91396
CS20_ATAAGAGAGTACGATA-1	8 WPC	CS20	2080	0.0275375	6936	-0.187428	-0.211967	G1	Long bone	Macrophage	0.320714	-9.5647
CS20_ATAAGAGAGTGATCGG-1	8 WPC	CS20	2078	0.0373243	6189	-0.00932726	0.49313	G2M	Long bone	Myoprogenitor	9.76566	-1.87571
CS20_ATAAGAGCACCTATCC-1	8 WPC	CS20	3003	0.0272824	13122	-0.162299	-0.0827789	G1	Long bone	Macrophage	0.085901	-9.79939
CS20_ATAAGAGGTCTAAACC-1	8 WPC	CS20	1808	0.0118728	5222	-0.0797138	-0.123701	G1	Long bone	LBDMC	4.98711	0.669066
CS20_ATAAGAGTCCCAGGTG-1	8 WPC	CS20	3606	0.0119036	21002	-0.102396	-0.141165	G1	Long bone	Myocyte	12.1743	-2.01982
CS20_ATAAGAGTCCGTCATC-1	8 WPC	CS20	2258	0.022015	7722	0.070705	-0.183991	S	Long bone	Chondroblast	-1.20285	-2.423
CS20_ATAAGAGTCGAGAACG-1	8 WPC	CS20	2067	0.0271556	6518	-0.0434851	-0.24135	G1	Long bone	BMSC	2.97484	6.03872
CS20_ATAAGAGTCGCTTGTC-1	8 WPC	CS20	2050	0.0224579	6412	0.066854	-0.115764	S	Long bone	eSSPC	-2.40834	3.33806
CS20_ATAAGAGTCGGAAATA-1	8 WPC	CS20	4387	0.0121041	30403	-9.97782e-05	-0.196277	G1	Long bone	Myoprogenitor	10.2114	-2.30405
CS20_ATAAGAGTCGGAGCAA-1	8 WPC	CS20	2147	0.014979	6676	-0.0768944	-0.167503	G1	Long bone	BMSC	3.56411	5.22491
CS20_ATAAGAGTCTGCGACG-1	8 WPC	CS20	2534	0.0103076	12127	-0.0577218	-0.144263	G1	Long bone	Myocyte	11.2215	-1.9695
CS20_ATAGACCAGACAGGCT-1	8 WPC	CS20	2769	0.0176142	9481	0.138472	-0.249613	S	Long bone	Chondroblast	-3.2511	-2.49214
CS20_ATAGACCAGGGAACGG-1	8 WPC	CS20	1650	0.00915122	4371	-0.0417029	-0.0997093	G1	Long bone	Chondroblast	-2.49427	-1.56519
CS20_ATAGACCCAATTCCTT-1	8 WPC	CS20	3155	0.0165675	9416	0.394851	0.332957	S	Long bone	eSSPC	-5.13285	-0.928053
CS20_ATAGACCCAGGTCTCG-1	8 WPC	CS20	2168	0.00719314	6534	-0.152764	-0.152132	G1	Long bone	LBDMC	0.993507	1.21749
CS20_ATAGACCTCAGTACGT-1	8 WPC	CS20	2325	0.0106585	8444	-0.101918	-0.24138	G1	Long bone	Chondroblast	-3.87111	-4.15311
CS20_ATAGACCTCCTAGGGC-1	8 WPC	CS20	2405	0.0187637	8687	0.262967	-0.111455	S	Long bone	eSSPC	-4.55263	-0.221061
CS20_ATAGACCTCGGAGCAA-1	8 WPC	CS20	2450	0.0209656	8347	-0.123628	-0.145296	G1	Long bone	BMSC	2.84125	7.52742
CS20_ATAGACCTCTGAGGGA-1	8 WPC	CS20	3360	0.013807	13399	0.209708	0.708477	G2M	Long bone	Myocyte	11.579	-2.02753
CS20_ATCACGAAGATCCTGT-1	8 WPC	CS20	2025	0.0156276	5951	-0.145721	-0.153464	G1	Long bone	eSSPC	-0.201086	1.93784
CS20_ATCACGAAGCAGCGTA-1	8 WPC	CS20	2240	0.0213066	6383	0.243827	0.944935	G2M	Long bone	eSSPC	-1.78622	2.09843
CS20_ATCACGACATCTCCCA-1	8 WPC	CS20	2224	0.0108837	6156	-0.106324	-0.118029	G1	Long bone	LBDMC	4.44846	2.04318
CS20_ATCACGAGTAGGGACT-1	8 WPC	CS20	2290	0.0136413	6451	-0.13159	-0.135285	G1	Long bone	Osteoprogenitor	1.56971	-3.24065
CS20_ATCACGAGTCACACGC-1	8 WPC	CS20	2375	0.0112949	7437	-0.154914	-0.189817	G1	Long bone	eSSPC	1.07728	1.94371
CS20_ATCACGAGTCTAGGTT-1	8 WPC	CS20	4333	0.023485	23036	0.262388	0.207515	S	Long bone	Chondrocyte	-7.15624	-7.43328
CS20_ATCACGAGTGCAACGA-1	8 WPC	CS20	2528	0.0107285	9321	-0.0987787	-0.145401	G1	Long bone	LBDMC	3.14976	3.16339
CS20_ATCACGATCTTGTCAT-1	8 WPC	CS20	2498	0.015911	8359	-0.0582724	-0.119128	G1	Long bone	LBDMC	4.50312	1.77675
CS20_ATCATCTCACCCATTC-1	8 WPC	CS20	1901	0.00845324	5560	-0.08664	-0.100644	G1	Long bone	LBDMC	4.54162	0.377683
CS20_ATCATCTCATAAGACA-1	8 WPC	CS20	2292	0.0220276	7309	-0.141819	-0.166195	G1	Long bone	LBDMC	3.14357	3.17374
CS20_ATCATCTCATCGGGTC-1	8 WPC	CS20	2415	0.0125133	9430	0.0562814	-0.148124	S	Long bone	Myoprogenitor	8.80358	-2.01897
CS20_ATCATCTGTCCAACTA-1	8 WPC	CS20	6947	0.0123546	44275	-0.034732	-0.250958	G1	Long bone	eSSPC	-2.2514	2.35643
CS20_ATCATCTGTTCCGGCA-1	8 WPC	CS20	2862	0.0181765	10343	-0.112651	-0.194297	G1	Long bone	LBDMC	2.81878	3.08543
CS20_ATCATCTTCACTATTC-1	8 WPC	CS20	2125	0.0175382	6215	-0.108822	-0.169171	G1	Long bone	eSSPC	-2.72437	2.95795
CS20_ATCATCTTCCAGTATG-1	8 WPC	CS20	1976	0.0104636	5543	-0.179477	-0.178521	G1	Long bone	eSSPC	-3.43868	2.61219
CS20_ATCATCTTCGTGGACC-1	8 WPC	CS20	4268	0.0138686	21199	0.133213	0.692105	G2M	Long bone	BMSC	-0.908373	2.9188
CS20_ATCATGGAGACTTGAA-1	8 WPC	CS20	3485	0.0206467	15741	0.363231	-0.0687909	S	Long bone	Myoprogenitor	8.23542	-3.76972
CS20_ATCATGGAGATCCCAT-1	8 WPC	CS20	2374	0.0153168	8161	0.183535	-0.116881	S	Long bone	Chondroblast	-2.00164	-2.10145
CS20_ATCATGGAGCCCAATT-1	8 WPC	CS20	2618	0.0143575	9751	-0.164807	-0.199561	G1	Long bone	Osteoprogenitor	2.43044	-0.892674
CS20_ATCATGGAGTCACGCC-1	8 WPC	CS20	3361	0.0140104	16345	-0.0860384	0.180274	G2M	Long bone	Chondrocyte	-6.45033	-8.34315
CS20_ATCATGGCACGAAAGC-1	8 WPC	CS20	2622	0.0150546	7971	0.244192	0.522752	G2M	Long bone	eSSPC	-4.15674	-0.903744
CS20_ATCATGGCATATGGTC-1	8 WPC	CS20	2338	0.0143276	6142	-0.0693599	-0.186272	G1	Long bone	eSSPC	-4.10551	-0.648189
CS20_ATCATGGCATCTACGA-1	8 WPC	CS20	1917	0.0188324	6372	-0.148837	-0.250747	G1	Long bone	eSSPC	-3.00632	0.453379
CS20_ATCATGGCATTAGGCT-1	8 WPC	CS20	2979	0.0154947	11875	-0.0737926	-0.253126	G1	Long bone	LBDMC	1.89581	0.115263
CS20_ATCATGGGTAACGACG-1	8 WPC	CS20	1986	0.0151351	5550	-0.0837337	-0.141178	G1	Long bone	eSSPC	-3.37124	3.12793
CS20_ATCATGGGTAAGGGCT-1	8 WPC	CS20	3571	0.0141223	15295	-0.0703428	1.06448	G2M	Long bone	Chondroblast	-0.944031	-1.37218
CS20_ATCATGGGTACAGTGG-1	8 WPC	CS20	1630	0.00414735	4099	-0.189687	-0.2521	G1	Long bone	eSSPC	-4.85444	1.00648
CS20_ATCATGGTCTACCAGA-1	8 WPC	CS20	3328	0.0222769	15442	-0.11715	-0.135107	G1	Long bone	Myocyte	13.4218	-1.49265
CS20_ATCATGGTCTCGCATC-1	8 WPC	CS20	2022	0.0427435	6036	0.0613367	-0.143579	S	Long bone	BMSC	3.69976	5.74333
CS20_ATCCACCAGACAGACC-1	8 WPC	CS20	2696	0.0192813	10269	-0.099391	-0.211749	G1	Long bone	LBDMC	3.53425	3.25905
CS20_ATCCACCCAATGACCT-1	8 WPC	CS20	1799	0.00988142	5060	-0.124809	0.00609133	G2M	Long bone	Chondrocyte	-5.78756	-5.69546
CS20_ATCCACCCACACCGAC-1	8 WPC	CS20	1819	0.0115179	4862	-0.141292	-0.159805	G1	Long bone	eSSPC	-3.90869	-0.766323
CS20_ATCCACCCAGACAAAT-1	8 WPC	CS20	2517	0.0401342	7450	0.328897	-0.154334	S	Long bone	BMSC	0.305611	4.03911
CS20_ATCCACCGTCAAAGCG-1	8 WPC	CS20	1375	0.00430892	3017	-0.084112	-0.170781	G1	Long bone	Myoprogenitor	1.79879	1.42794
CS20_ATCCACCTCGAGAACG-1	8 WPC	CS20	1856	0.00620448	3707	-0.138548	-0.175028	G1	Long bone	BMSC	3.87406	5.08513
CS20_ATCCACCTCGTCACGG-1	8 WPC	CS20	2891	0.0117224	11687	-0.180964	-0.260298	G1	Long bone	Osteoprogenitor	2.99	-0.413238
CS20_ATCCGAAAGCCAGTAG-1	8 WPC	CS20	1705	0.0248095	5119	-0.00791101	-0.211689	G1	Long bone	Chondroblast	-0.900169	-1.40085
CS20_ATCCGAAAGCTAACTC-1	8 WPC	CS20	1863	0.0258671	5103	-0.15779	-0.179201	G1	Long bone	eSSPC	0.541471	2.39021
CS20_ATCCGAACAATAGCGG-1	8 WPC	CS20	2225	0.0108249	5358	-0.0867588	-0.244433	G1	Long bone	LBDMC	5.41238	0.689463
CS20_ATCCGAAGTATGAAAC-1	8 WPC	CS20	2413	0.0136257	7706	-0.00648156	-0.177527	G1	Long bone	LBDMC	2.98349	-0.102228
CS20_ATCCGAATCACCCTCA-1	8 WPC	CS20	2039	0.0241113	6470	-0.114842	-0.228375	G1	Long bone	eSSPC	0.541082	1.5946
CS20_ATCCGAATCTACCAGA-1	8 WPC	CS20	6205	0.0161159	39216	-0.11196	-0.218202	G1	Long bone	eSSPC	-1.79151	0.389764
CS20_ATCCGAATCTGACCTC-1	8 WPC	CS20	2271	0.0127452	6983	-0.0221744	-0.220032	G1	Long bone	eSSPC	1.16397	2.65129
CS20_ATCGAGTAGGCCATAG-1	8 WPC	CS20	1785	0.0101977	4805	-0.0650476	-0.121672	G1	Long bone	LBDMC	2.25775	3.21422
CS20_ATCGAGTAGGTGTGGT-1	8 WPC	CS20	1999	0.0180762	6196	0.0348092	-0.187799	S	Long bone	eSSPC	-3.5081	0.828741
CS20_ATCGAGTCAGACAGGT-1	8 WPC	CS20	1218	0.0162461	2893	-0.0493625	-0.134129	G1	Long bone	LBDMC	3.40583	0.67968
CS20_ATCGAGTCAGCTTAAC-1	8 WPC	CS20	2456	0.0107037	8128	-0.0983594	-0.201743	G1	Long bone	eSSPC	-3.88902	0.915997
CS20_ATCGAGTCAGGAACGT-1	8 WPC	CS20	2983	0.0135256	13456	-0.0171091	-0.243164	G1	Long bone	Myoprogenitor	9.52994	-3.34474
CS20_ATCGAGTCAGTGACAG-1	8 WPC	CS20	2885	0.0235796	9839	0.316944	0.363288	G2M	Long bone	LBDMC	5.21199	0.866803
CS20_ATCGAGTCATACAGCT-1	8 WPC	CS20	2380	0.0193598	9091	-0.168095	-0.251102	G1	Long bone	Osteoprogenitor	1.75957	-0.887113
CS20_ATCGAGTCATGGGAAC-1	8 WPC	CS20	1894	0.0239112	4684	-0.0456467	-0.205566	G1	Long bone	Chondroblast	-4.83933	-4.56498
CS20_ATCGAGTGTCCGAATT-1	8 WPC	CS20	1719	0.00916124	4912	-0.14158	-0.125956	G1	Long bone	LBDMC	5.95001	1.02376
CS20_ATCGAGTGTCTAAACC-1	8 WPC	CS20	2117	0.0182944	7270	-0.0729147	-0.186852	G1	Long bone	LBDMC	1.07079	0.975894
CS20_ATCGAGTGTTACCAGT-1	8 WPC	CS20	1505	0.0142169	4150	-0.0728811	-0.215861	G1	Long bone	Chondroblast	-5.05921	-3.1914
CS20_ATCGAGTTCAAACAAG-1	8 WPC	CS20	1860	0.0315229	4695	-0.104264	-0.180928	G1	Long bone	BMSC	1.16023	6.91588
CS20_ATCGAGTTCACCACCT-1	8 WPC	CS20	5618	0.0134863	31291	-0.102828	-0.232849	G1	Long bone	eSSPC	-2.68303	1.3078
CS20_ATCGAGTTCAGATAAG-1	8 WPC	CS20	1402	0.00662252	2718	-0.0127639	-0.0915759	G1	Long bone	BMSC	2.93536	5.03065
CS20_ATCGAGTTCATTGCGA-1	8 WPC	CS20	2169	0.0103126	6206	-0.00961316	-0.0744014	G1	Long bone	LBDMC	5.26899	0.364671
CS20_ATCGAGTTCTGCCAGG-1	8 WPC	CS20	2169	0.0156522	6325	-0.145515	-0.129997	G1	Long bone	LBDMC	2.36201	2.79801
CS20_ATCTACTAGCACAGGT-1	8 WPC	CS20	2187	0.0084425	6870	-0.120767	-0.237931	G1	Long bone	Chondroblast	-3.55459	-1.72752
CS20_ATCTACTAGTCCATAC-1	8 WPC	CS20	1561	0.00466563	3215	0.0170632	-0.126146	S	Long bone	Schwann	6.79999	-1.97614
CS20_ATCTACTAGTTGTAGA-1	8 WPC	CS20	2163	0.00591541	6762	-0.0880675	-0.257172	G1	Long bone	LBDMC	4.01484	1.89212
CS20_ATCTACTCACTTACGA-1	8 WPC	CS20	2934	0.0112456	9337	0.388549	0.269099	S	Long bone	eSSPC	0.652593	2.62583
CS20_ATCTACTCATTGGTAC-1	8 WPC	CS20	2274	0.0155851	7443	-0.0954745	-0.224637	G1	Long bone	BMSC	1.84968	3.75404
CS20_ATCTACTGTAGTACCT-1	8 WPC	CS20	3033	0.0162646	10944	0.146746	-0.166771	S	Long bone	eSSPC	-3.11943	0.147462
CS20_ATCTACTGTCAGGACA-1	8 WPC	CS20	2843	0.0280441	9699	0.288211	-0.116795	S	Long bone	eSSPC	0.542705	0.335555
CS20_ATCTACTGTGCAACGA-1	8 WPC	CS20	2595	0.012454	9234	-0.0775794	-0.154402	G1	Long bone	Osteoprogenitor	2.55181	-1.77808
CS20_ATCTACTTCAGGCGAA-1	8 WPC	CS20	2969	0.0147114	10604	-0.0726401	-0.148716	G1	Long bone	LBDMC	5.3732	2.37179
CS20_ATCTACTTCCCTCAGT-1	8 WPC	CS20	3239	0.0106039	12071	-0.120824	-0.139998	G1	Long bone	LBDMC	1.57714	1.74127
CS20_ATCTGCCAGACTAGAT-1	8 WPC	CS20	4903	0.0135836	22380	-0.125695	-0.196408	G1	Long bone	eSSPC	-1.90706	2.30394
CS20_ATCTGCCAGATAGGAG-1	8 WPC	CS20	3274	0.0126424	12814	0.233805	-0.102075	S	Long bone	Chondroblast	-4.41994	-3.81773
CS20_ATCTGCCAGATGGCGT-1	8 WPC	CS20	2002	0.0241644	6373	-0.142935	-0.223091	G1	Long bone	LBDMC	4.32014	1.90349
CS20_ATCTGCCAGTTCGCGC-1	8 WPC	CS20	2253	0.0118193	7107	0.0515794	-0.160436	S	Long bone	LBDMC	-0.547305	-1.45282
CS20_ATCTGCCCAATTCCTT-1	8 WPC	CS20	1620	0.00863516	4169	-0.160748	-0.153962	G1	Long bone	eSSPC	1.57863	2.1324
CS20_ATCTGCCCACTCGACG-1	8 WPC	CS20	1886	0.018913	5023	-0.137397	-0.148373	G1	Long bone	eSSPC	0.843437	3.40018
CS20_ATCTGCCCATCCCATC-1	8 WPC	CS20	3666	0.0145801	15432	0.359145	0.369646	G2M	Long bone	Chondroblast	-3.78506	-2.16874
CS20_ATCTGCCGTAAACGCG-1	8 WPC	CS20	2275	0.0125761	7395	-0.159782	-0.205981	G1	Long bone	Chondroblast	-5.98965	-4.90094
CS20_ATCTGCCGTCTTCGTC-1	8 WPC	CS20	6098	0.0170806	39987	-0.0720448	-0.214185	G1	Long bone	eSSPC	-1.8072	2.45056
CS20_ATCTGCCGTTCCACGG-1	8 WPC	CS20	2541	0.019774	8850	0.0451519	-0.163614	S	Long bone	BMSC	3.47401	5.43564
CS20_ATCTGCCTCCATTCTA-1	8 WPC	CS20	4095	0.0265926	18351	0.0690918	0.845001	G2M	Long bone	Myoprogenitor	8.46102	-3.31182
CS20_ATGAGGGAGAATGTTG-1	8 WPC	CS20	2100	0.0458499	6783	-0.136812	-0.251811	G1	Long bone	Osteoprogenitor	0.968248	-2.99964
CS20_ATGAGGGAGACCCACC-1	8 WPC	CS20	4219	0.0205862	15933	0.353111	-0.107975	S	Long bone	eSSPC	-4.14466	0.61657
CS20_ATGAGGGAGACTTTCG-1	8 WPC	CS20	3620	0.024037	13396	-0.0558711	-0.190685	G1	Long bone	LBDMC	2.02287	3.29055
CS20_ATGAGGGAGCACGCCT-1	8 WPC	CS20	1997	0.0345993	6214	-0.0998462	-0.1735	G1	Long bone	eSSPC	0.667422	3.00773
CS20_ATGAGGGAGGGCTCTC-1	8 WPC	CS20	2913	0.014495	12970	-0.1295	-0.177446	G1	Long bone	Myocyte	12.999	-1.27394
CS20_ATGAGGGCAATCCAAC-1	8 WPC	CS20	1548	0.0464018	3599	-0.164653	-0.148932	G1	Long bone	LBDMC	3.92556	0.338138
CS20_ATGAGGGCACCCTATC-1	8 WPC	CS20	2004	0.00912167	6797	-0.121829	-0.180572	G1	Long bone	Chondroblast	-2.70223	-2.03666
CS20_ATGAGGGGTATGCTTG-1	8 WPC	CS20	6377	0.0170706	36554	-0.143334	0.35834	G2M	Long bone	eSSPC	-2.88209	1.12016
CS20_ATGAGGGGTTGGAGGT-1	8 WPC	CS20	2431	0.0147191	8900	-0.0203033	-0.190142	G1	Long bone	Chondroblast	-4.85475	-4.27117
CS20_ATGAGGGTCGCCTGAG-1	8 WPC	CS20	4103	0.0257695	19752	-0.161274	-0.229904	G1	Long bone	Chondroblast	-5.13141	-4.09463
CS20_ATGAGGGTCTTTACAC-1	8 WPC	CS20	2041	0.00519384	5391	0.00559156	-0.212051	S	Long bone	Chondroblast	-3.82507	-1.99335
CS20_ATGCGATAGTCATGCT-1	8 WPC	CS20	2665	0.0133526	8987	-0.111776	-0.125941	G1	Long bone	LBDMC	2.1421	2.969
CS20_ATGCGATCACCACGTG-1	8 WPC	CS20	2720	0.0256922	8524	0.449093	0.326763	S	Long bone	LBDMC	3.60241	0.674997
CS20_ATGCGATGTCGTGGCT-1	8 WPC	CS20	1901	0.0149768	5809	-0.175783	-0.199405	G1	Long bone	eSSPC	2.02623	2.1373
CS20_ATGCGATGTTCAGACT-1	8 WPC	CS20	2844	0.0228593	7918	0.165685	-0.0971123	S	Long bone	BMSC	3.8594	5.7301
CS20_ATGCGATGTTGTCTTT-1	8 WPC	CS20	2195	0.022186	6130	-0.170099	-0.191124	G1	Long bone	LBDMC	2.01532	3.36536
CS20_ATGCGATTCACGCGGT-1	8 WPC	CS20	1709	0.0081287	5905	-0.118965	-0.140342	G1	Long bone	eSSPC	-0.471223	0.849717
CS20_ATGCGATTCAGGATCT-1	8 WPC	CS20	3359	0.0174303	14056	0.0166884	-0.121782	S	Long bone	Chondroblast	-1.32514	-0.83576
CS20_ATGCGATTCCTCGCAT-1	8 WPC	CS20	1476	0.0196775	3659	0.0102553	-0.0984639	S	Long bone	eSSPC	-0.0391018	2.77547
CS20_ATGCGATTCGGACAAG-1	8 WPC	CS20	2003	0.015154	6005	-0.149366	-0.126256	G1	Long bone	BMSC	4.06631	3.13686
CS20_ATGCGATTCTATCCCG-1	8 WPC	CS20	3724	0.0161709	18119	0.308351	0.156371	S	Long bone	Myoprogenitor	7.92975	-2.94768
CS20_ATGGGAGAGCTCCTCT-1	8 WPC	CS20	1899	0.0166514	5465	-0.153486	0.611477	G2M	Long bone	BMSC	1.97726	4.21648
CS20_ATGGGAGAGTGATCGG-1	8 WPC	CS20	2759	0.0176643	8888	-0.137508	-0.191797	G1	Long bone	BMSC	2.47416	5.58707
CS20_ATGGGAGCATTCTCAT-1	8 WPC	CS20	3068	0.015884	10136	-0.140388	-0.137194	G1	Long bone	eSSPC	-0.471792	2.44456
CS20_ATGGGAGGTAGCGCAA-1	8 WPC	CS20	1875	0.0209424	6685	-0.0530407	-0.198404	G1	Long bone	LBDMC	4.21766	0.917375
CS20_ATGGGAGTCACTTACT-1	8 WPC	CS20	2525	0.0244111	8193	-0.16038	-0.211058	G1	Long bone	LBDMC	3.71658	3.38399
CS20_ATGGGAGTCCGTTGCT-1	8 WPC	CS20	2288	0.0444183	8510	-0.132471	-0.152482	G1	Long bone	Macrophage	0.726536	-9.28482
CS20_ATGGGAGTCCTTCAAT-1	8 WPC	CS20	2787	0.0142502	12070	-0.155281	-0.17765	G1	Long bone	Myocyte	13.376	-1.56993
CS20_ATGGGAGTCCTTGGTC-1	8 WPC	CS20	2446	0.0182374	8828	-0.0978445	-0.201706	G1	Long bone	BMSC	1.04353	4.55731
CS20_ATGGGAGTCGGGAGTA-1	8 WPC	CS20	1966	0.0167598	5370	-0.128629	-0.184364	G1	Long bone	Chondroblast	-2.05514	-2.90398
CS20_ATGGGAGTCTTCAACT-1	8 WPC	CS20	2645	0.0114653	8722	-0.0569129	-0.168822	G1	Long bone	LBDMC	5.24531	0.852328
CS20_ATGTGTGAGATGTTAG-1	8 WPC	CS20	2416	0.0277305	8222	-0.107833	-0.229225	G1	Long bone	eSSPC	-2.33541	1.22551
CS20_ATGTGTGAGTGGGTTG-1	8 WPC	CS20	3268	0.0210658	12010	-0.0597794	-0.187289	G1	Long bone	eSSPC	-0.796973	2.62257
CS20_ATGTGTGCAATCTACG-1	8 WPC	CS20	1828	0.0107216	4850	-0.15202	-0.16088	G1	Long bone	eSSPC	-4.44984	0.321885
CS20_ATGTGTGGTAAGTAGT-1	8 WPC	CS20	2145	0.021581	8109	-0.129693	-0.184504	G1	Long bone	Osteoprogenitor	1.18981	1.85921
CS20_ATGTGTGGTAGAGTGC-1	8 WPC	CS20	2064	0.00917024	6761	-0.11672	-0.0444092	G1	Long bone	Chondrocyte	-6.1371	-5.45827
CS20_ATGTGTGGTCCCGACA-1	8 WPC	CS20	3007	0.0138424	10764	-0.163654	-0.177734	G1	Long bone	eSSPC	-1.49518	1.4521
CS20_ATGTGTGGTGTGACCC-1	8 WPC	CS20	1860	0.00910789	4282	-0.0799838	-0.187682	G1	Long bone	LBDMC	2.73114	3.85287
CS20_ATGTGTGGTTAAGATG-1	8 WPC	CS20	3291	0.0241631	12457	-0.0703702	-0.241229	G1	Long bone	BMSC	1.39106	6.06747
CS20_ATGTGTGTCTCTGCTG-1	8 WPC	CS20	2790	0.0129537	8955	-0.102379	-0.250631	G1	Long bone	LBDMC	3.61192	0.725467
CS20_ATTACTCCAAGCCCAC-1	8 WPC	CS20	3334	0.0276505	12441	0.395703	0.136224	S	Long bone	Myoprogenitor	8.1145	-3.26065
CS20_ATTACTCCAGTTTACG-1	8 WPC	CS20	2802	0.0222469	12631	-0.162149	-0.170974	G1	Long bone	LBDMC	1.84249	2.36383
CS20_ATTACTCGTCAAGCGA-1	8 WPC	CS20	3150	0.00744249	11824	-0.0881628	-0.290694	G1	Long bone	Chondrocyte	-4.78291	-7.72693
CS20_ATTACTCGTTTAAGCC-1	8 WPC	CS20	3116	0.0165097	10297	0.340327	0.453684	G2M	Long bone	eSSPC	-2.76844	3.86607
CS20_ATTACTCTCCATGAAC-1	8 WPC	CS20	2153	0.0177852	5960	-0.134792	-0.186277	G1	Long bone	eSSPC	-1.46643	-0.0170396
CS20_ATTATCCAGAAGCCCA-1	8 WPC	CS20	3806	0.0210089	15422	0.00373031	1.23769	G2M	Long bone	BMSC	1.13759	4.44312
CS20_ATTATCCAGGATGGTC-1	8 WPC	CS20	1765	0.0078573	4709	0.049408	0.00371096	S	Long bone	eSSPC	-4.62948	-0.476599
CS20_ATTATCCTCTGCAAGT-1	8 WPC	CS20	3142	0.0159103	14456	-0.115421	-0.12641	G1	Long bone	Myocyte	12.2122	-2.29229
CS20_ATTCTACAGTCTTGCA-1	8 WPC	CS20	2980	0.01452	10124	0.00151779	0.966803	G2M	Long bone	eSSPC	-2.82907	4.0251
CS20_ATTCTACCACATGACT-1	8 WPC	CS20	1503	0.0101589	3839	-0.0674738	-0.134845	G1	Long bone	eSSPC	-4.54367	0.262866
CS20_ATTCTACGTCAATGTC-1	8 WPC	CS20	2009	0.00882309	6687	-0.137541	-0.160907	G1	Long bone	Chondroblast	-2.64561	-3.56283
CS20_ATTCTACGTGATGCCC-1	8 WPC	CS20	2282	0.0207808	6737	-0.0980045	-0.190746	G1	Long bone	BMSC	1.90772	5.37103
CS20_ATTCTACGTGGAAAGA-1	8 WPC	CS20	2837	0.0335907	10360	0.175524	-0.0735614	S	Long bone	Osteoprogenitor	-0.313867	-0.923299
CS20_ATTCTACGTTGGTAAA-1	8 WPC	CS20	2257	0.0155235	6313	-0.183749	-0.191984	G1	Long bone	eSSPC	-0.94485	1.58523
CS20_ATTCTACTCCACTGGG-1	8 WPC	CS20	2583	0.0248108	8061	-0.0551005	-0.205143	G1	Long bone	BMSC	2.2571	5.0182
CS20_ATTCTACTCGTCACGG-1	8 WPC	CS20	1350	0.0207271	2943	-0.105576	-0.219553	G1	Long bone	BMSC	2.32441	4.94199
CS20_ATTGGACAGAATGTGT-1	8 WPC	CS20	2204	0.016058	7037	-0.0982527	-0.171086	G1	Long bone	BMSC	-0.0702837	5.29863
CS20_ATTGGACAGCACGCCT-1	8 WPC	CS20	2349	0.0141629	9885	-0.0836532	-0.193156	G1	Long bone	Macrophage	0.751546	-9.37716
CS20_ATTGGACAGTCGCCGT-1	8 WPC	CS20	1602	0.0107858	7139	-0.0713755	-0.146548	G1	Long bone	Myoprogenitor	10.154	-1.0598
CS20_ATTGGACCAAGAGGCT-1	8 WPC	CS20	1988	0.0154621	5756	-0.0942869	-0.18045	G1	Long bone	LBDMC	4.6594	1.28387
CS20_ATTGGACCATTATCTC-1	8 WPC	CS20	1591	0.00350378	18266	-0.0490854	-0.073518	G1	Long bone	Erythrocyte	2.37089	-11.069
CS20_ATTGGACCATTGGTAC-1	8 WPC	CS20	1744	0.0129322	3557	0.015044	-0.0572838	S	Long bone	BMSC	3.11459	4.33877
CS20_ATTGGACGTACTCGCG-1	8 WPC	CS20	3453	0.0185475	13425	-0.140439	-0.207722	G1	Long bone	LBDMC	2.987	2.63772
CS20_ATTGGACGTGGACGAT-1	8 WPC	CS20	2192	0.0109187	6411	-0.156493	0.717313	G2M	Long bone	Chondroblast	-2.88085	-2.05637
CS20_ATTGGACGTTACCAGT-1	8 WPC	CS20	1183	0.0011355	5284	-0.100292	-0.0592285	G1	Long bone	Erythrocyte	1.9838	-10.2267
CS20_ATTGGTGAGAACAACT-1	8 WPC	CS20	2863	0.0147233	11003	-0.1442	-0.211315	G1	Long bone	BMSC	3.60528	5.82381
CS20_ATTGGTGAGCTAAGAT-1	8 WPC	CS20	2745	0.0191678	8556	0.366884	-0.0499026	S	Long bone	eSSPC	-4.62312	-0.581804
CS20_ATTGGTGAGGCGTACA-1	8 WPC	CS20	2631	0.0199765	7659	-0.169569	-0.148134	G1	Long bone	BMSC	3.32206	5.11388
CS20_ATTGGTGAGTGCCAGA-1	8 WPC	CS20	3158	0.0149293	11521	-0.0672055	-0.237614	G1	Long bone	LBDMC	3.4718	0.431643
CS20_ATTGGTGGTACTTCTT-1	8 WPC	CS20	2118	0.0135488	6126	-0.0754999	-0.189554	G1	Long bone	eSSPC	-4.66046	-1.37745
CS20_ATTGGTGGTAGGACAC-1	8 WPC	CS20	4272	0.0155901	19692	-0.105564	-0.246506	G1	Long bone	Osteoprogenitor	2.02815	0.897856
CS20_ATTGGTGGTCGCATCG-1	8 WPC	CS20	1869	0.0104524	6410	-0.123123	-0.0965059	G1	Long bone	LBDMC	4.21334	0.0640934
CS20_ATTGGTGGTGGTGTAG-1	8 WPC	CS20	2409	0.0135117	7549	-0.176728	-0.184551	G1	Long bone	Osteoprogenitor	-0.0792322	-3.11025
CS20_ATTGGTGTCACCGTAA-1	8 WPC	CS20	1600	0.0280396	4244	0.217169	-0.00884739	S	Long bone	eSSPC	-3.79822	3.3536
CS20_ATTTCTGAGAAGGTGA-1	8 WPC	CS20	3017	0.0254153	10112	0.169201	-0.131356	S	Long bone	BMSC	-2.33494	4.81872
CS20_ATTTCTGAGTGGGCTA-1	8 WPC	CS20	2999	0.0134044	13876	0.128257	0.171086	G2M	Long bone	Myoprogenitor	10.4948	-1.41381
CS20_ATTTCTGAGTGGTAGC-1	8 WPC	CS20	2393	0.0214195	7890	-0.103193	-0.110697	G1	Long bone	BMSC	2.18302	4.49467
CS20_ATTTCTGCACAGAGGT-1	8 WPC	CS20	2038	0.0128298	6937	-0.112468	-0.224048	G1	Long bone	eSSPC	-0.448256	2.69208
CS20_ATTTCTGCACGGCGTT-1	8 WPC	CS20	2155	0.0130298	6984	0.0553633	-0.173309	S	Long bone	Chondroblast	-1.90721	-2.13359
CS20_ATTTCTGCACTGCCAG-1	8 WPC	CS20	2098	0.0185157	6481	-0.0936603	-0.200446	G1	Long bone	Chondrocyte	-6.9176	-6.72501
CS20_ATTTCTGCATGGTCTA-1	8 WPC	CS20	1876	0.00772911	5434	0.0656143	-0.171414	S	Long bone	Chondroblast	-5.72218	-2.78268
CS20_ATTTCTGGTACGCACC-1	8 WPC	CS20	3450	0.0104329	12844	-0.15053	-0.214111	G1	Long bone	eSSPC	-1.72871	0.797167
CS20_ATTTCTGGTCGCATAT-1	8 WPC	CS20	3736	0.0212308	17663	-0.0253973	-0.0982305	G1	Long bone	BMSC	1.12811	6.60114
CS20_ATTTCTGGTGTGCGTC-1	8 WPC	CS20	2786	0.0201233	8597	-0.0966364	-0.263839	G1	Long bone	LBDMC	3.33204	1.47852
CS20_ATTTCTGGTTAAGGGC-1	8 WPC	CS20	2505	0.00792393	8834	-0.128637	-0.183334	G1	Long bone	Osteoprogenitor	2.98617	-2.43969
CS20_ATTTCTGGTTGAGGTG-1	8 WPC	CS20	1740	0.0181624	5616	-0.136668	-0.232127	G1	Long bone	eSSPC	-2.42558	1.43861
CS20_ATTTCTGTCGCCAGCA-1	8 WPC	CS20	3035	0.0184453	9867	0.131817	0.728694	G2M	Long bone	eSSPC	-3.86431	0.412674
CS20_CAACCAAAGACAAAGG-1	8 WPC	CS20	2218	0.0161338	6818	-0.1377	-0.192698	G1	Long bone	LBDMC	2.66385	1.75296
CS20_CAACCAAAGAGGACGG-1	8 WPC	CS20	1552	0.0287805	4100	-0.0277509	-0.256134	G1	Long bone	BMSC	0.81773	3.29506
CS20_CAACCAAAGGGTCGAT-1	8 WPC	CS20	2519	0.0125214	11101	-0.0861919	-0.211454	G1	Long bone	LBDMC	2.47821	2.35395
CS20_CAACCAACAAGCCGCT-1	8 WPC	CS20	2426	0.00887606	9351	-0.149379	-0.163124	G1	Long bone	Chondrocyte	-5.5114	-5.57281
CS20_CAACCAACACATGACT-1	8 WPC	CS20	2019	0.00682973	6296	-0.0400374	-0.200908	G1	Long bone	LBDMC	4.74827	1.59004
CS20_CAACCAACACATTTCT-1	8 WPC	CS20	2421	0.0151777	8104	-0.0914962	-0.184163	G1	Long bone	LBDMC	4.70658	0.519771
CS20_CAACCAACACGGTAAG-1	8 WPC	CS20	1698	0.0213415	4592	-0.155982	-0.18808	G1	Long bone	BMSC	1.31708	4.23011
CS20_CAACCAACAGCTTCGG-1	8 WPC	CS20	7571	0.018732	64275	0.021686	0.19329	G2M	Long bone	eSSPC	-2.54296	1.95459
CS20_CAACCAACAGGGAGAG-1	8 WPC	CS20	1906	0.0181907	6157	-0.135369	-0.157639	G1	Long bone	eSSPC	-0.133563	0.569329
CS20_CAACCAACATTACCTT-1	8 WPC	CS20	3707	0.0209064	15115	0.146413	-0.17362	S	Long bone	BMSC	3.05113	4.81993
CS20_CAACCAAGTGCACCAC-1	8 WPC	CS20	3456	0.0130199	17358	0.0897957	-0.154229	S	Long bone	Myoprogenitor	9.04297	-2.44577
CS20_CAACCAATCACCTTAT-1	8 WPC	CS20	3478	0.0229644	15241	-0.00998282	1.07783	G2M	Long bone	Myocyte	11.834	-2.05118
CS20_CAACCAATCAGTTTGG-1	8 WPC	CS20	1707	0.00375608	4526	-0.160674	-0.195959	G1	Long bone	eSSPC	-4.85638	0.840078
CS20_CAACCTCAGACAGGCT-1	8 WPC	CS20	2253	0.0178897	8217	-0.133351	-0.194531	G1	Long bone	LBDMC	2.78419	1.08937
CS20_CAACCTCAGCCGATTT-1	8 WPC	CS20	2766	0.0106096	10368	-0.0691302	-0.182612	G1	Long bone	Chondroblast	-5.8107	-4.70964
CS20_CAACCTCAGCTAGTGG-1	8 WPC	CS20	2142	0.0193208	6625	-0.0678676	-0.181398	G1	Long bone	eSSPC	0.539509	2.08543
CS20_CAACCTCCACACTGCG-1	8 WPC	CS20	3320	0.0209256	10609	0.310665	0.513352	G2M	Long bone	eSSPC	-2.90467	1.19462
CS20_CAACCTCCATACTACG-1	8 WPC	CS20	2037	0.0105811	5765	-0.0522307	-0.171924	G1	Long bone	eSSPC	-4.37737	0.56244
CS20_CAACCTCCATATGGTC-1	8 WPC	CS20	1699	0.00616469	4542	-0.0672032	-0.137779	G1	Long bone	LBDMC	0.902363	0.672671
CS20_CAACCTCCATGTAAGA-1	8 WPC	CS20	3158	0.0231493	12225	-0.156724	-0.213583	G1	Long bone	BMSC	0.513965	4.9908
CS20_CAACCTCGTTAAGAAC-1	8 WPC	CS20	2968	0.0169649	9667	0.350189	0.486773	G2M	Long bone	eSSPC	0.280294	0.196079
CS20_CAACCTCGTTCCAACA-1	8 WPC	CS20	2096	0.0120006	6333	-0.0745239	-0.184475	G1	Long bone	Osteoprogenitor	1.10588	-0.437201
CS20_CAACCTCTCCTAGGGC-1	8 WPC	CS20	1552	0.0169405	3896	-0.101165	-0.19776	G1	Long bone	Osteoprogenitor	2.62102	-2.11838
CS20_CAACCTCTCGCTAGCG-1	8 WPC	CS20	1861	0.0107914	5282	0.0139424	-0.113372	S	Long bone	eSSPC	-3.27444	-0.727839
CS20_CAACCTCTCTGAAAGA-1	8 WPC	CS20	2937	0.0176292	9246	0.122075	-0.151198	S	Long bone	BMSC	0.0468597	4.29356
CS20_CAACTAGAGAGCTTCT-1	8 WPC	CS20	1999	0.0117174	5718	-0.139715	-0.217874	G1	Long bone	eSSPC	-0.994963	2.37571
CS20_CAACTAGAGCAAATCA-1	8 WPC	CS20	2947	0.0129711	10639	-0.0382779	-0.235401	G1	Long bone	eSSPC	0.162086	0.682598
CS20_CAACTAGCAAGGGTCA-1	8 WPC	CS20	2230	0.0134113	7009	0.0225669	-0.176528	S	Long bone	eSSPC	-0.913482	0.708822
CS20_CAACTAGCATCACAAC-1	8 WPC	CS20	1567	0.0128575	3811	-0.135068	-0.287151	G1	Long bone	eSSPC	-5.21173	1.25303
CS20_CAACTAGCATGCAACT-1	8 WPC	CS20	5204	0.0227875	30587	0.521148	0.115028	S	Long bone	Myoprogenitor	7.1773	-3.23359
CS20_CAACTAGGTACTCAAC-1	8 WPC	CS20	2141	0.0192209	5827	-0.0756878	-0.242937	G1	Long bone	LBDMC	4.4528	2.66757
CS20_CAACTAGGTACTCTCC-1	8 WPC	CS20	2510	0.0241557	8735	-0.0861618	-0.174009	G1	Long bone	BMSC	1.5406	3.86602
CS20_CAACTAGGTAGCACGA-1	8 WPC	CS20	1845	0.0142435	3721	-0.125668	-0.0793675	G1	Long bone	BMSC	2.89674	5.05189
CS20_CAACTAGGTCAGGACA-1	8 WPC	CS20	2459	0.0120238	6903	-0.136461	-0.141198	G1	Long bone	eSSPC	-0.233665	1.60599
CS20_CAACTAGGTCTAAACC-1	8 WPC	CS20	2308	0.0186818	7601	-0.0782315	-0.165906	G1	Long bone	LBDMC	1.87985	-0.785939
CS20_CAACTAGGTGCGGTAA-1	8 WPC	CS20	1939	0.0105578	5020	0.0218158	-0.285417	S	Long bone	BMSC	-2.54846	4.72613
CS20_CAACTAGGTTATCGGT-1	8 WPC	CS20	2848	0.0127476	10198	-0.171197	-0.167571	G1	Long bone	BMSC	-0.207359	5.68346
CS20_CAACTAGTCAGGCCCA-1	8 WPC	CS20	2738	0.0190797	8910	-0.0943751	-0.145532	G1	Long bone	BMSC	3.65279	5.18671
CS20_CAACTAGTCCTGCCAT-1	8 WPC	CS20	2870	0.0181359	9098	-0.0802413	-0.104346	G1	Long bone	BMSC	3.43808	5.69326
CS20_CAACTAGTCGGAATCT-1	8 WPC	CS20	3370	0.0115258	18220	-0.079655	-0.191233	G1	Long bone	Myocyte	12.3202	-1.12136
CS20_CAACTAGTCTGCGGCA-1	8 WPC	CS20	1979	0.00991597	5950	-0.128787	-0.155329	G1	Long bone	eSSPC	-2.22318	0.880549
CS20_CAACTAGTCTGGAGCC-1	8 WPC	CS20	2958	0.0259181	12771	-0.0735651	-0.162364	G1	Long bone	Myoprogenitor	9.82742	-2.13995
CS20_CAAGAAAAGATATGCA-1	8 WPC	CS20	2531	0.0150585	6840	0.196488	0.657595	G2M	Long bone	LBDMC	1.0124	0.160139
CS20_CAAGAAAAGCGTAATA-1	8 WPC	CS20	2088	0.0101351	7400	-0.0362449	-0.203242	G1	Long bone	LBDMC	4.50012	1.09971
CS20_CAAGAAACAAACTGCT-1	8 WPC	CS20	5744	0.0183176	37505	0.29945	0.277635	S	Long bone	Myoprogenitor	8.62374	-2.5411
CS20_CAAGAAAGTGTGACGA-1	8 WPC	CS20	2632	0.0192121	9265	-0.149779	-0.145057	G1	Long bone	BMSC	3.83465	5.30381
CS20_CAAGAAATCAGAAATG-1	8 WPC	CS20	2780	0.0220572	9158	0.381838	0.238234	S	Long bone	Chondroblast	-4.13456	-1.62746
CS20_CAAGAAATCCTCAACC-1	8 WPC	CS20	2822	0.01137	8971	0.295666	0.301789	G2M	Long bone	eSSPC	-4.69242	-1.85243
CS20_CAAGAAATCCTCTAGC-1	8 WPC	CS20	3587	0.0129179	11844	-0.0272419	0.871544	G2M	Long bone	eSSPC	0.222755	1.93888
CS20_CAAGAAATCTCTGAGA-1	8 WPC	CS20	3058	0.00971264	12458	-0.11432	-0.160714	G1	Long bone	Osteoprogenitor	1.971	-1.15194
CS20_CAAGATCAGTATGACA-1	8 WPC	CS20	2431	0.0212867	6295	-0.0963626	-0.120198	G1	Long bone	BMSC	3.65159	4.27395
CS20_CAAGATCAGTGACTCT-1	8 WPC	CS20	2379	0.0166589	8584	-0.101572	-0.212108	G1	Long bone	BMSC	2.41103	5.21607
CS20_CAAGATCAGTTAACGA-1	8 WPC	CS20	3038	0.0257677	9314	0.0727825	0.00843293	S	Long bone	eSSPC	-2.56132	2.5899
CS20_CAAGATCCACGAAAGC-1	8 WPC	CS20	3962	0.0250998	16534	-0.167966	-0.226066	G1	Long bone	BMSC	4.47331	5.00487
CS20_CAAGATCCAGCTGCTG-1	8 WPC	CS20	3151	0.00893445	10633	0.0491819	1.09436	G2M	Long bone	LBDMC	0.819412	3.58088
CS20_CAAGATCCATGTCCTC-1	8 WPC	CS20	2376	0.00934687	8666	-0.158681	-0.188083	G1	Long bone	Osteoprogenitor	-1.34927	-3.70119
CS20_CAAGATCGTACAGTTC-1	8 WPC	CS20	1742	0.0203582	5305	-0.111501	-0.100709	G1	Long bone	BMSC	4.19734	4.30587
CS20_CAAGATCGTGACAAAT-1	8 WPC	CS20	2179	0.0294785	5733	-0.0581897	-0.126305	G1	Long bone	BMSC	1.96866	5.53815
CS20_CAAGATCGTGGCTCCA-1	8 WPC	CS20	4479	0.0128314	24627	-0.0923071	-0.209643	G1	Long bone	eSSPC	1.15326	1.79963
CS20_CAAGATCGTTACAGAA-1	8 WPC	CS20	1799	0.00705165	5247	-0.126463	-0.237123	G1	Long bone	LBDMC	-0.73515	-1.35967
CS20_CAAGATCTCAACCATG-1	8 WPC	CS20	2030	0.0241753	4426	-0.0752102	0.167243	G2M	Long bone	BMSC	3.93044	4.63315
CS20_CAAGATCTCCGCAAGC-1	8 WPC	CS20	1602	0.00801496	3743	-0.0657981	-0.148763	G1	Long bone	LBDMC	5.52698	2.27229
CS20_CAAGATCTCGGCTACG-1	8 WPC	CS20	2504	0.011963	9195	-0.134376	-0.255746	G1	Long bone	eSSPC	0.342829	2.06387
CS20_CAAGATCTCTGCCAGG-1	8 WPC	CS20	4807	0.0117393	19933	-0.0408813	1.05989	G2M	Long bone	eSSPC	-2.8069	1.15106
CS20_CAAGGCCAGTGTACCT-1	8 WPC	CS20	1504	0.0370052	4648	-0.13507	-0.103815	G1	Long bone	LBDMC	5.45792	0.53723
CS20_CAAGGCCAGTGTGAAT-1	8 WPC	CS20	1573	0.0127451	4080	-0.0507201	-0.172158	G1	Long bone	LBDMC	4.29123	-0.443761
CS20_CAAGGCCCATGGTTGT-1	8 WPC	CS20	1650	0.0123225	4788	-0.0644136	-0.15337	G1	Long bone	Chondroblast	-3.09681	-1.32497
CS20_CAAGGCCCATGTTGAC-1	8 WPC	CS20	2469	0.014294	8605	-0.0818987	-0.217917	G1	Long bone	LBDMC	2.12831	2.57355
CS20_CAAGGCCGTCTCACCT-1	8 WPC	CS20	2099	0.0145325	6193	-0.104343	-0.153882	G1	Long bone	BMSC	1.24023	4.29798
CS20_CAAGGCCGTTCCCGAG-1	8 WPC	CS20	2533	0.0178644	7389	0.307555	-0.0243749	S	Long bone	eSSPC	-4.75981	-0.653979
CS20_CAAGGCCGTTCCTCCA-1	8 WPC	CS20	2551	0.0148647	7131	-0.0231728	-0.180292	G1	Long bone	LBDMC	3.28854	1.97898
CS20_CAAGGCCTCACATAGC-1	8 WPC	CS20	1699	0.040075	4267	-0.0853358	-0.20906	G1	Long bone	Chondroblast	-4.309	-5.34916
CS20_CAAGTTGAGCTCCCAG-1	8 WPC	CS20	3094	0.0131043	10302	0.0572411	1.02985	G2M	Long bone	eSSPC	-3.35075	1.56833
CS20_CAAGTTGCAGGACCCT-1	8 WPC	CS20	1850	0.0235656	8784	-0.157364	-0.148694	G1	Long bone	Chondrocyte	-4.94726	-7.80138
CS20_CAAGTTGGTAAATGTG-1	8 WPC	CS20	1509	0.0177743	3882	-0.0346097	-0.211993	G1	Long bone	eSSPC	-1.71916	1.73318
CS20_CACAAACAGAAGGTTT-1	8 WPC	CS20	3578	0.0166473	16339	-0.0444833	-0.22524	G1	Long bone	Chondroblast	-4.26067	-3.56025
CS20_CACAAACAGCTGTTCA-1	8 WPC	CS20	2754	0.0215054	8556	0.0747379	0.698781	G2M	Long bone	Osteoprogenitor	0.561276	-1.2677
CS20_CACAAACAGGAATGGA-1	8 WPC	CS20	2472	0.0219449	6972	0.136236	-0.176816	S	Long bone	BMSC	2.25865	5.25541
CS20_CACAAACAGTCGTTTG-1	8 WPC	CS20	3567	0.0183492	14769	-0.155218	-0.207538	G1	Long bone	eSSPC	0.537177	1.00905
CS20_CACAAACGTTAGATGA-1	8 WPC	CS20	4643	0.0149095	22603	-0.167593	-0.211329	G1	Long bone	eSSPC	0.0877939	1.72586
CS20_CACAAACTCAACACTG-1	8 WPC	CS20	3409	0.0226685	16631	-0.139237	-0.193685	G1	Long bone	Chondrocyte	-6.76681	-8.01265
CS20_CACAAACTCAGCATGT-1	8 WPC	CS20	4107	0.0166144	16251	-0.139807	-0.193822	G1	Long bone	BMSC	-2.40955	4.45816
CS20_CACAAACTCCAAACTG-1	8 WPC	CS20	2479	0.0143004	7762	0.0482118	-0.189186	S	Long bone	LBDMC	2.19578	2.11602
CS20_CACAAACTCCGCGGTA-1	8 WPC	CS20	1948	0.0234869	5535	-0.193239	-0.216277	G1	Long bone	BMSC	0.197091	4.0246
CS20_CACAAACTCTAACCGA-1	8 WPC	CS20	1816	0.00553013	5244	-0.111786	-0.209922	G1	Long bone	LBDMC	5.12185	0.215942
CS20_CACACAAAGAGGACGG-1	8 WPC	CS20	4132	0.00845742	22229	-0.150093	-0.202317	G1	Long bone	Osteoprogenitor	2.3673	-0.254299
CS20_CACACAAAGGGCTCTC-1	8 WPC	CS20	2361	0.0120354	7561	-0.127579	-0.144042	G1	Long bone	Osteoprogenitor	0.990778	-1.69326
CS20_CACACAAGTCCAACTA-1	8 WPC	CS20	2789	0.0169186	8866	-0.0700855	-0.251679	G1	Long bone	BMSC	2.77888	6.18173
CS20_CACACAAGTTCTGGTA-1	8 WPC	CS20	3413	0.00814922	11044	0.301031	0.706832	G2M	Long bone	eSSPC	-1.88895	1.38187
CS20_CACACAAGTTCTGTTT-1	8 WPC	CS20	2083	0.0164739	5706	-0.202546	-0.197371	G1	Long bone	LBDMC	2.75018	1.28592
CS20_CACACAATCGGCGCAT-1	8 WPC	CS20	2918	0.0243175	13077	-0.0117611	-0.185963	G1	Long bone	Myoprogenitor	9.53683	-3.70111
CS20_CACACAATCTGGCGTG-1	8 WPC	CS20	1381	0.0118077	3557	-0.106088	-0.198924	G1	Long bone	PMSC	-5.8536	2.09083
CS20_CACACCTAGTACGATA-1	8 WPC	CS20	2433	0.0143743	7583	-0.0754212	-0.133672	G1	Long bone	LBDMC	4.77891	0.985123
CS20_CACACCTCACGCCAGT-1	8 WPC	CS20	3484	0.0146895	17019	-0.137468	-0.0883019	G1	Long bone	Chondrocyte	-6.1935	-8.5406
CS20_CACACCTGTAGCCTAT-1	8 WPC	CS20	2911	0.0111487	10943	0.158907	-0.135015	S	Long bone	LBDMC	3.37211	2.45822
CS20_CACACCTGTTCGGCAC-1	8 WPC	CS20	1809	0.010279	4086	-0.138595	-0.190876	G1	Long bone	BMSC	3.59636	4.02904
CS20_CACACCTTCAGTGTTG-1	8 WPC	CS20	2971	0.0175081	12280	-0.0195198	-0.142399	G1	Long bone	Myoprogenitor	9.31871	-3.51723
CS20_CACACTCCAAAGCGGT-1	8 WPC	CS20	1756	0.0166031	5240	-0.0807563	-0.10323	G1	Long bone	LBDMC	4.11639	3.13558
CS20_CACACTCCAAGTTGTC-1	8 WPC	CS20	1885	0.01373	5244	-0.113779	-0.174115	G1	Long bone	LBDMC	2.61313	2.22039
CS20_CACACTCGTAGAGTGC-1	8 WPC	CS20	2856	0.0154585	9574	-0.0166434	-0.18286	G1	Long bone	eSSPC	-2.59537	0.825403
CS20_CACACTCGTAGCTGCC-1	8 WPC	CS20	3784	0.0249196	17416	-0.0720549	-0.174085	G1	Long bone	BMSC	-0.119931	5.71406
CS20_CACACTCGTATTCGTG-1	8 WPC	CS20	1626	0.0177072	4405	-0.121013	-0.184109	G1	Long bone	eSSPC	2.20074	1.86237
CS20_CACACTCGTCATCGGC-1	8 WPC	CS20	2236	0.0158707	6742	-0.158969	-0.176413	G1	Long bone	Osteoprogenitor	2.51126	-0.702601
CS20_CACAGGCAGCAATATG-1	8 WPC	CS20	2319	0.00992522	7355	-0.0229503	-0.0591667	G1	Long bone	LBDMC	5.31124	0.607294
CS20_CACAGGCAGTCCGTAT-1	8 WPC	CS20	2295	0.0106934	8884	-0.118626	-0.118764	G1	Long bone	Osteoprogenitor	1.83255	-1.04317
CS20_CACAGGCCAAGGACAC-1	8 WPC	CS20	2706	0.0273577	10052	-0.15459	-0.220884	G1	Long bone	Macrophage	0.0372775	-9.84958
CS20_CACAGGCCACACGCTG-1	8 WPC	CS20	2625	0.0137483	8001	-0.139453	-0.20353	G1	Long bone	LBDMC	4.10612	2.80415
CS20_CACAGGCGTACGACCC-1	8 WPC	CS20	2225	0.0161793	6737	-0.143752	-0.167768	G1	Long bone	Osteoprogenitor	2.56973	-2.27346
CS20_CACAGGCTCCATGAAC-1	8 WPC	CS20	3450	0.00977586	22709	-0.131381	-0.153203	G1	Long bone	Myocyte	12.317	-1.60844
CS20_CACAGGCTCCGTCATC-1	8 WPC	CS20	2136	0.0225937	5444	-0.111685	-0.038775	G1	Long bone	BMSC	1.52128	6.18455
CS20_CACAGGCTCGATGAGG-1	8 WPC	CS20	1888	0.0140195	5635	-0.173512	-0.230602	G1	Long bone	Chondroblast	-5.7795	-1.99402
CS20_CACAGGCTCGCCAGCA-1	8 WPC	CS20	3570	0.0153571	13414	-0.136007	-0.234356	G1	Long bone	BMSC	-0.642596	5.6765
CS20_CACAGGCTCTGGTTCC-1	8 WPC	CS20	2011	0.0204703	5911	-0.165931	-0.129206	G1	Long bone	LBDMC	4.95786	0.735761
CS20_CACAGTAAGAGGGATA-1	8 WPC	CS20	2026	0.0126732	5918	0.210133	-0.157817	S	Long bone	Chondroblast	-5.20482	-2.0208
CS20_CACAGTAAGTGTGGCA-1	8 WPC	CS20	2611	0.0152911	11183	-0.0844041	-0.17214	G1	Long bone	LBDMC	1.65854	1.27568
CS20_CACAGTACAAGGCTCC-1	8 WPC	CS20	3597	0.0178817	14540	-0.095436	-0.221463	G1	Long bone	eSSPC	0.253811	4.39385
CS20_CACAGTACAATCTGCA-1	8 WPC	CS20	2702	0.010499	9239	0.0612187	-0.189086	S	Long bone	LBDMC	5.80331	1.05047
CS20_CACAGTAGTGCGATAG-1	8 WPC	CS20	2342	0.0067565	26641	0.0602483	-0.0901847	S	Long bone	Erythrocyte	2.59851	-10.7247
CS20_CACAGTATCCTTTACA-1	8 WPC	CS20	2338	0.018979	6797	-0.168204	-0.184914	G1	Long bone	LBDMC	4.54135	2.32039
CS20_CACAGTATCGGCCGAT-1	8 WPC	CS20	2084	0.00999246	5304	-0.0605958	1.32579	G2M	Long bone	eSSPC	0.65482	1.55817
CS20_CACAGTATCTGCAAGT-1	8 WPC	CS20	1930	0.0188814	5614	-0.089865	-0.202565	G1	Long bone	BMSC	4.31345	5.86452
CS20_CACATAGAGGCTAGCA-1	8 WPC	CS20	1813	0.0323529	4420	-0.100733	0.999102	G2M	Long bone	Osteoprogenitor	1.77826	0.409443
CS20_CACATAGAGGGATGGG-1	8 WPC	CS20	2428	0.0149234	7572	-0.0753929	-0.0062283	G1	Long bone	LBDMC	2.74644	0.184408
CS20_CACATAGAGGGTATCG-1	8 WPC	CS20	2721	0.0148255	8971	0.310803	-0.0545515	S	Long bone	eSSPC	-4.02922	-2.83204
CS20_CACATAGCATGTCCTC-1	8 WPC	CS20	4077	0.01585	17918	0.116029	0.248845	G2M	Long bone	Chondroblast	-4.01713	-2.74847
CS20_CACATAGGTAAAGGAG-1	8 WPC	CS20	2357	0.017428	8779	-0.0496021	-0.173878	G1	Long bone	BMSC	3.73256	4.53039
CS20_CACATAGGTAAGGGAA-1	8 WPC	CS20	2341	0.0135917	7946	-0.132678	-0.246539	G1	Long bone	eSSPC	-0.358712	1.62916
CS20_CACATAGGTACGACCC-1	8 WPC	CS20	2952	0.02269	10357	-0.136962	-0.215939	G1	Long bone	eSSPC	-1.88817	-0.0346218
CS20_CACATAGGTTGTACAC-1	8 WPC	CS20	2776	0.019811	8783	-0.0894213	-0.128892	G1	Long bone	BMSC	1.35328	6.91544
CS20_CACATAGTCCCGGATG-1	8 WPC	CS20	2215	0.0405104	6270	-0.101018	-0.151594	G1	Long bone	BMSC	2.81566	6.89691
CS20_CACATAGTCGTACGGC-1	8 WPC	CS20	3883	0.0192419	15539	0.158383	-0.0311443	S	Long bone	Chondrocyte	-6.40692	-5.56847
CS20_CACATTTAGAGCTTCT-1	8 WPC	CS20	2165	0.0126735	6628	-0.140793	-0.222174	G1	Long bone	BMSC	3.76622	5.14077
CS20_CACATTTAGATCTGAA-1	8 WPC	CS20	1443	0.011704	2905	-0.105183	-0.139423	G1	Long bone	BMSC	3.47013	4.2249
CS20_CACATTTAGGCATGGT-1	8 WPC	CS20	1943	0.00659419	5611	-0.160963	-0.173625	G1	Long bone	LBDMC	4.16731	2.31387
CS20_CACATTTAGGGATACC-1	8 WPC	CS20	2483	0.00920466	6953	-0.153502	-0.157314	G1	Long bone	Myocyte	13.2807	-1.41411
CS20_CACATTTAGGTTCCTA-1	8 WPC	CS20	1958	0.0159961	6189	-0.0886315	-0.28182	G1	Long bone	Osteoprogenitor	2.52216	-1.32358
CS20_CACATTTAGTAGCCGA-1	8 WPC	CS20	4839	0.0151376	26094	-0.0828558	-0.212174	G1	Long bone	eSSPC	0.187136	-0.13214
CS20_CACATTTCAGTAAGAT-1	8 WPC	CS20	2507	0.0119438	8540	0.0717356	-0.198028	S	Long bone	LBDMC	5.13003	1.85189
CS20_CACATTTCAGTATCTG-1	8 WPC	CS20	2742	0.0140101	8137	0.444614	0.412073	S	Long bone	eSSPC	1.08371	1.73203
CS20_CACATTTGTACCATCA-1	8 WPC	CS20	2093	0.0179117	4913	-0.0912614	-0.283487	G1	Long bone	BMSC	2.54992	4.79971
CS20_CACATTTGTCGACTAT-1	8 WPC	CS20	5312	0.0116948	25567	-0.144135	-0.191699	G1	Long bone	eSSPC	-3.82938	1.30988
CS20_CACATTTGTTACCAGT-1	8 WPC	CS20	2474	0.0330865	8372	0.330881	0.0387178	S	Long bone	Myoprogenitor	7.65681	-3.19594
CS20_CACATTTTCGAATGCT-1	8 WPC	CS20	3822	0.0210386	11978	0.417907	0.205267	S	Long bone	BMSC	1.108	6.92197
CS20_CACATTTTCGCGTTTC-1	8 WPC	CS20	1967	0.00941677	6584	-0.112757	-0.223707	G1	Long bone	Chondroblast	-4.25454	-3.67826
CS20_CACCACTAGCCCAACC-1	8 WPC	CS20	2535	0.0100596	8052	-0.118059	0.849599	G2M	Long bone	Chondroblast	-0.510044	-2.33521
CS20_CACCACTAGTAGCGGT-1	8 WPC	CS20	1673	0.0120796	4222	-0.133691	-0.217862	G1	Long bone	eSSPC	-2.43273	2.20021
CS20_CACCACTAGTATTGGA-1	8 WPC	CS20	1825	0.0138367	5059	-0.175646	-0.195143	G1	Long bone	eSSPC	1.31559	2.36245
CS20_CACCACTCAGGGTATG-1	8 WPC	CS20	2030	0.0135092	6218	0.0627556	-0.167782	S	Long bone	eSSPC	-3.65166	-0.972259
CS20_CACCACTCATGCCTAA-1	8 WPC	CS20	1919	0.00708193	6213	-0.154949	-0.128657	G1	Long bone	Chondroblast	-5.6426	-1.68168
CS20_CACCACTGTAGAAAGG-1	8 WPC	CS20	1267	0.00397931	2513	0.0560338	-0.176507	S	Long bone	Chondroblast	-2.00786	-1.79992
CS20_CACCACTGTCGGGTCT-1	8 WPC	CS20	3551	0.0156767	20540	-0.0577546	-0.170484	G1	Long bone	Myoprogenitor	9.28066	-2.49033
CS20_CACCACTGTCTAAACC-1	8 WPC	CS20	3701	0.0116024	15945	0.0746556	0.591904	G2M	Long bone	Chondroblast	-4.96267	-5.22894
CS20_CACCACTGTCTAAAGA-1	8 WPC	CS20	2439	0.0243123	8761	-0.154929	-0.200914	G1	Long bone	Osteoprogenitor	0.521343	-2.154
CS20_CACCACTGTGAGGCTA-1	8 WPC	CS20	1710	0.00544094	4411	-0.0667485	-0.162377	G1	Long bone	eSSPC	-3.16714	0.833396
CS20_CACCACTTCGCCTGTT-1	8 WPC	CS20	2596	0.00681705	8068	0.0420762	-0.179935	S	Long bone	eSSPC	-3.45995	-1.11739
CS20_CACCACTTCTCGTTTA-1	8 WPC	CS20	3091	0.00958745	10326	-0.0687817	-0.176281	G1	Long bone	eSSPC	-1.2571	0.773192
CS20_CACCAGGAGAAACCTA-1	8 WPC	CS20	1922	0.0147118	4962	-0.111988	-0.184251	G1	Long bone	eSSPC	0.259349	2.07053
CS20_CACCAGGAGAAACGCC-1	8 WPC	CS20	2144	0.0272009	7463	-0.108849	-0.211728	G1	Long bone	BMSC	1.14705	3.17638
CS20_CACCAGGAGTGAAGAG-1	8 WPC	CS20	2055	0.0125466	5101	-0.0790055	-0.19482	G1	Long bone	LBDMC	4.598	2.28661
CS20_CACCAGGCAAGCTGTT-1	8 WPC	CS20	1839	0.0026574	4892	-0.103304	-0.186733	G1	Long bone	eSSPC	-4.30804	1.44319
CS20_CACCAGGCACAAGACG-1	8 WPC	CS20	1861	0.0169907	5709	-0.00389341	-0.202177	G1	Long bone	eSSPC	-1.82006	1.02401
CS20_CACCAGGCACGGCCAT-1	8 WPC	CS20	7556	0.0137348	57882	0.0517277	0.0403909	S	Long bone	eSSPC	-2.97498	1.78919
CS20_CACCAGGCACTCGACG-1	8 WPC	CS20	2392	0.025797	9536	-0.0465257	-0.196884	G1	Long bone	eSSPC	-1.38369	1.15231
CS20_CACCAGGCAGTCAGAG-1	8 WPC	CS20	2058	0.0217324	6442	-0.0898086	-0.217697	G1	Long bone	eSSPC	-3.36636	-0.242449
CS20_CACCAGGCATGAGCGA-1	8 WPC	CS20	1931	0.0235863	6614	-0.117869	-0.197203	G1	Long bone	LBDMC	3.62039	2.57257
CS20_CACCAGGCATTCTTAC-1	8 WPC	CS20	2058	0.0175841	6540	-0.0254764	-0.133051	G1	Long bone	PMSC	-3.76235	3.87826
CS20_CACCAGGGTCGAACAG-1	8 WPC	CS20	1079	0.00899685	2223	-0.0611353	-0.156475	G1	Long bone	eSSPC	-3.71076	3.58353
CS20_CACCAGGGTCGGATCC-1	8 WPC	CS20	2460	0.020304	8225	-0.0996686	-0.216184	G1	Long bone	BMSC	2.07775	4.84309
CS20_CACCAGGGTCTCCACT-1	8 WPC	CS20	1844	0.0191976	4636	0.0313545	0.689737	G2M	Long bone	Endothelium	3.85637	-7.98178
CS20_CACCAGGTCAACACGT-1	8 WPC	CS20	2661	0.0230599	9497	-0.0804441	0.822303	G2M	Long bone	Chondroblast	-3.97917	-4.25704
CS20_CACCAGGTCTTGACGA-1	8 WPC	CS20	2204	0.0138449	7584	-0.0820892	-0.195968	G1	Long bone	BMSC	1.31119	1.60429
CS20_CACCTTGAGACTGGGT-1	8 WPC	CS20	2139	0.0127449	6277	-0.0306555	-0.227832	G1	Long bone	eSSPC	-5.23162	1.95407
CS20_CACCTTGCAGACACTT-1	8 WPC	CS20	2648	0.0146398	8675	-0.152631	-0.149332	G1	Long bone	BMSC	2.38496	5.56614
CS20_CACCTTGCATACAGCT-1	8 WPC	CS20	2161	0.0102313	7135	-0.0273285	-0.195595	G1	Long bone	BMSC	3.32772	6.0876
CS20_CACCTTGCATCGATGT-1	8 WPC	CS20	1947	0.0188609	5408	-0.0899551	-0.200189	G1	Long bone	LBDMC	3.4356	2.60102
CS20_CACCTTGCATCGGACC-1	8 WPC	CS20	1782	0.0170622	5099	-0.141551	-0.221876	G1	Long bone	Osteoprogenitor	2.27326	-1.34513
CS20_CACCTTGGTGACTACT-1	8 WPC	CS20	2333	0.0158525	6182	-0.106244	-0.207963	G1	Long bone	eSSPC	-0.817474	1.67402
CS20_CACCTTGTCAGCTGGC-1	8 WPC	CS20	2737	0.0241214	9618	0.0911547	0.370557	G2M	Long bone	Myoprogenitor	10.0289	-0.971192
CS20_CACCTTGTCCCATTAT-1	8 WPC	CS20	1730	0.0220318	4085	-0.135462	-0.0867254	G1	Long bone	eSSPC	-2.13929	0.703906
CS20_CACCTTGTCCTATTCA-1	8 WPC	CS20	3115	0.0128912	10705	-0.152495	1.38597	G2M	Long bone	Chondroblast	-3.40464	-3.53813
CS20_CACTCCACACAGTCGC-1	8 WPC	CS20	2085	0.0174514	5501	-0.136579	-0.10782	G1	Long bone	Chondroblast	-1.57951	-1.58856
CS20_CACTCCACAGAGTGTG-1	8 WPC	CS20	3674	0.00896435	49418	0.076959	0.281087	G2M	Long bone	Erythrocyte	2.49168	-10.6469
CS20_CACTCCACAGATCGGA-1	8 WPC	CS20	3871	0.0146569	20400	0.325068	0.0529419	S	Long bone	Myoprogenitor	7.59665	-3.70686
CS20_CACTCCACAGGGTACA-1	8 WPC	CS20	2460	0.0160475	6730	-0.0909925	-0.0700121	G1	Long bone	LBDMC	5.55193	0.822429
CS20_CACTCCAGTCGTTGTA-1	8 WPC	CS20	2963	0.0188303	11524	-0.125219	-0.0929969	G1	Long bone	Macrophage	1.61821	-8.56497
CS20_CACTCCATCCCTAATT-1	8 WPC	CS20	3034	0.0177583	10474	0.111654	-0.106747	S	Long bone	BMSC	1.08832	6.18893
CS20_CAGAATCAGACTTTCG-1	8 WPC	CS20	2697	0.0209029	9281	-0.112051	-0.228814	G1	Long bone	BMSC	-0.393921	4.23233
CS20_CAGAATCAGGATTCGG-1	8 WPC	CS20	2177	0.0143393	7462	-0.101715	-0.114273	G1	Long bone	Chondroblast	-3.10825	-1.90362
CS20_CAGAATCAGGTGACCA-1	8 WPC	CS20	1791	0.00500104	4799	-0.132291	-0.172242	G1	Long bone	eSSPC	-5.03991	0.519145
CS20_CAGAATCAGTTCGCAT-1	8 WPC	CS20	1407	0.0149393	3213	-0.119588	-0.134525	G1	Long bone	BMSC	2.56855	5.63613
CS20_CAGAATCCAAGCCTAT-1	8 WPC	CS20	2146	0.0216423	6284	-0.0263096	-0.172323	G1	Long bone	BMSC	1.20548	4.55882
CS20_CAGAATCCAATAACGA-1	8 WPC	CS20	3679	0.0255334	14060	0.278063	0.288056	G2M	Long bone	BMSC	-0.054432	5.80538
CS20_CAGAATCCACATTCGA-1	8 WPC	CS20	1624	0.0335923	4376	0.203222	0.0372404	S	Long bone	BMSC	1.11072	4.59109
CS20_CAGAATCCACTGCCAG-1	8 WPC	CS20	2445	0.0165372	7982	-0.143742	-0.235517	G1	Long bone	eSSPC	-2.30813	1.32705
CS20_CAGAATCCAGACGCTC-1	8 WPC	CS20	3244	0.0133217	18391	-0.103128	-0.169387	G1	Long bone	Myocyte	12.1035	-1.31943
CS20_CAGAATCCAGGAATGC-1	8 WPC	CS20	1479	0.0255445	3719	-0.0967034	-0.170826	G1	Long bone	eSSPC	-0.240765	-0.261665
CS20_CAGAATCCAGGGTACA-1	8 WPC	CS20	1536	0.0141603	3531	0.0628069	-0.174071	S	Long bone	eSSPC	1.38668	2.83341
CS20_CAGAATCGTCAAAGAT-1	8 WPC	CS20	2042	0.0180008	7333	-0.124851	-0.195886	G1	Long bone	LBDMC	1.68664	0.806694
CS20_CAGAATCGTCATGCCG-1	8 WPC	CS20	1701	0.0129604	4398	-0.104941	-0.0655853	G1	Long bone	LBDMC	5.08596	-0.120462
CS20_CAGAATCGTGTGGTTT-1	8 WPC	CS20	2102	0.0101329	6020	-0.11377	-0.170714	G1	Long bone	eSSPC	1.78293	1.31583
CS20_CAGAATCGTTGCGTTA-1	8 WPC	CS20	1906	0.0323748	5529	0.0796086	-0.217243	S	Long bone	BMSC	1.58157	4.1427
CS20_CAGAATCTCCAAGTAC-1	8 WPC	CS20	2003	0.00813008	5166	-0.101244	-0.191625	G1	Long bone	eSSPC	0.948735	1.78181
CS20_CAGAATCTCTCCTATA-1	8 WPC	CS20	1902	0.0119737	5178	-0.102639	-0.143555	G1	Long bone	LBDMC	5.63026	1.09669
CS20_CAGAGAGAGTCAAGCG-1	8 WPC	CS20	2099	0.0193585	7077	-0.178525	-0.172545	G1	Long bone	BMSC	2.50338	5.58359
CS20_CAGAGAGCAAACCTAC-1	8 WPC	CS20	1976	0.0141968	5142	-0.108716	-0.253017	G1	Long bone	eSSPC	-1.43239	1.4767
CS20_CAGAGAGCAATCTGCA-1	8 WPC	CS20	2702	0.0192238	11080	-0.0735327	-0.170065	G1	Long bone	Myocyte	12.4329	-1.3955
CS20_CAGAGAGCAGCTATTG-1	8 WPC	CS20	1451	0.0150646	4182	-0.0792779	-0.147995	G1	Long bone	Chondroblast	-0.977926	-1.40935
CS20_CAGAGAGGTACAGTGG-1	8 WPC	CS20	1730	0.013936	5310	-0.16956	-0.192954	G1	Long bone	Chondrocyte	-6.46379	-5.75029
CS20_CAGAGAGTCAACACTG-1	8 WPC	CS20	2830	0.0278468	8044	-0.147766	-0.187469	G1	Long bone	BMSC	2.52782	4.98106
CS20_CAGAGAGTCGTCACGG-1	8 WPC	CS20	4040	0.0263526	19277	-0.127562	-0.233943	G1	Long bone	Macrophage	1.06572	-8.82506
CS20_CAGAGAGTCGTGACAT-1	8 WPC	CS20	1800	0.00723764	4974	-0.0336957	-0.229916	G1	Long bone	eSSPC	-5.08571	-0.286811
CS20_CAGATCAAGACGCTTT-1	8 WPC	CS20	2334	0.0218586	7640	-0.150372	-0.178859	G1	Long bone	eSSPC	1.07708	0.887895
CS20_CAGATCAAGGACAGCT-1	8 WPC	CS20	1603	0.0146724	3953	-0.133469	-0.140479	G1	Long bone	BMSC	4.31355	6.55813
CS20_CAGATCAAGGCTCTTA-1	8 WPC	CS20	2523	0.0194254	7310	-0.0310825	-0.134504	G1	Long bone	BMSC	1.57233	4.48047
CS20_CAGATCACACTCAGGC-1	8 WPC	CS20	2997	0.0128497	14475	-0.0330392	-0.174931	G1	Long bone	Myoprogenitor	9.52119	-2.4509
CS20_CAGATCACATCACGTA-1	8 WPC	CS20	2716	0.0195026	9127	-0.136501	-0.245839	G1	Long bone	eSSPC	-3.29231	1.60888
CS20_CAGATCACATCCTTGC-1	8 WPC	CS20	2038	0.015873	6867	-0.0951709	-0.206023	G1	Long bone	LBDMC	3.64008	1.91171
CS20_CAGATCACATGCAATC-1	8 WPC	CS20	2924	0.00592954	11468	-0.117635	-0.171843	G1	Long bone	LBDMC	-0.739237	-0.266157
CS20_CAGATCAGTTGATTCG-1	8 WPC	CS20	2805	0.0216252	10682	0.058193	-0.0907592	S	Long bone	Myoprogenitor	10.746	-3.19694
CS20_CAGATCATCAACACAC-1	8 WPC	CS20	1640	0.00903809	4647	-0.115031	-0.143041	G1	Long bone	eSSPC	1.6224	1.49004
CS20_CAGATCATCACCACCT-1	8 WPC	CS20	2318	0.00954198	6812	-0.115984	-0.144574	G1	Long bone	BMSC	3.67419	5.5293
CS20_CAGCAGCAGCCAGTTT-1	8 WPC	CS20	2502	0.018163	6772	-0.120255	-0.210616	G1	Long bone	Pericyte	5.63366	-3.50107
CS20_CAGCAGCCAGGGAGAG-1	8 WPC	CS20	1934	0.0164959	5759	-0.178471	-0.219896	G1	Long bone	eSSPC	0.752421	1.94574
CS20_CAGCAGCCAGTAGAGC-1	8 WPC	CS20	1854	0.0127226	5109	-0.109348	-0.166877	G1	Long bone	eSSPC	-3.53037	-1.46244
CS20_CAGCAGCGTACAGTTC-1	8 WPC	CS20	2936	0.0173745	15540	-0.166492	-0.158584	G1	Long bone	Myocyte	13.0833	-1.13799
CS20_CAGCAGCGTCTCCATC-1	8 WPC	CS20	1803	0.00955538	5128	-0.157864	-0.172129	G1	Long bone	eSSPC	-3.70962	0.338203
CS20_CAGCAGCGTTAGGGTG-1	8 WPC	CS20	3549	0.0350366	14756	0.386382	0.0115407	S	Long bone	LBDMC	2.43118	3.06285
CS20_CAGCAGCTCGAGAACG-1	8 WPC	CS20	2441	0.016445	8270	-0.156481	-0.154202	G1	Long bone	LBDMC	2.27695	3.19861
CS20_CAGCATAAGAAGGTTT-1	8 WPC	CS20	2531	0.0154781	8722	-0.119363	-0.231897	G1	Long bone	LBDMC	2.49121	0.717678
CS20_CAGCATAAGCTCAACT-1	8 WPC	CS20	2258	0.0154518	8478	-0.0664291	-0.179629	G1	Long bone	eSSPC	0.118215	2.91198
CS20_CAGCATAAGCTGCCCA-1	8 WPC	CS20	1560	0.0145446	4469	-0.11865	-0.151148	G1	Long bone	LBDMC	2.97254	1.42946
CS20_CAGCATAAGGCGTACA-1	8 WPC	CS20	1958	0.0133639	5238	-0.0910314	-0.220619	G1	Long bone	eSSPC	-2.00958	3.39621
CS20_CAGCATAAGTCAAGGC-1	8 WPC	CS20	1682	0.0131553	5093	-0.0889862	-0.188342	G1	Long bone	Chondroblast	-2.9147	-2.44112
CS20_CAGCATAAGTGGTCCC-1	8 WPC	CS20	1858	0.0256874	5528	-0.103438	-0.111619	G1	Long bone	LBDMC	3.98904	3.13001
CS20_CAGCATACAAGGGTCA-1	8 WPC	CS20	3525	0.0152069	15585	-0.122242	-0.198547	G1	Long bone	eSSPC	0.143182	3.34883
CS20_CAGCATACAATGTTGC-1	8 WPC	CS20	2214	0.0168554	7594	0.143185	-0.0463334	S	Long bone	Chondroblast	-3.45053	-1.91283
CS20_CAGCATACATCCAACA-1	8 WPC	CS20	2925	0.00794351	9064	-0.0762191	-0.02684	G1	Long bone	eSSPC	-4.12849	-0.221908
CS20_CAGCATACATGCCTTC-1	8 WPC	CS20	2458	0.00950894	7046	0.167453	-0.0059607	S	Long bone	LBDMC	3.35545	0.246249
CS20_CAGCATACATTAGGCT-1	8 WPC	CS20	2256	0.0184864	6924	-9.49651e-05	-0.184341	G1	Long bone	eSSPC	-0.114842	2.35495
CS20_CAGCATACATTCCTCG-1	8 WPC	CS20	3325	0.0117801	12988	-0.118484	-0.15094	G1	Long bone	eSSPC	-3.43935	-1.17741
CS20_CAGCATAGTCAGTGGA-1	8 WPC	CS20	2338	0.0139672	7446	-0.0132537	-0.16147	G1	Long bone	LBDMC	5.66427	0.328977
CS20_CAGCATAGTCCCTTGT-1	8 WPC	CS20	2501	0.0226036	9556	0.039453	0.15986	G2M	Long bone	Myoprogenitor	9.74146	-3.19601
CS20_CAGCATAGTCCGAACC-1	8 WPC	CS20	2511	0.0155838	7957	0.167577	0.41179	G2M	Long bone	eSSPC	-4.46316	1.15
CS20_CAGCATATCTTGCCGT-1	8 WPC	CS20	1485	0.0224559	3518	-0.130102	-0.209482	G1	Long bone	BMSC	1.2315	2.47727
CS20_CAGCCGAAGGCGCTCT-1	8 WPC	CS20	2573	0.00960742	12074	-0.105494	-0.130016	G1	Long bone	Chondroblast	-1.80955	-3.13993
CS20_CAGCCGAAGGCTATCT-1	8 WPC	CS20	3306	0.0136474	28870	0.261645	0.115769	S	Long bone	Erythrocyte	1.79307	-9.93485
CS20_CAGCCGAAGGTTCCTA-1	8 WPC	CS20	3232	0.016024	9985	0.293417	0.647797	G2M	Long bone	eSSPC	-2.10023	0.799295
CS20_CAGCCGAAGTTCGCGC-1	8 WPC	CS20	2404	0.0168413	7541	-0.0442635	-0.149175	G1	Long bone	eSSPC	-4.35045	-1.41095
CS20_CAGCCGACAAGCGATG-1	8 WPC	CS20	1645	0.00675676	4292	-0.107732	-0.167898	G1	Long bone	eSSPC	-4.49041	1.13838
CS20_CAGCCGACATATACCG-1	8 WPC	CS20	2407	0.0130976	7635	-0.169035	-0.248615	G1	Long bone	eSSPC	-1.747	-0.374498
CS20_CAGCCGACATTAGGCT-1	8 WPC	CS20	3468	0.0115052	15732	0.0579411	0.345466	G2M	Long bone	Myoprogenitor	9.15012	-2.26178
CS20_CAGCCGAGTGCTGTAT-1	8 WPC	CS20	3148	0.0163177	17098	-0.0768678	-0.145452	G1	Long bone	Myocyte	12.4104	-1.6959
CS20_CAGCCGAGTGTGGCTC-1	8 WPC	CS20	2447	0.0171351	6653	-0.149211	-0.177713	G1	Long bone	BMSC	3.20913	7.12436
CS20_CAGCCGATCCACTGGG-1	8 WPC	CS20	3024	0.0117967	11783	-0.105723	-0.238137	G1	Long bone	eSSPC	0.437245	2.263
CS20_CAGCCGATCCCAAGAT-1	8 WPC	CS20	2104	0.0182326	6801	-0.0368764	-0.125193	G1	Long bone	eSSPC	-3.14222	1.41928
CS20_CAGCCGATCGCGTTTC-1	8 WPC	CS20	1981	0.00905961	5519	-0.135767	-0.254883	G1	Long bone	eSSPC	-3.54878	1.15747
CS20_CAGCGACAGAATGTGT-1	8 WPC	CS20	3466	0.0175593	18167	0.2023	-0.123848	S	Long bone	Myoprogenitor	8.2188	-2.98484
CS20_CAGCGACAGCCAGTTT-1	8 WPC	CS20	3209	0.0147026	13399	0.331192	0.0435396	S	Long bone	Osteoprogenitor	0.52349	-2.07548
CS20_CAGCGACAGCCATCGC-1	8 WPC	CS20	2445	0.00839063	8581	-0.123097	-0.20872	G1	Long bone	Chondroblast	-5.43837	-2.19121
CS20_CAGCGACAGGAGTAGA-1	8 WPC	CS20	3097	0.0171561	13348	-0.14232	-0.224986	G1	Long bone	Chondroblast	-3.91632	-3.65616
CS20_CAGCGACAGGCTAGAC-1	8 WPC	CS20	2359	0.0104539	7270	-0.112678	-0.207134	G1	Long bone	Osteoprogenitor	1.66669	-1.73059
CS20_CAGCGACCAGATAATG-1	8 WPC	CS20	2337	0.0135698	7443	0.183564	-0.18304	S	Long bone	eSSPC	-3.25649	-0.46356
CS20_CAGCGACGTAGCTTGT-1	8 WPC	CS20	1834	0.0158049	4429	-0.0200748	-0.196166	G1	Long bone	eSSPC	-2.98214	-0.37161
CS20_CAGCGACGTCATACTG-1	8 WPC	CS20	1669	0.0175216	4737	-0.125131	-0.127222	G1	Long bone	eSSPC	-0.157427	1.76427
CS20_CAGCGACGTCATTAGC-1	8 WPC	CS20	2296	0.0132521	7546	-0.0640076	-0.194886	G1	Long bone	LBDMC	3.96153	0.510572
CS20_CAGCGACTCAAGATCC-1	8 WPC	CS20	1791	0.0146331	4852	-0.0281042	-0.183966	G1	Long bone	Osteoprogenitor	2.78776	-1.50832
CS20_CAGCGACTCCCATTAT-1	8 WPC	CS20	2113	0.00944206	8155	-0.138052	-0.187057	G1	Long bone	eSSPC	-3.94726	-1.75238
CS20_CAGCGACTCTTGTATC-1	8 WPC	CS20	1785	0.00864486	4280	0.0401176	-0.167729	S	Long bone	Chondroblast	-4.03146	-1.82503
CS20_CAGCTAAAGCCAACAG-1	8 WPC	CS20	1806	0.0190414	4569	-0.0847674	-0.189396	G1	Long bone	BMSC	3.87833	4.87984
CS20_CAGCTAAAGCGCCTCA-1	8 WPC	CS20	1991	0.0120262	6569	-0.153321	-0.215492	G1	Long bone	Chondroblast	-5.63936	-2.05167
CS20_CAGCTAAAGTAGCGGT-1	8 WPC	CS20	2783	0.0172069	12495	-0.0775564	-0.188264	G1	Long bone	Myocyte	11.4056	-1.93875
CS20_CAGCTAAAGTTGAGAT-1	8 WPC	CS20	1765	0.0207075	4636	-0.151531	-0.21998	G1	Long bone	eSSPC	-0.361211	1.40928
CS20_CAGCTAACAGCTTAAC-1	8 WPC	CS20	2614	0.0125388	8693	-0.12864	-0.186572	G1	Long bone	Osteoprogenitor	2.14666	-1.75068
CS20_CAGCTAACAGTCTTCC-1	8 WPC	CS20	2178	0.0276791	6756	-0.12127	-0.228049	G1	Long bone	LBDMC	2.918	4.26491
CS20_CAGCTAACATATACCG-1	8 WPC	CS20	2268	0.0141453	6716	-0.10064	-0.194805	G1	Long bone	LBDMC	5.16329	3.80796
CS20_CAGCTAACATCTCGCT-1	8 WPC	CS20	2167	0.01908	6761	-0.0866195	-0.131722	G1	Long bone	Chondroblast	-2.36755	-2.19548
CS20_CAGCTAAGTCAAACTC-1	8 WPC	CS20	3680	0.0144456	13845	0.171092	0.825082	G2M	Long bone	Chondroblast	-4.66522	-4.0317
CS20_CAGCTAAGTCAATGTC-1	8 WPC	CS20	1546	0.0134084	3729	-0.148613	-0.114398	G1	Long bone	LBDMC	2.70837	4.9265
CS20_CAGCTAAGTCTAACGT-1	8 WPC	CS20	2602	0.0111052	9455	-0.103754	-0.255402	G1	Long bone	Chondroblast	-2.13629	-1.83091
CS20_CAGCTAAGTTGTGGCC-1	8 WPC	CS20	4461	0.0167238	20988	-0.0369296	-0.196049	G1	Long bone	LBDMC	0.905177	3.40273
CS20_CAGCTGGCAGGATTGG-1	8 WPC	CS20	2839	0.014688	13140	0.0705967	-0.205527	S	Long bone	Myoprogenitor	9.04099	-2.80569
CS20_CAGCTGGCATTCACTT-1	8 WPC	CS20	2699	0.0148604	9421	0.00219785	-0.189105	S	Long bone	LBDMC	5.54411	1.20173
CS20_CAGCTGGGTGTTGAGG-1	8 WPC	CS20	1685	0.0125669	4297	-0.128332	-0.244585	G1	Long bone	eSSPC	-2.20275	-0.115855
CS20_CAGCTGGGTTCCATGA-1	8 WPC	CS20	1983	0.00754222	6099	-0.045843	-0.125897	G1	Long bone	Chondroblast	-5.6591	-1.75464
CS20_CAGGTGCAGCGTCTAT-1	8 WPC	CS20	4100	0.0233159	18185	0.0415142	-0.226094	S	Long bone	eSSPC	-2.39092	2.2564
CS20_CAGGTGCAGCTCCTTC-1	8 WPC	CS20	4822	0.0147059	22032	-0.130406	0.637159	G2M	Long bone	eSSPC	-2.3363	2.29346
CS20_CAGGTGCAGGATGCGT-1	8 WPC	CS20	1454	0.0116279	3096	-0.105058	-0.102582	G1	Long bone	BMSC	2.5063	5.27488
CS20_CAGGTGCCAACACCCG-1	8 WPC	CS20	2437	0.0199648	6812	-0.0937268	-0.148479	G1	Long bone	BMSC	4.46305	4.35313
CS20_CAGGTGCCACAACGCC-1	8 WPC	CS20	4098	0.0166068	16138	0.156374	0.0194512	S	Long bone	eSSPC	-3.1149	0.320113
CS20_CAGGTGCCAGCTCGCA-1	8 WPC	CS20	2224	0.0205772	7970	-0.108851	-0.192515	G1	Long bone	BMSC	1.45784	4.99655
CS20_CAGGTGCGTAGATTAG-1	8 WPC	CS20	1597	0.0376357	4145	-0.109395	-0.201756	G1	Long bone	Osteoprogenitor	1.57732	-2.23867
CS20_CAGGTGCGTCCAACTA-1	8 WPC	CS20	2774	0.0135685	11055	-0.140451	-0.245425	G1	Long bone	eSSPC	-3.23517	0.0379
CS20_CAGGTGCGTCCGTGAC-1	8 WPC	CS20	2950	0.0183428	10958	-0.0995015	-0.138478	G1	Long bone	LBDMC	3.44519	4.25133
CS20_CAGGTGCGTCGAGTTT-1	8 WPC	CS20	2283	0.0244141	9216	-0.0648379	-0.120497	G1	Long bone	Myoprogenitor	9.84374	-3.0834
CS20_CAGGTGCGTTGATTGC-1	8 WPC	CS20	2488	0.0159122	10935	-0.0786997	-0.177323	G1	Long bone	Myoprogenitor	9.86384	-2.5915
CS20_CAGGTGCTCGAACGGA-1	8 WPC	CS20	2696	0.0239141	11834	0.0517569	-0.132203	S	Long bone	Myoprogenitor	9.11445	-1.66499
CS20_CAGGTGCTCGTCTGAA-1	8 WPC	CS20	2805	0.0104199	9693	-0.0713324	-0.169523	G1	Long bone	Chondroblast	-3.24462	-1.27322
CS20_CAGGTGCTCTAACCGA-1	8 WPC	CS20	2226	0.0358646	5939	-0.175749	-0.0399524	G1	Long bone	BMSC	0.995397	6.80471
CS20_CAGTAACAGACACGAC-1	8 WPC	CS20	3228	0.0129775	12329	0.056651	-0.210877	S	Long bone	BMSC	1.58087	4.09934
CS20_CAGTAACAGCGATTCT-1	8 WPC	CS20	2141	0.0238588	6287	-0.0601496	-0.183522	G1	Long bone	BMSC	3.16592	5.12861
CS20_CAGTAACCAATAGCAA-1	8 WPC	CS20	5214	0.0172636	24792	0.137047	0.0889606	S	Long bone	LBDMC	0.493301	2.89975
CS20_CAGTAACCACGGTTTA-1	8 WPC	CS20	1859	0.0244755	5148	-0.185129	-0.239442	G1	Long bone	eSSPC	-3.0637	2.60378
CS20_CAGTAACCAGCGAACA-1	8 WPC	CS20	2208	0.00729167	5760	-0.186197	-0.292853	G1	Long bone	eSSPC	-4.90662	2.26506
CS20_CAGTAACCAGGACCCT-1	8 WPC	CS20	1312	0.02686	4207	-0.0380624	-0.121752	G1	Long bone	Osteoprogenitor	0.570634	-1.41122
CS20_CAGTAACCATGGGAAC-1	8 WPC	CS20	2371	0.0159463	7149	-0.0113624	-0.0973328	G1	Long bone	eSSPC	-4.20435	-0.9113
CS20_CAGTAACGTAGGACAC-1	8 WPC	CS20	2311	0.014433	6790	-0.0492908	-0.173154	G1	Long bone	LBDMC	5.2406	2.70937
CS20_CAGTAACGTATAGTAG-1	8 WPC	CS20	3025	0.0166381	10518	0.0610479	-0.121345	S	Long bone	LBDMC	4.98949	0.867999
CS20_CAGTAACGTCCATCCT-1	8 WPC	CS20	3245	0.0136999	11095	-0.0339755	-0.140757	G1	Long bone	eSSPC	-4.41908	0.930138
CS20_CAGTAACGTCGGCACT-1	8 WPC	CS20	2269	0.0177714	6246	-0.175473	-0.120024	G1	Long bone	Endothelium	5.06321	-7.88733
CS20_CAGTAACGTGCTGTAT-1	8 WPC	CS20	2213	0.0245601	7899	-0.129133	-0.218502	G1	Long bone	Chondrocyte	-6.5938	-5.83096
CS20_CAGTAACTCATCACCC-1	8 WPC	CS20	2747	0.0225827	10849	-0.0936873	-0.13644	G1	Long bone	Myocyte	11.1371	-3.24495
CS20_CAGTAACTCGGCATCG-1	8 WPC	CS20	3766	0.011866	15338	-0.0724102	-0.0495881	G1	Long bone	eSSPC	-1.53851	1.44045
CS20_CAGTAACTCTACGAGT-1	8 WPC	CS20	2261	0.0147231	5977	-0.0404099	-0.165717	G1	Long bone	BMSC	4.40108	6.37179
CS20_CAGTCCTAGACACGAC-1	8 WPC	CS20	3134	0.0239137	14176	-0.109133	-0.162004	G1	Long bone	Myoprogenitor	10.4922	-2.64008
CS20_CAGTCCTAGGCTCAGA-1	8 WPC	CS20	1745	0.0127733	4619	-0.202229	-0.194383	G1	Long bone	eSSPC	-3.78312	1.60533
CS20_CAGTCCTCACGACTCG-1	8 WPC	CS20	2167	0.0131365	6775	-0.144147	-0.195374	G1	Long bone	Chondroblast	-1.96915	-1.10182
CS20_CAGTCCTCAGCTTAAC-1	8 WPC	CS20	1980	0.00466446	6646	-0.0938333	-0.202402	G1	Long bone	Chondroblast	-7.12028	-3.72363
CS20_CAGTCCTCATCCGGGT-1	8 WPC	CS20	3510	0.0209088	16835	-0.0809745	-0.191565	G1	Long bone	Myoprogenitor	9.91693	-2.7211
CS20_CAGTCCTGTATAGTAG-1	8 WPC	CS20	3251	0.0237171	11848	0.304125	-0.116856	S	Long bone	eSSPC	-2.3381	3.67209
CS20_CAGTCCTGTGGTCCGT-1	8 WPC	CS20	2034	0.0146699	6135	-0.160619	-0.145792	G1	Long bone	LBDMC	4.53654	2.86082
CS20_CAGTCCTGTTATCACG-1	8 WPC	CS20	1640	0.0167282	4603	-0.114758	-0.157951	G1	Long bone	Chondroblast	-3.54487	-2.24119
CS20_CAGTCCTTCACCCTCA-1	8 WPC	CS20	1984	0.020841	5470	-0.0276762	1.03476	G2M	Long bone	eSSPC	-3.35894	3.20038
CS20_CAGTCCTTCATCTGCC-1	8 WPC	CS20	1261	0.0228536	3238	-0.171453	-0.181798	G1	Long bone	Chondroblast	-3.42249	-2.45748
CS20_CAGTCCTTCTTAGCCC-1	8 WPC	CS20	2796	0.0199153	10394	-0.094475	-0.210942	G1	Long bone	Osteoprogenitor	2.06231	1.67553
CS20_CAGTCCTTCTTGCATT-1	8 WPC	CS20	4683	0.0170847	22125	-0.0755706	0.875344	G2M	Long bone	eSSPC	-1.15456	-0.5555
CS20_CATATGGCAAAGAATC-1	8 WPC	CS20	1567	0.0222883	3365	-0.112214	-0.237215	G1	Long bone	Osteoprogenitor	2.14822	0.50453
CS20_CATATGGCAATAGCAA-1	8 WPC	CS20	2037	0.0133203	6156	-0.127433	-0.179899	G1	Long bone	eSSPC	-1.23757	-0.951692
CS20_CATATGGCATACGCTA-1	8 WPC	CS20	2979	0.0119858	13516	-0.0723823	-0.205569	G1	Long bone	Myoprogenitor	10.0736	-2.8193
CS20_CATATGGCATCCGGGT-1	8 WPC	CS20	3480	0.0154691	14028	0.00338803	-0.204654	S	Long bone	eSSPC	1.39056	2.0773
CS20_CATATGGCATGGTAGG-1	8 WPC	CS20	3680	0.0169898	15009	-0.0909195	-0.237187	G1	Long bone	eSSPC	0.343851	1.20471
CS20_CATATGGTCGAACGGA-1	8 WPC	CS20	1692	0.00945724	4864	-0.0981401	-0.117479	G1	Long bone	eSSPC	-3.35701	1.45845
CS20_CATATTCAGACAAAGG-1	8 WPC	CS20	2080	0.0126072	5949	-0.117245	-0.146535	G1	Long bone	Osteoprogenitor	2.02401	-1.98275
CS20_CATATTCAGGACGAAA-1	8 WPC	CS20	1913	0.0414855	5520	-0.101634	-0.209281	G1	Long bone	BMSC	1.81271	4.13176
CS20_CATATTCAGTATCTCG-1	8 WPC	CS20	1255	0.00275959	15582	-0.0744313	-0.0619473	G1	Long bone	Erythrocyte	2.0251	-11.3894
CS20_CATATTCAGTATGACA-1	8 WPC	CS20	2806	0.0150953	8082	0.372821	0.334599	S	Long bone	eSSPC	-1.24003	0.604245
CS20_CATATTCAGTCGATAA-1	8 WPC	CS20	1674	0.00986489	4663	-0.13806	-0.172613	G1	Long bone	eSSPC	-4.24794	1.24488
CS20_CATATTCCAGTAAGAT-1	8 WPC	CS20	3327	0.0199741	16972	-0.120026	-0.217408	G1	Long bone	Macrophage	0.0400914	-9.7242
CS20_CATATTCCATCAGTAC-1	8 WPC	CS20	1836	0.0108774	5516	-0.0695362	-0.195907	G1	Long bone	eSSPC	-0.861794	1.12622
CS20_CATATTCGTAAGTGTA-1	8 WPC	CS20	2367	0.0228943	7076	-0.0638	-0.181159	G1	Long bone	PMSC	-5.08733	4.29053
CS20_CATATTCTCTTACCGC-1	8 WPC	CS20	3086	0.0226953	14232	-0.0155564	0.0896336	G2M	Long bone	Myocyte	11.755	-2.64349
CS20_CATATTCTCTTGTCAT-1	8 WPC	CS20	2198	0.0196321	5654	-0.09011	-0.205012	G1	Long bone	BMSC	3.52504	5.95137
CS20_CATCAAGAGACCCACC-1	8 WPC	CS20	2662	0.0159892	7380	-0.141131	-0.190015	G1	Long bone	Chondrocyte	-3.98619	-6.93199
CS20_CATCAAGAGATGCGAC-1	8 WPC	CS20	2932	0.0114751	9586	0.324804	0.00807914	S	Long bone	LBDMC	5.78636	1.15696
CS20_CATCAAGAGCTAGTCT-1	8 WPC	CS20	2262	0.0255042	7685	0.0530935	-0.185295	S	Long bone	Osteoprogenitor	1.85667	-0.703452
CS20_CATCAAGAGTAACCCT-1	8 WPC	CS20	2696	0.0134564	7803	-0.135478	0.705163	G2M	Long bone	LBDMC	4.86576	1.41924
CS20_CATCAAGAGTACCGGA-1	8 WPC	CS20	1498	0.0296669	3573	-0.0970103	-0.113367	G1	Long bone	eSSPC	0.27079	2.24153
CS20_CATCAAGCAATGCCAT-1	8 WPC	CS20	3751	0.0146632	14117	-0.0617284	0.543417	G2M	Long bone	eSSPC	-1.5786	-0.304501
CS20_CATCAAGCACCTTGTC-1	8 WPC	CS20	1623	0.0290899	3747	-0.108081	-0.21987	G1	Long bone	LBDMC	3.92122	2.81475
CS20_CATCAAGCACTCTGTC-1	8 WPC	CS20	2113	0.0250179	5596	-0.103126	-0.192098	G1	Long bone	BMSC	2.2627	4.88203
CS20_CATCAAGCATTCTTAC-1	8 WPC	CS20	1085	0.000749438	8006	-0.0517745	-0.04253	G1	Long bone	Erythrocyte	1.6954	-10.556
CS20_CATCAAGGTAATCACC-1	8 WPC	CS20	1956	0.0148804	5645	-0.0892438	0.166868	G2M	Long bone	Chondroblast	-3.11241	-2.59483
CS20_CATCAAGGTATCGCAT-1	8 WPC	CS20	2474	0.00885296	7794	0.000461593	-0.147899	S	Long bone	LBDMC	4.18495	-0.187457
CS20_CATCAAGTCCCACTTG-1	8 WPC	CS20	2084	0.0125713	6841	-0.0936059	-0.186023	G1	Long bone	eSSPC	2.44636	2.6656
CS20_CATCAAGTCGGAGGTA-1	8 WPC	CS20	2316	0.0136845	9719	-0.00912946	-0.181568	G1	Long bone	Osteoprogenitor	1.04218	-1.16553
CS20_CATCAAGTCTTGTACT-1	8 WPC	CS20	3885	0.0127231	16584	-0.131662	-0.22209	G1	Long bone	eSSPC	-0.177363	1.78753
CS20_CATCAAGTCTTTACAC-1	8 WPC	CS20	2896	0.00955254	9945	-0.148958	-0.252825	G1	Long bone	LBDMC	3.6918	3.00793
CS20_CATCAGAAGATGTGTA-1	8 WPC	CS20	2330	0.0100083	8393	-0.122225	-0.203539	G1	Long bone	LBDMC	4.29733	1.49959
CS20_CATCAGAAGGAGCGTT-1	8 WPC	CS20	2692	0.0340685	10156	0.251043	-0.108354	S	Long bone	BMSC	1.24754	4.42075
CS20_CATCAGAAGGTGTTAA-1	8 WPC	CS20	2332	0.0341269	6007	0.405743	0.438236	G2M	Long bone	LBDMC	2.28978	3.65625
CS20_CATCAGAAGTACGACG-1	8 WPC	CS20	2114	0.00912343	5590	-0.00105293	-0.186467	G1	Long bone	LBDMC	4.32009	0.733857
CS20_CATCAGAAGTAGGTGC-1	8 WPC	CS20	2124	0.0301845	6394	-0.104673	-0.17453	G1	Long bone	Osteoprogenitor	2.13658	-0.428775
CS20_CATCAGACAGTTCCCT-1	8 WPC	CS20	1740	0.011412	5170	-0.0233726	-0.141161	G1	Long bone	eSSPC	-4.27176	0.742575
CS20_CATCAGACATTAGGCT-1	8 WPC	CS20	2556	0.0109403	7678	-0.121484	-0.208986	G1	Long bone	eSSPC	0.764646	3.53658
CS20_CATCAGAGTCAGAGGT-1	8 WPC	CS20	1890	0.0140976	5391	-0.120222	-0.219596	G1	Long bone	BMSC	0.110084	3.64895
CS20_CATCAGATCAAGGCTT-1	8 WPC	CS20	3943	0.0114756	17254	-0.0817862	-0.181585	G1	Long bone	eSSPC	-0.152128	2.22179
CS20_CATCAGATCCGTTGCT-1	8 WPC	CS20	2369	0.00682261	8208	-0.154856	-0.164347	G1	Long bone	eSSPC	-1.10306	-0.958143
CS20_CATCCACAGCACCGTC-1	8 WPC	CS20	2790	0.0161934	9016	-0.142767	-0.193813	G1	Long bone	BMSC	3.6438	4.76291
CS20_CATCCACCAATGACCT-1	8 WPC	CS20	3501	0.0104582	12048	-0.186919	-0.180775	G1	Long bone	eSSPC	-2.79463	2.81202
CS20_CATCCACCAGATGGCA-1	8 WPC	CS20	1866	0.00913706	4925	-0.161891	-0.203863	G1	Long bone	LBDMC	3.96576	0.558101
CS20_CATCCACGTAACGTTC-1	8 WPC	CS20	2360	0.0085913	7333	0.0282117	-0.226006	S	Long bone	eSSPC	-0.436465	0.770566
CS20_CATCCACGTCTAAACC-1	8 WPC	CS20	1932	0.0141501	5583	-0.0722281	-0.128229	G1	Long bone	eSSPC	-3.50748	-0.72683
CS20_CATCCACGTGCACGAA-1	8 WPC	CS20	2612	0.0295727	8589	-0.128337	-0.181013	G1	Long bone	BMSC	1.84785	4.22524
CS20_CATCCACGTTACGTCA-1	8 WPC	CS20	3004	0.0212406	11817	0.00717454	-0.143219	S	Long bone	LBDMC	3.03578	3.54873
CS20_CATCCACGTTGAACTC-1	8 WPC	CS20	2852	0.0139369	9830	-0.144338	-0.164356	G1	Long bone	BMSC	1.90623	6.36913
CS20_CATCCACTCGAACTGT-1	8 WPC	CS20	3095	0.010694	13933	-0.125147	-0.142779	G1	Long bone	Myoprogenitor	10.8423	-2.08996
CS20_CATCCACTCGAGAGCA-1	8 WPC	CS20	2243	0.0184462	7427	-0.175749	-0.137819	G1	Long bone	BMSC	2.15582	3.21516
CS20_CATCCACTCTTGTCAT-1	8 WPC	CS20	2246	0.0111236	7102	-0.157274	-0.140047	G1	Long bone	Chondroblast	-4.59232	-5.44449
CS20_CATCGAAAGGTTACCT-1	8 WPC	CS20	3733	0.0334122	14785	0.402318	0.108809	S	Long bone	eSSPC	1.40256	0.235604
CS20_CATCGAACAAGAAGAG-1	8 WPC	CS20	2048	0.0146391	5943	-0.0998016	-0.136544	G1	Long bone	LBDMC	4.75049	0.0426216
CS20_CATCGAACACAACGTT-1	8 WPC	CS20	1605	0.0499763	4222	-0.124492	-0.163364	G1	Long bone	Osteoprogenitor	1.45799	-2.14035
CS20_CATCGAACACGAAATA-1	8 WPC	CS20	2120	0.0216469	7068	-0.161652	-0.196073	G1	Long bone	eSSPC	-1.11612	3.07096
CS20_CATCGAACAGCGTCCA-1	8 WPC	CS20	2010	0.0227345	6246	-0.117686	-0.198038	G1	Long bone	eSSPC	1.5179	2.22927
CS20_CATCGAACATGAAGTA-1	8 WPC	CS20	2534	0.0184049	9780	-0.0595942	-0.177228	G1	Long bone	Myoprogenitor	10.5323	-3.09967
CS20_CATCGAAGTAAGGGAA-1	8 WPC	CS20	2827	0.0135988	11251	-0.155762	-0.193715	G1	Long bone	Osteoprogenitor	2.61476	-1.76854
CS20_CATCGAAGTAAGGGCT-1	8 WPC	CS20	2951	0.0111163	12774	-0.0721208	-0.207119	G1	Long bone	eSSPC	0.761173	2.01565
CS20_CATCGAATCAACACTG-1	8 WPC	CS20	3736	0.0188315	15028	0.129462	-0.00595444	S	Long bone	eSSPC	-2.37016	0.0681476
CS20_CATCGAATCCTTCAAT-1	8 WPC	CS20	2934	0.00982451	14759	-0.100482	-0.177192	G1	Long bone	Myocyte	11.8827	-2.58181
CS20_CATCGAATCGTACCGG-1	8 WPC	CS20	2613	0.0109629	9669	-0.132418	-0.204245	G1	Long bone	Osteoprogenitor	-1.06212	-3.10518
CS20_CATCGGGAGTACGTAA-1	8 WPC	CS20	2135	0.0136677	7097	0.0194007	-0.186389	S	Long bone	eSSPC	-1.41556	0.0994013
CS20_CATCGGGAGTTCGCAT-1	8 WPC	CS20	1762	0.0105029	4951	-0.0771467	-0.173916	G1	Long bone	Chondroblast	-5.57256	-1.34764
CS20_CATCGGGCAGAAGCAC-1	8 WPC	CS20	1906	0.0207018	5700	-0.140342	-0.139683	G1	Long bone	LBDMC	4.86929	0.244839
CS20_CATCGGGCATTTGCTT-1	8 WPC	CS20	4471	0.0155664	19465	-0.125096	0.935278	G2M	Long bone	Chondroblast	-3.858	-2.29862
CS20_CATCGGGGTCAGAGGT-1	8 WPC	CS20	2967	0.0184691	9367	0.130287	1.02416	G2M	Long bone	LBDMC	1.69526	1.37338
CS20_CATCGGGGTCCGAGTC-1	8 WPC	CS20	1792	0.011478	5663	-0.163964	-0.162831	G1	Long bone	Chondroblast	-3.27254	-2.25236
CS20_CATCGGGGTTCCGTCT-1	8 WPC	CS20	2947	0.0178689	15222	-0.146922	-0.172486	G1	Long bone	Myocyte	13.2385	-1.59576
CS20_CATCGGGTCCATGAGT-1	8 WPC	CS20	3059	0.0112392	10499	-0.0831309	1.36641	G2M	Long bone	LBDMC	3.98396	1.61642
CS20_CATCGGGTCTCGCATC-1	8 WPC	CS20	2611	0.0147783	8323	-0.145418	-0.183941	G1	Long bone	eSSPC	-0.953319	2.0736
CS20_CATGACAAGGGTGTTG-1	8 WPC	CS20	1899	0.0110587	6149	-0.142526	-0.166782	G1	Long bone	eSSPC	-0.529432	1.94358
CS20_CATGACAAGTGTGGCA-1	8 WPC	CS20	3235	0.0218935	11830	-0.154079	-0.122125	G1	Long bone	BMSC	-0.319687	5.94333
CS20_CATGACAAGTGTTAGA-1	8 WPC	CS20	1800	0.00243094	4525	-0.109833	-0.136252	G1	Long bone	eSSPC	-4.14926	-0.404829
CS20_CATGACACAAGCCCAC-1	8 WPC	CS20	1851	0.0116306	4385	-0.0841493	-0.218074	G1	Long bone	BMSC	2.29983	2.74059
CS20_CATGACACACTTAAGC-1	8 WPC	CS20	2875	0.0140955	10216	-0.10684	-0.194875	G1	Long bone	Chondroblast	-3.14308	-2.15526
CS20_CATGACACATCACGAT-1	8 WPC	CS20	2178	0.0115211	6857	-0.0305588	-0.218355	G1	Long bone	eSSPC	-3.7874	0.188705
CS20_CATGACAGTAGAAAGG-1	8 WPC	CS20	4462	0.0219558	19767	0.200001	0.0389416	S	Long bone	eSSPC	-1.38364	0.538369
CS20_CATGACAGTCCAGTAT-1	8 WPC	CS20	1670	0.0122979	4391	-0.0360657	-0.125573	G1	Long bone	LBDMC	5.53319	2.23889
CS20_CATGACATCGATAGAA-1	8 WPC	CS20	1128	0.0260663	2532	0.027705	0.341069	G2M	Long bone	Chondroblast	-3.61429	-2.97171
CS20_CATGCCTAGAGTCGGT-1	8 WPC	CS20	1475	0.00717644	4041	-0.0472008	-0.169259	G1	Long bone	Chondroblast	-1.27973	-0.939711
CS20_CATGCCTCATGCAACT-1	8 WPC	CS20	1842	0.00298229	5365	-0.0959322	-0.18111	G1	Long bone	eSSPC	-4.37286	1.13279
CS20_CATGCCTCATTGAGCT-1	8 WPC	CS20	2603	0.0159785	7823	-0.0715795	-0.162802	G1	Long bone	eSSPC	-2.0551	1.13083
CS20_CATGCCTGTCTGGTCG-1	8 WPC	CS20	2602	0.0126777	11674	-0.0478383	-0.197105	G1	Long bone	Myoprogenitor	9.44427	-2.88363
CS20_CATGCCTGTGCTTCTC-1	8 WPC	CS20	1978	0.0198259	6204	-0.143756	-0.238205	G1	Long bone	eSSPC	-0.262484	1.84711
CS20_CATGCCTTCACCGTAA-1	8 WPC	CS20	1742	0.00940439	5104	-0.116861	-0.167316	G1	Long bone	Osteoprogenitor	1.75617	-1.62289
CS20_CATGCCTTCTTTAGTC-1	8 WPC	CS20	2565	0.0471965	7776	-0.20922	-0.187017	G1	Long bone	Endothelium	4.12737	-8.40841
CS20_CATGGCGAGCGACGTA-1	8 WPC	CS20	3985	0.011902	17392	0.260555	-0.0438279	S	Long bone	eSSPC	-2.02885	-0.0424358
CS20_CATGGCGAGGGATCTG-1	8 WPC	CS20	1662	0.00782347	4985	-0.0975177	-0.16291	G1	Long bone	Chondroblast	-1.5246	-1.58121
CS20_CATGGCGCACAACTGT-1	8 WPC	CS20	3558	0.0165842	11517	0.408897	0.119564	S	Long bone	eSSPC	-2.61055	1.52812
CS20_CATGGCGCAGATAATG-1	8 WPC	CS20	2380	0.0143573	7383	-0.151951	-0.221401	G1	Long bone	Osteoprogenitor	2.09272	2.28199
CS20_CATGGCGCATGCTAGT-1	8 WPC	CS20	2533	0.0194081	8244	-0.120019	-0.209018	G1	Long bone	eSSPC	-0.889397	1.11428
CS20_CATGGCGTCGCATGAT-1	8 WPC	CS20	1367	0.0317675	2959	-0.142337	-0.15563	G1	Long bone	BMSC	0.801914	3.74882
CS20_CATTATCAGAAGCCCA-1	8 WPC	CS20	1690	0.0091638	4365	-0.0848381	-0.229516	G1	Long bone	LBDMC	4.18469	1.34587
CS20_CATTATCAGCTGATAA-1	8 WPC	CS20	2537	0.0197402	7852	-0.112161	-0.19725	G1	Long bone	BMSC	0.318282	6.44732
CS20_CATTATCCACATTCGA-1	8 WPC	CS20	1913	0.0400977	4913	0.0978513	0.466709	G2M	Long bone	Chondroblast	-2.70307	-3.22545
CS20_CATTATCCACTAGTAC-1	8 WPC	CS20	3558	0.0133167	13592	0.0384263	-0.206508	S	Long bone	eSSPC	-2.20194	1.42369
CS20_CATTATCCAGCGTCCA-1	8 WPC	CS20	2196	0.012179	6815	-0.108602	0.626815	G2M	Long bone	eSSPC	-1.25899	0.416451
CS20_CATTATCCATTCGACA-1	8 WPC	CS20	2231	0.0185242	6532	0.41799	0.459847	G2M	Long bone	eSSPC	-2.0475	2.11639
CS20_CATTATCGTCATATGC-1	8 WPC	CS20	3360	0.017203	13486	-0.168886	-0.152935	G1	Long bone	BMSC	0.933965	5.10114
CS20_CATTATCGTCCAAGTT-1	8 WPC	CS20	2067	0.0149674	6748	-0.0717204	-0.149893	G1	Long bone	LBDMC	2.27752	0.0209464
CS20_CATTATCGTCGGATCC-1	8 WPC	CS20	1390	0.00941873	3716	-0.0246771	-0.198162	G1	Long bone	eSSPC	1.43416	1.46127
CS20_CATTATCTCAGGCAAG-1	8 WPC	CS20	2282	0.0181497	6226	-0.00320557	-0.190257	G1	Long bone	BMSC	3.60674	6.25545
CS20_CATTATCTCCCTCAGT-1	8 WPC	CS20	2831	0.0140124	10348	-0.145567	-0.175233	G1	Long bone	LBDMC	3.39336	2.1858
CS20_CATTATCTCGAGAACG-1	8 WPC	CS20	2095	0.0274932	5856	0.0141799	-0.145636	S	Long bone	BMSC	2.27942	6.3155
CS20_CATTATCTCGGCGCTA-1	8 WPC	CS20	1962	0.0138862	5185	-0.152794	-0.12825	G1	Long bone	BMSC	2.90139	5.73188
CS20_CATTCGCAGACGCAAC-1	8 WPC	CS20	2013	0.0268905	6731	0.0645062	-0.219842	S	Long bone	Chondroblast	-1.53086	-1.00172
CS20_CATTCGCAGCTAAACA-1	8 WPC	CS20	1895	0.00946899	5386	-0.129272	-0.19293	G1	Long bone	LBDMC	5.00061	0.078537
CS20_CATTCGCAGGAGTTGC-1	8 WPC	CS20	1806	0.0154696	6335	-0.023203	-0.137296	G1	Long bone	LBDMC	2.77084	-0.0852773
CS20_CATTCGCCAGCGTTCG-1	8 WPC	CS20	2145	0.0162152	5242	-0.157641	-0.199042	G1	Long bone	Schwann	6.45739	-2.12537
CS20_CATTCGCCAGTGGAGT-1	8 WPC	CS20	2216	0.0141015	5815	-0.164088	-0.189114	G1	Long bone	LBDMC	5.91145	0.858537
CS20_CATTCGCCATACAGCT-1	8 WPC	CS20	3330	0.0176899	17298	-0.142199	-0.157801	G1	Long bone	Myocyte	12.2689	-2.33958
CS20_CATTCGCCATTAACCG-1	8 WPC	CS20	5643	0.0155077	32113	-0.0490528	0.578409	G2M	Long bone	Osteoprogenitor	1.32484	-0.014142
CS20_CCAATCCGTAATCACC-1	8 WPC	CS20	2049	0.0191882	5420	-0.167472	-0.160439	G1	Long bone	BMSC	1.64911	3.95471
CS20_CCAATCCGTGAGCGAT-1	8 WPC	CS20	1800	0.0137437	5166	-0.134561	-0.159052	G1	Long bone	eSSPC	-0.021757	2.70644
CS20_CCAATCCGTGTTGGGA-1	8 WPC	CS20	3489	0.0209567	13170	-0.184132	-0.196598	G1	Long bone	BMSC	1.57721	5.7271
CS20_CCAATCCTCAATCACG-1	8 WPC	CS20	4090	0.0145067	20818	0.235211	0.403982	G2M	Long bone	Myoprogenitor	8.01323	-2.35432
CS20_CCAATCCTCCTAGTGA-1	8 WPC	CS20	4240	0.0171451	20764	0.172666	0.0717688	S	Long bone	eSSPC	1.26846	0.581525
CS20_CCAATCCTCTACTATC-1	8 WPC	CS20	1391	0.0172934	3643	-0.141016	-0.194597	G1	Long bone	Chondroblast	-4.74197	-5.05375
CS20_CCACCTAAGAAACCGC-1	8 WPC	CS20	2543	0.0147155	7611	0.24069	0.366388	G2M	Long bone	eSSPC	-3.71478	0.289961
CS20_CCACCTAAGGTGCACA-1	8 WPC	CS20	2606	0.0186625	8359	-0.0287799	-0.206514	G1	Long bone	Chondroblast	-2.74958	-2.67884
CS20_CCACCTACAATCGGTT-1	8 WPC	CS20	2145	0.0143574	5781	-0.0757855	-0.170209	G1	Long bone	LBDMC	4.25648	1.68146
CS20_CCACCTACACCTCGTT-1	8 WPC	CS20	2562	0.0157926	10258	-0.116866	-0.173439	G1	Long bone	LBDMC	1.62429	1.19146
CS20_CCACCTACACGAAATA-1	8 WPC	CS20	2928	0.0138663	10457	-0.113192	-0.144483	G1	Long bone	BMSC	3.70929	4.58437
CS20_CCACCTAGTAAAGGAG-1	8 WPC	CS20	2996	0.0205781	10691	-0.131239	0.732712	G2M	Long bone	BMSC	0.219699	5.1674
CS20_CCACCTAGTAAATGAC-1	8 WPC	CS20	3156	0.0114425	13546	-0.0976538	-0.180847	G1	Long bone	Osteoprogenitor	1.93866	-0.860096
CS20_CCACCTAGTCTCTCGT-1	8 WPC	CS20	1842	0.0239196	4975	-0.0664186	-0.115152	G1	Long bone	LBDMC	3.84365	3.99803
CS20_CCACCTAGTGCATCTA-1	8 WPC	CS20	2193	0.00897593	7353	-0.0843564	-0.00109842	G1	Long bone	LBDMC	-1.40773	-1.23687
CS20_CCACCTAGTGCCTTGG-1	8 WPC	CS20	1683	0.0101644	4624	-0.146998	-0.195901	G1	Long bone	LBDMC	4.94314	-0.380765
CS20_CCACCTATCATGCATG-1	8 WPC	CS20	2350	0.021749	6621	-0.0679632	-0.20441	G1	Long bone	eSSPC	-0.128808	1.73115
CS20_CCACCTATCCACGTTC-1	8 WPC	CS20	2096	0.00832838	5043	-0.031002	-0.189824	G1	Long bone	LBDMC	4.68816	1.75161
CS20_CCACCTATCCGTTGTC-1	8 WPC	CS20	2160	0.0156881	6438	-0.136088	-0.185547	G1	Long bone	LBDMC	5.49494	2.812
CS20_CCACGGAAGAGGTAGA-1	8 WPC	CS20	1875	0.00759181	5664	-0.121667	-0.177906	G1	Long bone	LBDMC	3.44217	2.55023
CS20_CCACGGAGTACACCGC-1	8 WPC	CS20	2484	0.0243344	9164	-0.128811	-0.166695	G1	Long bone	Chondroblast	-3.52987	-4.11783
CS20_CCACGGAGTCATATCG-1	8 WPC	CS20	3404	0.0159735	21160	-0.124408	-0.147379	G1	Long bone	Chondrocyte	-5.19908	-7.46558
CS20_CCACGGAGTTAAGTAG-1	8 WPC	CS20	2224	0.0138745	6775	-0.065787	-0.188719	G1	Long bone	eSSPC	-0.697968	1.54575
CS20_CCACGGATCTAGCACA-1	8 WPC	CS20	1540	0.0295091	3626	0.194223	0.782138	G2M	Long bone	eSSPC	-3.80094	0.63643
CS20_CCACTACAGCAACGGT-1	8 WPC	CS20	2616	0.0164997	8485	-0.0623094	-0.166978	G1	Long bone	BMSC	2.79114	4.53292
CS20_CCACTACAGTTGAGAT-1	8 WPC	CS20	3146	0.00877797	11620	0.214219	0.21976	G2M	Long bone	Chondroblast	-5.54095	-1.45485
CS20_CCACTACCACCAGATT-1	8 WPC	CS20	2332	0.00784363	8032	-0.173758	-0.181727	G1	Long bone	Osteoprogenitor	0.369767	-1.99322
CS20_CCACTACCACCCATGG-1	8 WPC	CS20	2374	0.0148976	7518	-0.0875756	-0.122303	G1	Long bone	LBDMC	5.47832	1.9746
CS20_CCACTACCAGCATGAG-1	8 WPC	CS20	1891	0.010095	5052	-0.0940911	-0.159509	G1	Long bone	LBDMC	5.52412	1.56395
CS20_CCACTACCAGGCGATA-1	8 WPC	CS20	2999	0.0117008	9572	-0.0875066	0.499753	G2M	Long bone	eSSPC	-3.31616	-1.37544
CS20_CCACTACCATGAACCT-1	8 WPC	CS20	2224	0.0333774	6801	0.015897	0.447824	G2M	Long bone	Endothelium	3.84395	-8.04981
CS20_CCACTACGTCTCATCC-1	8 WPC	CS20	2227	0.0112663	6657	-0.13885	-0.209228	G1	Long bone	eSSPC	1.17632	1.87126
CS20_CCACTACGTGATAAGT-1	8 WPC	CS20	1085	0.00609261	2462	-0.0468813	-0.132636	G1	Long bone	LBDMC	4.63974	-0.635185
CS20_CCACTACTCAACCAAC-1	8 WPC	CS20	1446	0.0700201	4970	-0.0873857	-0.225355	G1	Long bone	Chondrocyte	-4.64528	-7.48199
CS20_CCACTACTCACTTACT-1	8 WPC	CS20	1119	0.00401988	13682	-0.0637691	-0.103212	G1	Long bone	Erythrocyte	2.19008	-11.2282
CS20_CCACTACTCCAGAAGG-1	8 WPC	CS20	6665	0.0184308	45576	-0.131358	-0.20729	G1	Long bone	eSSPC	-2.88848	1.53199
CS20_CCACTACTCCATTCTA-1	8 WPC	CS20	1806	0.0192495	5143	-0.0450511	-0.114704	G1	Long bone	eSSPC	-4.40655	2.84687
CS20_CCACTACTCGGAAACG-1	8 WPC	CS20	2022	0.01094	6947	-0.0716843	-0.179059	G1	Long bone	LBDMC	4.11918	0.0863954
CS20_CCACTACTCTCCTATA-1	8 WPC	CS20	3326	0.00967798	17359	-0.110168	-0.188151	G1	Long bone	Chondrocyte	-6.48456	-7.4277
CS20_CCAGCGAAGAGAACAG-1	8 WPC	CS20	2083	0.0136382	7259	-0.0874168	-0.239005	G1	Long bone	Chondroblast	-7.17236	-3.59304
CS20_CCAGCGAAGTCGATAA-1	8 WPC	CS20	2115	0.0137291	5390	-0.121841	-0.112639	G1	Long bone	BMSC	3.94506	7.93705
CS20_CCAGCGACAGCCACCA-1	8 WPC	CS20	2542	0.0188885	11012	-0.0680633	-0.14393	G1	Long bone	Myoprogenitor	10.7592	-2.38039
CS20_CCAGCGATCAGTCCCT-1	8 WPC	CS20	1193	0.0579278	3021	-0.0928752	-0.116892	G1	Long bone	Endothelium	3.62335	-7.96425
CS20_CCAGCGATCCATGAAC-1	8 WPC	CS20	1754	0.0160634	4420	-0.0402029	-0.0910603	G1	Long bone	eSSPC	-4.25787	-0.686712
CS20_CCAGCGATCGCGATCG-1	8 WPC	CS20	2401	0.0088748	9465	-0.0287013	-0.162814	G1	Long bone	eSSPC	0.224912	0.487135
CS20_CCAGCGATCTCAAACG-1	8 WPC	CS20	2033	0.0205598	5788	-0.028588	-0.156849	G1	Long bone	LBDMC	2.38794	4.74062
CS20_CCAGCGATCTGTCAAG-1	8 WPC	CS20	3404	0.0366457	14954	0.0183827	0.0986556	G2M	Long bone	Macrophage	1.31892	-9.21472
CS20_CCATGTCAGGATGCGT-1	8 WPC	CS20	2853	0.0134912	10896	0.259619	0.519175	G2M	Long bone	LBDMC	4.66631	1.64424
CS20_CCATGTCCAACCGCCA-1	8 WPC	CS20	2566	0.00947119	10136	-0.158883	-0.242578	G1	Long bone	LBDMC	2.36371	1.73663
CS20_CCATGTCCAATAGAGT-1	8 WPC	CS20	2026	0.0237947	4833	-0.0844383	-0.209976	G1	Long bone	BMSC	4.95537	4.24159
CS20_CCATGTCCAATCCAAC-1	8 WPC	CS20	2767	0.0163491	9603	-0.0255945	-0.210896	G1	Long bone	Chondroblast	-1.89164	-1.56193
CS20_CCATGTCCAGAGTGTG-1	8 WPC	CS20	2451	0.0147822	7712	-0.133972	-0.163669	G1	Long bone	BMSC	2.24915	7.47605
CS20_CCATGTCCAGTATAAG-1	8 WPC	CS20	2467	0.020297	7341	0.0743366	-0.158661	S	Long bone	LBDMC	5.38771	1.18956
CS20_CCATGTCCATACTACG-1	8 WPC	CS20	1539	0.0107836	4173	-0.116889	-0.197256	G1	Long bone	eSSPC	-2.70521	1.5691
CS20_CCATGTCCATCGGAAG-1	8 WPC	CS20	2688	0.0135022	10739	0.00716396	-0.173552	S	Long bone	Osteoprogenitor	1.949	-0.89995
CS20_CCATGTCGTACCATCA-1	8 WPC	CS20	2327	0.00868634	8404	-0.174667	-0.214769	G1	Long bone	eSSPC	-3.62726	-3.22819
CS20_CCATGTCTCGACAGCC-1	8 WPC	CS20	1552	0.0192123	4164	-0.17473	-0.152104	G1	Long bone	BMSC	3.59541	4.23407
CS20_CCATGTCTCGCATGGC-1	8 WPC	CS20	1747	0.00921474	4992	0.00377502	-0.114691	S	Long bone	LBDMC	4.8729	-0.71649
CS20_CCATGTCTCGGTCTAA-1	8 WPC	CS20	2109	0.0215838	6718	-0.00883615	-0.125119	G1	Long bone	eSSPC	-0.568666	1.42664
CS20_CCATTCGAGATGCGAC-1	8 WPC	CS20	1894	0.0138959	5973	-0.106837	-0.125664	G1	Long bone	LBDMC	4.84858	0.308213
CS20_CCATTCGAGGAGCGTT-1	8 WPC	CS20	1988	0.0142349	6744	-0.0981024	-0.193326	G1	Long bone	Chondroblast	-3.95323	-4.25652
CS20_CCATTCGCAAGGACAC-1	8 WPC	CS20	2079	0.0130761	6271	0.189816	-0.209067	S	Long bone	Chondroblast	-3.08656	-1.71917
CS20_CCATTCGCACAACTGT-1	8 WPC	CS20	3033	0.022258	10558	0.0199981	-0.159359	S	Long bone	BMSC	2.55336	5.85862
CS20_CCATTCGCACTACAGT-1	8 WPC	CS20	2800	0.027493	8875	-0.0499284	-0.214451	G1	Long bone	BMSC	-0.202059	5.50594
CS20_CCATTCGCATCCGTGG-1	8 WPC	CS20	3617	0.0158993	13900	0.178354	-0.13833	S	Long bone	LBDMC	1.04939	1.59852
CS20_CCATTCGGTACCGGCT-1	8 WPC	CS20	1800	0.00832085	6009	-0.121679	-0.19063	G1	Long bone	Chondroblast	-2.86826	-2.36333
CS20_CCATTCGGTAGAAGGA-1	8 WPC	CS20	2458	0.0281254	7111	0.0990148	-0.0911429	S	Long bone	eSSPC	-2.45276	0.976909
CS20_CCATTCGGTCCTGCTT-1	8 WPC	CS20	2022	0.013149	5932	-0.0169742	-0.200564	G1	Long bone	LBDMC	5.36918	0.0708765
CS20_CCATTCGTCAAACCAC-1	8 WPC	CS20	2421	0.0124216	8614	-0.0724001	-0.15862	G1	Long bone	eSSPC	-1.0796	0.417246
CS20_CCATTCGTCACTGGGC-1	8 WPC	CS20	4582	0.0123786	21408	0.103305	-0.208178	S	Long bone	Chondroblast	-2.71409	-2.25179
CS20_CCATTCGTCGGTCTAA-1	8 WPC	CS20	1968	0.0133976	6643	-0.113456	-0.206852	G1	Long bone	Chondroblast	-2.5899	-0.948594
CS20_CCCAATCAGACTTGAA-1	8 WPC	CS20	3882	0.0142014	16266	-0.128186	-0.178662	G1	Long bone	Osteoprogenitor	1.94717	0.382737
CS20_CCCAATCAGCTGCGAA-1	8 WPC	CS20	2495	0.015255	9374	-0.0406594	-0.170439	G1	Long bone	eSSPC	0.55761	1.79004
CS20_CCCAATCAGGATGGAA-1	8 WPC	CS20	1929	0.00831373	6375	-0.0684201	-0.186681	G1	Long bone	eSSPC	-4.1501	-0.997994
CS20_CCCAATCAGGCCGAAT-1	8 WPC	CS20	2207	0.0142815	6792	-0.0904386	-0.130424	G1	Long bone	Chondroblast	-2.75027	-2.29021
CS20_CCCAATCAGTGTACCT-1	8 WPC	CS20	2478	0.0153935	8640	-0.137866	-0.167518	G1	Long bone	BMSC	2.20187	4.98262
CS20_CCCAATCCACAGAGGT-1	8 WPC	CS20	1906	0.0123922	5568	-0.120217	-0.199036	G1	Long bone	Osteoprogenitor	2.94382	-1.57917
CS20_CCCAATCCACCCTATC-1	8 WPC	CS20	2676	0.0147145	8563	0.209511	-0.00390583	S	Long bone	LBDMC	5.28876	0.840236
CS20_CCCAATCGTATAAACG-1	8 WPC	CS20	1684	0.0184757	4763	-0.02842	-0.0881029	G1	Long bone	LBDMC	5.35762	1.25476
CS20_CCCAATCGTCATATGC-1	8 WPC	CS20	2258	0.00427808	6545	-0.129646	-0.206815	G1	Long bone	eSSPC	-4.81109	1.23659
[truncated: 14,220 more rows]

## Sheet: human calvaria Fig. 6a
index	stage	timepoint	doublets	n_genes	percent_mito	n_counts	S_score	G2M_score	phase	cluster	UMAP1	UMAP2
[truncated: 7,287 more rows]

[truncated: 2 more sheets: mouse E11.5 hindlimb Fig. S2a, mouse E15.5 hindlimb Fig. S3c]
