# Supplementary material for: Dissecting human embryonic skeletal stem cell ontogeny by single-cell transcriptomic and functional analyses
Source: Cell Res. 2021 Jan 20;31(7):742–57. doi: 10.1038/s41422-021-00467-z (PMC8249634; doi:10.1038/s41422-021-00467-z)
Supplement: Supplementary file 11 — Supplementary information, Table S5 [file 41422_2021_467_MOESM11_ESM.xlsx]

## Sheet: primers for qPCR
Table S5. Primers used for qPCR.
Gene symbol	NCBI Reference Sequence	Primer Sequences
GAPDH	NM_001357943.2	Forward	gaccccttcattgacctcaac
		Reverse	cttctccatggtggtgaaga
ADIPOQ	NM_001177800.2	Forward	gctctgtgctcctgcatct
		Reverse	ttacgctctccttccccata
PPARG	NM_001354666.3	Forward	gacaggaaagacaacagacaaatc
		Reverse	ggggtgatgtgtttgaacttg
RUNX2	NM_001278478.2	Forward	ctaccaccccgctgtcttc
		Reverse	aaaaagggcccagttctga
SP7	NM_152860.2	Forward	atgagctggagcgtcatgt
		Reverse	gtaaagcgcttggagcagag
SOX9	NM_000346.4	Forward	gtacccgcacttgcacaac
		Reverse	tctcgctctcgttcagaagtc
COL2A1	NM_033150.3	Forward	gtcctgtcggtcctgctg
		Reverse	gaggaccttgagcaccttca
